# Supplementary material for: High-quality genome of the basidiomycete yeast Dioszegia hungarica PDD-24b-2 isolated from cloud water
Source: G3 (Bethesda). 2022 Oct 19;12(12):jkac282. doi: 10.1093/g3journal/jkac282 (PMC9713403; doi:10.1093/g3journal/jkac282)
Supplement: jkac282_Supplementary_File_S1 [file jkac282_supplementary_file_s1.zip]

Archive with 1 entries (1 files):
- File_S1_G3-2022-403771.unk
