# Supplementary material for: High-quality genome of the basidiomycete yeast Dioszegia hungarica PDD-24b-2 isolated from cloud water
Source: G3 (Bethesda). 2022 Oct 19;12(12):jkac282. doi: 10.1093/g3journal/jkac282 (PMC9713403; doi:10.1093/g3journal/jkac282)
Supplement: jkac282_Supplementary_File_S1 [file jkac282_supplementary_file_s1.zip › File_S1_G3-2022-403771.unk]

>TE-001
ATGTCCGAGGCCGAGCATATGTTTAAAAGACGAAGACCGAAATGTATTTGTCCGTAAAAGACGAAGCCTTTCCGCCACTGTCTAAAAGACGAAGTCCGGCCTAAAGGATGCCTAAAGGACGAAGCCGGATAGTTTCGGCTTGTTATCATGCCGGCAGTGTGCCGGCCCCGCGACGCGTTGTATTTGTTTTGATCCTCTCCTCTCCGCTCCTTCACCTCTCCACTTTCCGCTTCTATACCCACGTAGCAACAACATCAGCCAGCCAAGCACTATTACTAGCCCTACCGCCGTCTCTCATCATGTCAGAGTAGGTAGTCTCGCGCATTAAGGACTATTGTGGCCCATTCTGACGCGTCGCAGTAATCAACCAACCTTCGCCCCCGCTACCTCATTTGCCCCTACCACTGTCCTCTACGCCAAGCAGACCTTCGGCTCTTTCGACACTGCCAAAATCGACATCACCCACCACTCTCTTGCCGTCCGTCAAGGCGGAGAAGGCGCCGACGGGATCGCGGATACTTTCGTGCGCGCTCAAGAAGGAGGACGGTTGTAAATATCGTGTCTACCTCAAGTCGCACGGGGCGTCGGGCGGGTGTATCGTTCAAACTCTCATCGACGAACACACTTGCTCTCCTCACGGCGTTCCCGCGCGACTTGGAGCGAGACAAAGGGGCTTCATTCTCGCCGAGGTGAGTCAATAACGCAACTATTGGCTTTGATATAGCTGACACATGCAGGCCACATGACTCAACAAAGGCACCCCTCTCGCCGAAGCCTCCGCCAAAGGTCTCATCGGTCCCCTCCGCGCTTCCACTATCGACGATCTGAGCCGCCAGGCCGTCTCGCGCGCGGTACAGGAGATTAGGGGGGACACCGCGGCCAACCACTGCGCCGACTTCCGTCGTCTCCCCGCCTATATGGACCTGCTAGCCCAGCGGGATCCGCAGGCTCATCTGGATCTCCAGACGGACAAGCCTCTGGATGGGTATCGGGAGCGTAGAGATGGAGCTGGGCAGGGTGGGGACGGCAGGGACTCAGAGGATGGGGACAGTGGCGATGACGATGAAGAGGACGTGGCGATATTGGGCCTCTTTGTCTCCCCATCGCCGGCGCGGACATTCTTCCACCACTCTCGGCCTCTCCTCACCCTGGACGGGACATACTCTCGCGCCCACAATACCTACAACCTCCTCCTCGCCTCCACGTCTGACTGCGAGGGTCATATCGTCATCCTCGCTTGGGCGCTCGTCAAGTCGGAGTCCACCGCCACCTGGAGCTGGTTCTGCCAGAACCTCCTCGTCGCCCTTCCCAGTCTCGCATTCGAGGGCGTCGTCATCGTGTCGGACCGGCAGAAAGGCCTGCTCAACGCCGTCGGTACCGTCCTCCCTGCCGCCCATCACGGTCATTGCGCTCAGCATCTGCGAGCCAATATCAAGGAGGCATACAAGGCCAAAGCGGTCGATTACTTCAACTCCATGCTGTACGCCAAGACCGAGGTGGAGTTCAAGCAACACCTCTCGGCGCTGGAGAGCGAGAACCCGGACGCGGCCTTCTATATCAACTCCATCCCCCACGACCAATGGGCAACCTACGCCTTCCCCCTCCCTCGCTACGGTACAACCACCTCCAATACCTCCGAGCAGTTGTCACGGGGGAGGGGTGAGTGCGCGGGATCCTAAGCTGGGCAGGTGAGGAAATGGTATGCAAATGAGACTATGGCAAGATTAATGTAAAAGCGGATGAAACATCTACAAGTCCCGACTCGTCCTCCTTTTATATCTCGCTCGCCGCTTCCAGATCATCCTTCCAGCGCCTTCCATGATGACATATGCTGATGGCGAGTGGGGTCGAAGATACTGGAAGGGCGGGGAGGCCGATGGAAGCTGAATCGATGCTGGTAGAAGGTGGTAGAAGATGGTAGAAGGTGGTGGAAACTGCGAGGAATTTCTGGAAGGTTCCGGGGGAGAGGGGGAATTTGAGGAATGAGGAGCGAGGGTTCCGGCGGAATCGTTTTGGCTGGTCCGTGCGTGGCTCTAGGTGACAGCAGTGTAACAACTGGCTCGGTCCCTTACGGAGTCGTCCCATCGTCGAGCTCCTGCAGGGCATCTGGGACCTTATGGCCCAGAACTGGGTCGAGCGCTCGCTGCTATCGACCCAGCACAACGGTACCAACTGCCCCTTCGCCTTTAATTGGCTCACATCTGCCAGCGACGCTGTCCGACACGACGTCGTAATCACCCAAAACGACGAGGCGTTCACCACCGGCAAGACCATCCCTACTGCTCTCGCTCGGATCATGGGGGTGTATGACCATGCGGATCAGCAGCGATGGGTCGTGGTCAACTGGGCGACGCGCTCGGCGACGTGCACGTGCGGTATACCCCGCCAGCATATGCTACCGTGCAAGCACGTCGTGGCAGTGTTGGAGAAGGTCCGCGCGAGCAACAGGGTCAAGGAGTGAGTAGACTTTCAGCTCTGATCATCACAAGAACCAGCTAATATTACAGCCTCGCTGGACCTCAATATCGCTCTGCGTCTTGGCGACAGGCGTACTCGGTACCCTTCGCCGTCATTCTGACCGACGACCTTGCCACCCTCGAGCACCTACAACCCTTTCCGATCAGGATGGCGCATGGGCGGAAGAGGCAGAAGAGGGGGACGCGAGGGGTCAGGCCGACCGAGGCGAGTCAGCGGGAGATACCGGCGTTTGGGGGACAGGGGAAGAGGAGGGGCAGGCCAGCGGGTGCGCCTCAGCACTGTGCCCGGTGTAAGAAGGAAGGTCACAATACGCGTAAATGCCCCGACCCCGCTTTCGATGACCGCTACGCCGCTTTCTTCTAAAATAGAGTTGTAGATAGATAGATGGATAGATGGATGTACATTGATTCCAGCTGAGTGAGATTACAAGCCGAGCCTTGGGGGATGACGTTAAGTGGGGGATCGGCATCACCGGATCCGGAACATTCCCGTTCGTCCTTTAGGGCCGGACTTCGTCTTTTAGACAGTGGCGGAAAGGCTTCGTCTTTTACGGACAAATACATTTCGGTCTTCGTCTTTTAAACATATGCTCGTCCGAGGCCAT
>TE-002
GAGGATATGTTTAAAAGACGAAGCCGGAAATGTTTTTGTCCGTAAAAGACGAAGATGACCCGGAATAATGTTTAAAAGACGAACGCTTTGGGCAGATATCCTCACAAGTCCGCTGTGAGTTGTCCATTGGGCCGGCAAAGAGTATCAGCAGGTAGCTCGACGTCTTGGCTACGCCCATGCCAAATTCCAAGTCCGTACGAGCGATACCGTCTGACTGAGCGTCTGCGGCGCGGAGGGGGTTTTTGGGACTTGTTCGCGTCCCCCGGGACCTCAGAAACCCTGTTTTTGGCTCTGATCTTCGTCTTTTAGACAGGTTTCGGACTCTCTTCGTCTTTTACGGACAAAAACATTTCCGGCTTCGTCTTTTAAACATATCCTC
>TE-003
TAGTGCTCCCCAATAGTAATAGTACGGGAAAATACCAGGCTGGTATACCATTACCATGGTCCTTAGTATGGTAAATTACTAATACCAGCTATATGCCTTGGTATTAGTATGGTATTTAGTATCGCCCCCCGCGAATCCAGTGGTAGCAGGTATTACCAAGTACTAGGCCTGGTATACCAAAAATACTACAGCTTTTCCGCCACCCGTCCTTTCCTGAGCTGCTTNCTGAGTGGCGGTCCCGCCAGGAGGACTCTGCGTCAGTCTTACAGCTCTCAGGTAGCCTTTNGGTACATGCGGACATGCACTGGCGCTGCTTCTGCATCTGTGACCACGAACGGCACTCCTTTGTTCGAAGTCAGACACTATTTTGTCCGAAGTCAGACACCACTTTGTCCGAAATCAGCACCGCTTTGATTGGTCTACAGCCTGATTATGGCTCTACCATGGCCTGAGAGGGTGATGACGGGGATGATTGGACTACGTTGCTGCTCAAAGAAAGCCTCAATGTTCGCATGCTTGCAGCCACATACGACTTTGGTGGCGGACTGGGTGGCAACGGAAGCAAAGATTGCTCCTCATGTTCCTCACTGGGTCTCACCCATGTCCGCACTTTCGGTACGAAATGAGCAGGGGTAGGCTTAGGGAGGAGCGCTCCTGGCAATCTGAGCACCTTTATAGCATCATACGGCACTCTATTGGACGATGGAGAGTAGTCTAGAGATTTCCACTCGGGCCTGGTATACCATGATATACCAGCTTGGTATTGGTATTTTACCAATACCATGCTCTCCCGCCTGGTATAGTACAATTACTTACCAGACGATTCTCCTGGTAGATAGTATGGTATTTGGTATTGGCCTCCGGCCCTCCGCTGGTATTAGTATATCTACCAAAATACTATTGGGGAGCACTA
>TE-004
TAGGGCTCAGGGAGCATGCTCCTCCATGCTACCACTGGTAGCATGAGGTGGTTGCAACCACCGGTTACAACCCGGTAGCAACCACCTCGGCCGGGGGAGAACTGGTAGCATGGGTAGCATGGATGCTATCAACGGGGCAAAGAGCTAGTTACACAGGGCTAACAGACCTGCAGCGTCAACGTGATACCTGGCCATGCTGCCGCATGCATTTCAGGTCAAAAAGCATGCGATTTTCGCCCTGTTCAGAGCTCTTCAGCTTGACCCATTATAGGCAGAGCGCGGCACGTGATCAATCTACCGCTGGTTGCTACCGGTAGCAACCACCTTCCCCATGCTCCCACCCCGGGCAGCTACCGGTTGCAACCGTTTGGCCAGCCAAAAAAGCATGCTCCCTGAGCCCTA
>TE-005
TAGCGTTGGGTGACCACGCCGTTTTGGCCTGTGACTCCGTAACCCCAGTGACCGTGACCTGCGACCTGGTCACCGGGACACAGTGACCCAGCCAAAGGGGCGCAGCCAGGAGGCAGCTGAGAGCGGCCAGCGCCGGGGAGTGGCGACGTCCTGGCTCTGCGAGCAGGCTTCTGAGGTCGCTTCACCGGCCAAATTTGTGTCCCACAGGCCTTCATGAGTCGCTGAGAGGGCTTGAGTGGCCCTGCCAACGCCGATTGAAGCTGGAACGATCATGCATGGGACCCTTATGGGATTGAGGTCACTGCGGTCACCACCGTCGCCTCTGTGACTTCGTGACTTTTCTGGTCAGTGACTGGTTACAGTGACTTGTGACCGCTGTCGGTCACCCAACGCTA
>TE-006
TGATTGAGCTGCATACTTATTGCTATGAGATACAAGTGTTTCTATCAAGTTAGCTACTCATCACTCCGTCTACCCTCCAACCTGCCACATCTTCGCCCTGCTCCTCAACAGCCCCAGCGCCATCCTCCGCAGCATGTACTCCCAAGCTCCGTCCGATACCGCCTCCTTCCATTCCATCATCCTTCCCATCGTCCCCTTCTCGACCAAACCGCCCGCCGAGAACACCAACGGTGAGAATCTCCCCATCCCTCCAGCTGCCGCCTTCGCCGTCTCTGCGTCCACCGTGAATAGGTACCGCTGCATCTGCCACATGGTCTTGTCCCATGGATTGGCGTCTGCGGGCGGCGCCTCCGTCAACCTGCCCGCCCTCATCTGCCCGACCGACTTGTAGACCTTGTCGCCGAGGATAGAGTACACCTTGACGTCATGCTCCGTCGTGGCGTTCCCTAGCCCGTCCGATCCCCAAACGAGCAGGTCGTTGCGCCGCTGGGAACCGTGGTCGGTCGTGAGAGGCTCGAGCTGCACTCTGGTACCGCTGACCGACCGTAGAGCGTCGGCGATGGCGTTGACGATACCATTATGGCGAACGATGGTATATTGGAGACGGGTGGCGCCTCGGCAGACCTCGTCGTGTCCGAGCTCGATGGGAGAGGTGCAATGGCGGCAGGGAAGGAGGGGAGGGTGATTGAGCTGCATACTTATTGCTATGAGATACAAGTGTTTCTATCAAGTTAGCTACTCATCACTCCGTCTACCCTCCAACCTGCCACATCTTCGCCCTGCTCCTCAACAGCCCCAGCGCCATCCTCCGCAGCATGTACTCCCAAGCTCCGTCCGATACCGCCTCCTTCCATTCCATCATCCTTCCCATCGTCCCCTTCTCGACCAAACCGCCCGCCGAGAACACCAACGGTGAGAATCTCCCCATCCCTCCAGCTGCCGCCTTCGCCGTCTCTGCGTCCACCGTGAATAGGTACCGCTGCATCTGCCACATGGTCTTGTCCCATGGATTGGCGTCTGCGGGCGGCGCCTCCGTCAACCTGCCCGCCCTCATCTGCCCGACCGACTTGTAGACCTTGTCGCCGAGGATAGAGTACACCTTGACGTCATGCTCCGTCGTGGCGTTCCCTAGCCCGTCCGATCCCCAAACGAGCAGGTCGTTGCGCCGCTGGGAACCGTGGTCGGTCGTGAGAGGCTCGAGCTGCACTCTGGTACCGCTGACCGACCGTAGAGCGTCGGCGATGGCGTTGACGATACCATTATGGCGAACGATGGTATATTGGAGACGGGTGGCGCCTCGGCAGACCTCGTCGTGTCCGAGCTCGATGGGAGAGGTGCAATGGCGGCAGGGAAGGAGGGGAGGAAGGAGGGTGCGGTAATGGAGACCGCAGGAGAGTTCGAAGTTGGTGAGATGTCTTGTAGGGGGTGATTGATGTGCATACTTATTGCTATGAGATACAAGTGTTTCTATCAAGTTAGCTACTCATCACTCCGTCTACCCTCCAACCTCCCACATCTTCGCCCTGCTCCTCAACAGTCCCAGCGCCATCCTCCGCAGCATGTACTCCCACGCGCCATCCGATACCGCCTCCTTCCATTCCATCATCCTCCCTATCGTCCCCTTCTCGACTAAACCGCCCGCCGAGAACACCAACGGTGAGAATCTCCCCATCCCTCCAGCTGCCGCCTTCGCCGTCTCTGCGTCCACCGTGAACAGGTACCGCTGCATCTGCCACATGGTCTTGTCCCATGGATTAGCATCTGCAGGCGGCGCCTCCGTCAACCTGCCCGCCCTCATCTGCCCGACCGACTTGTAGACCTTGTCGCCGAGGATAGAGTACACCTTGACGTCATGCTCCGTCGTGGCGTTCCCTAGCCCGTCCGATCCCCAAACGAGCAGGTCGTTGCGCCGCTGGGACCCATGGTCGGTCGTGAGCGGCTCGAGCTGCACTCTGGTACCGCTGACCGACCGTAGAGCGTCTGCGATGGCGTTGACGATACCATTATGGCGAACGATGGTATATTGGGGACGGGTGGCGCCTCGGCAGACCTCGTCGTGTCCGAGCTCGATGGGAGAGGTGCAATGGCGGCAGGGAAGGAGGGGAGGAAGGAGGGTGCGGTAATGGAGACCGCAGGAGAGTTCGAAGTTGGTGAGATGTCCTGTAGAATTGTATGGAATTGCGGACATCCACTTTCTTGCCAACGGAGAACCGTTCTCAACCATCGACTTCCTCTCCTTATCCTCCAACCTCTCCAGCAGCGCGTCCCTTCTGATCTCAAACGCCTCCTGACACCTCTCACCCTGTCCCTTGACCTCATCGTCCAATCCATCCTCTCTACCCTCGCCCAAGATCGGGGCCAAGATAGCATCCGCACTCTCCTCCGCCGCTGCTCGAGCATGAACAGAACACTCACGATGAGAGAGTATTCCCATCCCTCCCATTTTGGCTGGCAGAGAGATGAGCTCGGCGTCGGCTGGACCCGAGCCAGTAGACGACCGCATGTCGGTTATGATGGAAGTGTATGCGGAGTCGAGCCGGTCCCAAATGTCCCCGAGGTCGGAGGTGTCCAGAGATCTTTGGAGATGACGCAGATCTTGCTGGAAGCAGGTTCGGAAGATGAGGAAGGAGGATTGGGATTTGTCGAGGCGGGATAGGTGTTGGAGCTTGGCAATCTGCGCATCAACCTTCTTGGTAAGGAAGACTCGCCTGGCGCTCTCTGGTCCGACCATCGTCCCCAGTATCTCCATCCCATTCTCCCTGATATCCTCCATCCCCAGCGTCTTGCACTTGCTCAAATTGAGCTGCAGGCTTGACTCTGGTCGAGAGAAGAACTCGCTGATGCGATCCAGCGGGTCCGAGAACCGAGAGAGGATGTAGGTGTCGTCGAGGTACGCGACGATGATAAAGTCATCGCCGAGGTGGGCTTGGAGGGCCTCGAGGATGGGGCGATAGGCGACGGAGAAGAGGAAGGGACCGAATGGATCGCCTTGGCGGACGCCTTCGGACGAGTAGAGGAGGAAGGGGGCGCCGGGGACGATGAGGGGGGTTCGGTCGTTGTAGGCCCACTTGGCGCACCGATAGAGGCCGGGTGCGTGTTTGCGGAGACCGTCGACGATCATCTTGCGATGAAGGGTGTTGAAGGCATTCTTGAAATCAAGACTGGTAACGTACCGGTACTCGACCCCAAGCTCTCCCTTGACCGCCCGATCAATCAACCTGACGACCGGCTCTACGCCTCCCTTGGTGTTGACGCCGAACTGCGTCCTCGCCATCATCTCTCTCTTCACCATCTTCCTCACTATCGCCTTGAGCGCCAGGCGATAGATCAACTCTCCCACCGCAATCGGCCTAATCCCTCCTGCTACACCCATCTCCTCCTTCTTGAGCAGCGGAGTGATCCGGCTCGTACAGAGCATCTGGACGCCGGGTGCGTATCCGCCGACGATAGAGGTGGTGAGGGAGTGGAGGAAGGTGAGGACGATGGGGTCTTGGGCGACGATTTGGAGGAGGGGGACGGTCCAGCCGCTGGCACCGGGGGAGGTTTCTTTGTTGAAGGCGCGAAGGCATGAGGAGATTAGATCTTTCTCTGGTGGCGTACCCGTACTCGGGCCAGTCGTAGAGCCAAAGGGATGAAGCTCACCAACTGGGTGTAGGCTCTTTAAGGAACTGCCCACACCCTCCGAGTACAGGGCCACCTTGCCCTGCGCAACCAGCGCCCTCCCCGCTTGGCCAAGTTTCCCCCTCTTGATCAGCTTTTCTGCCCTTTTGACTGGGTCCACCCCGCCTCCTCCACCTGCCGCATCTGGTGGCTTCGGCCAAGAGACCATGGGGTAGTTCTCGAGCCGCTTGACAGGCTTGTCCGCTTTGCCAAGGTTCTTTGGCGGAAGTCCGACTTTGACGAGGGCGAGGAAGGAGAGGAGTGTCTCGGTTGACGGCGACTCCAAGTAGCGCTGGGCGCATCTCCTTGCGGCTTGAGTGAAGGGCGCATGGAGGTGAGAGGGAAGTAGTGTTTGAATGTGAGGGAGGTGTTGGAGGGAGAGGTATTTGGCGATCGGGTCGTCGTATTCCATGGCTTGGGCGACCGGTACAGGCTCCCTGTCCCCTTGGTAGAACATCCCGTCTCTCACTTCCTCGATCTCCTCTTCCACTTCGTCATCTTCATCCAGCGCGTCCTCCACAGTAGGCGCCGGTATAGGAGTACTCACTACCACCTTCTCCCTCCCCTTTCCTTTCTCCTTGGTCTTAACGCCGACTGGTGCCGCTCGCACGACACCCGCTACCGCCCGTCCAGGTGAGCATGGTATCACCGCGGGCGCTCGCTTGGGGTCGGGCCGTATCCGTGGAGGCGGCGCGAGACGGCGAGGAGGATGGGCGGGAGGGTTGAAGATGGGATGGATAGGCTTGGGCGCTTTTCCGGTGTTTTTCGGTGGGGAGAGTAGATTGGTCGATATGGGTCGCTCGGTAGCGACAATGACGTCGGCGAGCTCGTCATCGTCGTCCGAGTCGACGACAGTGTGTATGATAGGAGGAGGAGGGGGGAAAAGGCGGATGGATGGACAAGGGTGATTGACAAGGGTTAGGGGGCTTAGGGGTGATTGATGTGCATACTTATTGCTATGAGATACAAGTGTTTCTATCAAGTTAGCTACTCATCACTCCGTCTACCCTCCAACCTCCCACATCTTCGCCCTGCTCCTCAACAGTCCCAGCGCCATCCTCCGCAGCATGTACTCCCACGCGCCATCCGATACCGCCTCCTTCCATTCCATCATCCTCCCTATCGTCCCCTTCTCGACTAAACCGCCCGCCGAGAACACCAACGGTGAGAATCTCCCCATCCCTCCAGCTGCCGCCTTCGCCGTCTCTGCGTCCACCGTGAACAGGTACCGCTGCATCTGCCACATGGTCTTGTCCCATGGATTGGCGTCTGCAGGCGGCGCCTCCGTCAACCTGCCCGCCCTCATCTGCCCGACCGACTTGTAGACCTTGTCGCCGAGGATAGAGTACACCTTGACGTCATGCTCCGTCGTGGCGTTCCCTAGCCCGTCCGATCCCCAAACGAGCAGGTCGTTGCGCCGCTGGGACCCATGGTCGGTCGTGAGCGGCTCGAGCTGCACTCTGGTACCGCTGACCGACCGTAGAGCGTCTGCGATGGCGTTGACGATACCATTATGGCGAACGATGGTATATTGGGGACGGGTGGCGCCTCGGCAGACCTCGTCGTGTCCGAGCTCGATGGGAGAGGTGCAATGGCGGCAGGGAAGGAGGGGAGGA
>TE-007
CCAACCCCTTCCGGTCCTTGTCGTTCATCTTCCCCAACAGCTCCTCGCTTCTCGCCTCGAACATCTCCCTGCACCTCTCTCCCTGCTTCTTGATCCTCCTCTCCCCCTCCACCTCTTCCCTAGCGTCGTCAATGATCCCATCGATAAAATTGTCCGCCATCTCGTCCGCTGCCTTTCTCGCTACTGGCGCCACTTCTTGGTGCGGCAAAATGCCCATCCCGCCCAGCCTTATGGGTAAGGAGATGATGCGGTCCTCGTGCTCGTGCGAGAGACTCGCTGCGCGCATGCGCTTGACAGTATCGTAGAGCCGGCTGTCAAGTTCTGCCCAGAGATGGGTGAGGTCGGAGGTGTCAAGGCACCGCTGGAGGTGGCGGAGCTCCATCTGGAAGGACATGCGGAGGATAAGGAGGGCGTGCTGGGAGTGGAGGGAGGAGAGTTTGTCGAGCTTGGCGTACAGCTTGTCCATCTTCTCCTGGAGGAACGCCTCCCTCGCCGCCTTTGGTCCGACCAGACTGCCGAGGATGCGCATCCCTTCCGTCCTCACCCTGTCGAACGAGTAGGACTCGCACTTGGCTGTGTTAAGAGTGAGGTGATGCTGCCTGCCTTCAAAGAAGGCGACTGCTTCGGGGAGGGGATCGGAAGTGGTGGAGAGGATGTAGATGTCGTCGAGATATGCGATGACCAGGCGCCCTGGACCGAGCGCGGCTTGGAGCTCGTTGATGACGGTCCGCATGGCGATGGAGAATAGGAGCGGTCCGAGTGGGTCCCCTTGGCGGACTCCTTCCTCCGAAAAGATGGCGTCGATCCACTTTTCCCCATCCAGCGTCGGCTCAAGCCCATTCACCACCAGCATCGACTTCTGTCCATACGCCCACTTCGCCGCCCGGTACAGCCCCGGTGCGAAATTCCACACCGCGTCCGCGATCGACCTCCTGGTCTTGAGGTTGAACGCATTCTTCGCGTCCAAGCTCGTCACCCACTTGTACTCCTCTGGCAGCTCCTTCCACGCCGCCCGGTGTACCAGGCGTATGATGGGCTCTACCCCCCCTTCGCTCTTGACCCCGCACTGGACGGGCAGGAGCATGTCTCTCGTGCCCATCTTGCGCACTATTGCCTTCATTGCCAGGCGATAGATGAGATCACCGACCGCGATCGGACGGAGACCGCCGGTCCCGGGCTTGGTGAGGGGCGTGATGCGGCTGACGCAGAGGAGATGGGCGGCCTCGGCGGTACCGGCGGCGATGTTGGCGGTGAGGGTGGTGAGGAATTTGAGAACGGTGTCGTCCTTGGCGGCCATCCGGAGCAGTGGCACCGTCCAGCCTGACACCCCGCATGCGACGTCACTGGCGAATCCCCTCAGCGCGTCCTCAATATCCGCCTCCTTCGGCACTTCTCCGTTCACGGGTCCTGCTGACGTTCCGAATGGGGCCGCTTCCCCTTTGGGGTGCAAGTCCCGCAGCTTCTCAATCACCTCCCCCGTCACCTCAGCTACCTTCGCTACCCCCGCCAGTACTTTCGCCGCCGCTCCCACTCTCCCCTTCTCCACCAGCTTCTCCGCCCTCGCTGCCGCGTCCGACTCCCCCGACCCTCCTCTCACTTGTGTCTCTTCCCCCAGCTGCCATTCCACGTTTGGCCACACTCTGAGCCTATCCAGAGTCCGGTGTCCGCCGAGCTCGGAAGGGACAATCGCTCCCTTGACGAGTGCGAGAAACTCGAAGACTGCCTGGGCGGACGGGTAGTCGAGGTACTTTTGGGCGGCGCGTCGTGCGGCGTCTTGGAACGCTGGTACGAGGCGGCTCTGGAGGGGAACGAGGAGTACGGGCATCTTGGCGAGTTTGAGGAATTCGACAAGAAGCTGGTCGTCAGAGAGGCATGTATTCGCCAGCGTTTGGACGGGCCGGACGATGGACTGGTTTTTGGCCGCCTTTTTTGACCGCTTGCGTGCTCGGTCTTCCTTGGCGTGTGGGCGGGTCCGCCGTTGAGACTTCGTCTTGGGCGGGGCGGACGGCGATGGCTCCACCTCCTCCGTCTCTGTGTCAGACCATATCCCCGCTCTATCCGGCGCGTCTTCGACCCGCGCACGCCTGTCCGGCCCTCCCTCCACAATGGGTACTTCCTGAAGAGCCTCCTGCACCGGCGCCGCTGCCATCATCTCCTCGAGCACCCGACGCCCTTCTATCGCGTTGAGCCTGTCCGTCTCCGCCTCCTTCTCCAGCAGGGCATTCCGTTCCGCCCGTATCCTCTCGCTATCCTCCCGCGCCCTAGCCATCGCTTCCTCGATTACCCGTTCAGCCAGTCTCCTCTCGCCGTCCTCCCGTTCGCGGATCAGCGCAGCCTCCATCTCTGCAATCCCGCTCTCTATCTGCGCCTCAACTGCCTCCGTCGTCTCCGGACCCTCCTCCTGTCCCGACGTCCTCTGCTCCGCCATCGCCGTCTCTCCCGCCTCCCCCGCTGCGCCCCCTTCTCCGTCTCTACTCCCCCCGCCGAAGCATTGCGAGGCGGTGGTCCGTCCCGGGCGTCGAGGAGCGGGCGTTCTGGGTTGCGGTGG
>TE-008
CCGAAAGTCGGCGTTCTGGCTACTCAATTGAAGGGGCCCGGCGCGGTGGAGCGTCTCAGGAGCTATCCGGACGTTCAGTGGCCGGAGGCGGTAAAGAGGGAGGGGCAAGGACTGGGCGGTAGTGGTGGAGATGTATCAACCAAGGTAGAGAAGCTGGTCGGGAAGGGTAGGGTGGGCACGGCGGCGAGGATTTTGGCAGGCGAGAGCAAGGTGGCGAGGTTGAACGATGAGGTGGTGGAGAAGTTAAGGGGGCTACATCCCGCGGGCGAGGAACACCCATTCGGCGACAGGGACGCATCAGACGGACCGCGGAACAGTGTGGTCCCGAACGAGGCGGATATACTAAGGGCTATCGCCAGCTTCGCCCGCGACGTGTCCGGCGGCATATCGGGCTGGTCGGTCTTCCTCCTCCGGCTCGTCTCCAAGAAAGACGCGGTCCTCAAATTCCTCACCCTTCTTTGTTCTATGATCGCCGCCGGCACGGCGCCGGGACGCGAAATGCTCTGCGCTAGCCGCATCACCCCACTAGCGAAGGACGATGTCGGAGGGATTCGACCAATCGCGGTGGGCGACCTGCTCTTCCGGACGTTCATGAAGGCGATCGTCCGCAAGATGTTCAATCCCTCAATGCTGGGGGTCAATCAGTACGGTGTAGGGACAAAGGGGGGAGTGGAGCCGATTCTGAGGGTCATACAGCGAGCGGCGGATAAGAAGCTACCGGCGGAGTACAAGTGGGTAACCAGTCTGGACGCGAAGAACGCTTTCAATCTCAAGTCGCGGAGGTCTATCGCAGAGGCGGTCAAGAAGTACGCGCCGGGTCTATACCGAGCGGCGAAGTGGGCGTATGGGCGGAAGTCGATTTTAGTGGTGAACGGTCTGGAGACGAGACTGGAGGGGGACGAATGGGTAGACGTCATCTTCTCCTCGGAGGGAGTCCGCCAGGGGGACCCGCTGGGGCCGCTACTCTTCTCTATCGCCATGCGCGTCGTCCTCGAGGATCTCCAACGGGAGCTGGGGCCCAATTGCCTCATCCTGGCGTATCTCGACGACGTTTACATCCTCTCCACCGATTTCGACCCCCTCCCTAAAACGAAAACCTTCTTCCAGTCCCGCCCTCACCACCTTACCCTCAACGAGCTCAAGTGCCAGTCTTGGCTACTCGACGACGTACGGTCGAACGGGATCAAGGTGCTTGGCAGCTTTATCGGCCCCAGAGCAGGGAGAGAGACCTTCCTCAGGGCCAAGATCGCCGAGCTCTCCCTCAACCTTGACAAGCTCGATTCCCTCCACGCACAGCACGCCCTCCTCATCCTCCGGCTCTCGTATCAGCAGAAACTCCGCCACCTGCAGCGGTGCCTCGATACCTCGGACCTCGGACACGTCTGGGCAGAGCTAGACACCGCGCTCTGGAACAGCATCATCTCTCTCAGGTCGAGTGATGGGGATCACCGATTCCAAGACGAGATCATGTCTCTACCCATCAGGAGCGGTGGTATGGGAATTCTGTCCCACGAGGAGGTGGCGCCCATAGCCAGGGCGGCAGCGGATGAGATGGCGGACATAACCTTGAAGAGTCTGTTGGAGCCGGACGAGTGGGAGCAGGAGGGAGCGGCGGAGAAGGTCGTCGGTCAGAGCGAGAGATGTCTGGTGGTGCTGGACGCGAGGAGGGAGGTGCTGCTGGCGAAATTGACGGACAAGGAGAGGAAGGGAATGAGGGAGAACGGGTCGCCCTTGGGGAGATTATGGCTGTCTGCCATCCCCTGGACGAAAGCGCTACAACTTACAAATCAACAAATCAGCGTCGCCCTTCACTATCGGACCCTCCTCCCCCTCTCCAATCATTGCAACCGGTGCGGCAAAGATGGCCAGGGTCTCGGCCATCCGGAGACCTGCAACATTGACGGCAAGTACCCCCGTCACAACATGGTCGTCCGCGGTATCGGCCAAACCCTCTCGTCCGTCCGGGGCGTCAAGGTAGAACTCGAGCCTACTTCAACGGAAGAGTCCCTGAGAAGGAACGATCTCCGGGTCTGGGGTTCAGACGGCTCTGGTCTGGCCACCTCGGAACACGACATCAAAGTCTACTCCATCTTCAGCGAATCCGCCCTCTCCTCCTTCGGCAAAGATCCCCAACACCCAGTCTCATCCACCTCTACAACACCGATCTGGGACCAGATTGAGGCGCAGATGGACAGATACCTCAGGGCGGTGGCAGCGAAGACGAGGGAGAATGCTCCGAGCGGGATTGGGAAATTTTCGGCGGTCGTGATGACAAGCGGGGGGTTCATGGAGAAGGACACAAAGAAGCAGATGGATGCATGGGAGGAGGGGGTGAAAGACTGGGAGTGGGCGGCGTTATTACGGGGGCTATCGCTGGGGTTCGTGAGGGCGAGAGCTAGATCTGTAACTTGGGAATAGATAGTTATAGTATAGTTCCATAGACCTTAGTTGAATAGCTCGGATTTCCAACAGTAGGATAAATGCAAATTTTATAATTTTTACTATCTGCATGCGAAGCAATTAGCGCAAGGCAGGCAGATCTATCTTTCTACTTACCCCAGCTGCTGCGTGCGACGAACAAACACACATCATGGCACACCTTGCAGCCGCCCATGTCGAACTGCCAATAATGATCTCCGAGATTGGCTCGGGGTCAAAGGGGAAGTCCCGCGCTCCCGACGTCAACTCTCCGCAGTCGGA
>TE-009
CATGTCCCCATTCCTGCTCCTGACAATCCCCACGTTCCCCGGTGCTTTGCCCGTTTCCTCTACCACCTCTTCCCGCTTTGCCAGGTTTCTCTTCCCCTTGATACCTTACGATGTTACCCCGGTGCTTTGCCCGATTTTCGCGATGTTCCCCTCCTCGTGCCCGGTACTCTTGACTTCTACCCGGTGCTTTGCCCGATTGCCCATGCCCTTCCCTTTCTCTGCCCCGACTTGGATGGCTACCGCTTAAGAGGAGGAGATCACACCGATGTACTAACCATATACTAACTCCAGAGCGCTACAACGACGCTCGACCCCACCAACAACTCGACCGGCGCGATACCCTACCCATACCCTTCCTCCGTTCCCTCCCTGCCCTTACCTTCCCGTCCCGCCGAGCGTACGCTGATTTATAGCCGCCAGCATATCCCCGCCGCTCGACGGGCTCCGCTTTCTAGCACGCACTATTCGGCGTGACCATGTTCCCCCGGCGCGCCCGAATACTGTCCCAGCAGCTGGTTTCGTCCCCTTCCGTCCCGCACCGGCCGCACTCGGCGGGTCCATCCAGCCCCGAAGGGCCGTGTGGTCAGCGGCTCTGTCTGGCTACCCAGACCCCGCCTTCCCTTCCCTCATCGACGCTATCATAGCCGCGGGTGCTTCCTTCGGCGTCGTGTCTTTGTCAGACAAAATATGGGTTCCCCCGGTTCGCTCCGTCCCCGCGGAGGCGGATTTCCTTACTGCCGAGGTCAACAGGAGATTGGCGCTGGGGGAGATTGCCCAGGTCGGAGCGGACGTCCCTTGGGCTATCACTCCCATCTACGCGGTCGTCAAGGATATCATCAAATTCCGGGCTGTCCATGTCATGCGTCAAGTCAACGACGAGATGGGCGAGGACTATGGCTACCTAGAGTACTCGGGCGTCGGGGACCTACTGGACTTCCTCAGTACACGCCCGGGTTACTGGCTCTGGAAAGCGGATCTGGCAAACGCGTTCCGCCAGATTCGGCTGAGCCCTCTTTCCTCCCTGCTCGCTGGTTTCCAGCTCGGCGATTCCACGTACGTGGACCCCTGTCTTCCCTTCGGGTCAAGAGTCTCCCCCTTCCTCTTCAACCTTTTCGCCGAGGGGCTCCACTGGATACTCCTCAGGTGCGGTCTGGAGCACCTTCTCCATTATCTCGACGATTTTTTCGGCGGTACGCCCACAAAGGAGGCCGCCGCGCACGCCCTTGCCATCTTCAAGCTCGTCTCGGCGGCTTTGGGAATCGAGATCAATCCCAAGAAGTGCGAGGGCCCCTCGCAATGCCTCATCATCTTAGGCATCGAGGTGGATACTGCCGCGATGCAGGCTCGCATCGGAGACGTCCGGCGCGAGCGGATGAACAAACTCATCCAGGAGCTCCTCGGTAGGGGAACGGCGACCCGCAAGGAACTGGAGAGCATGGCGGGATTGCTCAACTTTGCGTGCGCCGTCATCCCGCTCGGCCGTCCCTTCGTTCGGGCCCTCTGGTCCTCGTTCCACACCTTCCCCCCTCACAAACCCAAAGAGCGGATGCCTTTCTCGGACCACATCAGGTCAGACCTGGAATGGTGGCTGGTCTTTCTACGCGATTGGAACGGGGTACGAATCCTCCGGCCGCCCATACGCACGGAGGTACACGTCTGGACAGACGCTAGCGGTACCAAAGGCGCAGGCGGGCACCTCGGCGCACCACGAGTCTGCTCAGCTGCCTTCTCATACTCATTCCCGGCTCGCCATCAAAGGAAGGACATTCAATTCAAGGAGGCTCACGCGGTGATCCACGCGCTGGAACACTTCAACCTCGGCGACGCCTGGAGGGGAAAACACGTCATTCTCCATGTCGTCAACCAGGCCGTCGTAGCTGCCATCAACTCAGGGGGCATCGCCAACGATACCGTCCAATCCCTGATCCGGCGGATATGGATGGTAGCAGCCGTCGCGGACTTTACCTTTCGCGCGTCTTGGCTCAGATCGGAGGAGAATGGCTTAGCTGACGCGTTGTCTCGTTTTGATTGGAAAACTGCACAGTCACTCGCGCCCCACATCTCCTCCCTCATCCCCCACTCAATACCCCACCTGTCCCTCCCTCCTTCCGCGCACTAGTTCCGCGACTAAGCGACGATGCCGCATACTTCCTCTACAACGGCATCGCGCCCAGCACCCGCTCCGGCTACGAGTCCGCCCAACGCTCCTACACCGACTACTGCCGCGCTAGTTCCCTCCCTCCCTTCCCCGTCACATCTCCTCGCCTCATCAATTGGATATCCGACCTCTCGGCCCGTCAAGGCCTCCGCCCAGGCTCTATTCGAGGCAAGATGGCCGGAATCAGGTCTTACCACACCGATCTAGGTCTGGACACATCGGCGTTCTCGTCTCCGCAGTATGAGCGGGTGTTCAGGGGGATCAGGCGTCACATGGGGGAGAAGGAGAGGCGCAAGCGGCTCCCCATCACGCTGCCGATCCTCCAAAGGTTGCTGCGCGCGATCGCCTCCATGGCGGTGTCAGTGTACGATCGGCGGGTCCTATCGGCGGCGTACGCGCTGGCGTACGTAGGCGGTTTGAGGTGTGGGGAGATCACATACCCGTCTGGGGCTTTTGATCCCAACTTCAACATGTCCCGGTCGGACTTTACCGACTACGGGGATCACGCGGTTGTGCGCTTACCGGCGTCAAAGACTGACCCGTTCAGAAAAGGGGTCAACATCATCGTACCCTCAGCCCCAGCCGGCGCGCTAGTCGACCCGCTGGCCCTCCTTCGGGCTCACGTCGTCCACATCTCGGTCCCATCCGCGCCTCTCTTCACCCGGATCGCGGTCAGAAACACCGCGCAGGTCGCCGCTTTCCCGCGCGACTTCTTCGTCAAGACCCTCCGAGCCGCTCTACTCCTCGCCGGCCTACCCGCGTCGGACTACGCCGGGCACTCGTTCCGCCGGGGACTGGCAACTTGGGCGAAACTCTCGTCCGGACTCGGAGACGGCGACATCAAGCTGCTCGGCCGGTGGTCGTCCGAGGCGGTCAAGCTCTACCAGGATACGCCCATCTCGCACCTCGCATCGCTCGCCCGCACAACTCTGGTCACGTCCCGCAACGCACCCCTCTCCATCCCGCCAGTGTCGGTGTGCTGATTCGGCGACGAACAGGACTAGGGTACGAACTGACTCTCTTCTTTCCGTCCTCCTCCTTCTTCCCCCTCTCCCCTCTCCTCCCTCGTTTCGGCCTCCTGGTGCTCCTCTTTCTTCTTTTCGCAACCGTTCCGCTGCTCAGCCTGTTGGGCGTGGCCGGGAGGAGCGGTCCATGCCTATGCATGTTTGGCCTGGGTCGGAGGGTGTAGAGGGTGGGAAAGTCGAGCGGAGGACAGAAA
>TE-010
TTGGAGAGTCAGAGGATGACGTGGGTTTCTGGGGGGAGCGAGATGTGATATCGGTTCAGGGTCCACACCACTTTTCACCTCATCCCTTCTCCTCTCTTTCCTCTCATCCACCCAGTCATCACCTGCATCTTTGCGTTTGCTTTGCCCTAGTGGCCGCTCC
>TE-011
GAAGACCCGACCCCCATCCCCCTCCTTGCAAAATCCAGCACCACCTCATCATCCTCGTCGAAGTCCGCCGCGTCAACCCACTGCCTATCCTCCGATCCATACCCCTTCCATTCCACAAAGTACTTCACCGCCTTGCCCTTCTTCCGCCTGCAGTCCAGTATCCGCGAGACCTCATATTCGTTGGAAGAGGCGATGACTGGTGGGGGACGAGCGAGGGGTGTACGACCAGGGAAGGTAGATGGGTCAACGTACGGGCGGAGGCGGTCGACGTGGAAGACATTGTGGATGTTCTTGCCCGGGATGGCCAGACGGAAGTTGTGAGAGCCGGTTTGCTCCGTGACAGTGTAGGGGCCGATGAACTTGTCGTCGAGCTTTTTGATTGGACGAGTGGTGGCGACGTGCTGGGAGGAGAGAAGGACGCGGTCGCCGACCTGGATGGTGGGAGCTGTAGACGTGCGCACCACGGAGAGCGCTTCCATCCGGTCCCGGGCAGCGTGGAGGGAAAGTGTGGCGAGCCGACGAGCGGCCTCCAAGTTGGCGACACGTAGTGAAGCGTCTGGTACGGTATCCGAGGCGGGCGCCGAGGCTGCAAGGGCGTCGCGTGGATTGAAACCGTAGACGACGTGGAAGGGGGATTGTTTAATGGAGGAATGAGGTGCACTATTGTAAGCGAACTCCGCAAGGGGAAGACGATCTGCCCAGTCGTCCTGCAGATAATCGGAATAAATCCGCAGCAAGTGCTCCACCGTCTGGTTCACCCTCTCCGTCTGACCATCCGTCTGTGGATGGAACGCCGTGGATAAACGCGTCTCCGTCCCCAACAGCGAGCATTCCTTCCTCCACCACTCCGACCGAAACGTCGCTCCCCGATCCGAGGTGATGGTCTTTGGGTAGCCATGCTTGCTGACGACGTTCTGGAGGTAGTGCCGTTCCAAAGCGCGCGCATCGTCGGTCGTCTTGGCTGGGACGAAGTGTGCCATCTTGGAGAACCGGTCGACGATGACGAGGATGGCGTCAAAGCCGTTTGAGGTAGGGAGAGGTCCGATGTGATCCCACGATATATCCGTCCAAACGCCAGAGGGTACGGGCAGCGGTTTGATGGGACCGTGAGGCTTGGTCCGAGACGCCTTGGACTTCTGACAAGCGTCGCACGACCGGACGTAGATGGCGCAGTCCGAGGAGGCACCGGCCCAATTGTAGGTACGGCGTAGCCGCTCGAGCGTGTTGTCCCGCCCTAAGTGACCTGCTGAGGGTGAGTCATGGGCGAGAGCCATGACCTCGGCGCGTAGTGAAGGCGGCACGTAGATCCCTCCGTTGAAGCGGAGCACCGGCGACGATGAGTCGAAGGAGGCGGGGAGGGGAGATGGACGGGTTGTTTCTACCCGGACCGCGTGGAGGAGACGCTCGTCAAAGGGAGCCGAGGCTTGGGGAGCGGGAGGATCCGACGCGGGGGTGGTGTGGGCTTGCCCGCTCCTGCGCGGCGAGGTACGCCTCGCGAGAGCGGGACAGGCAGATGCGGCTTTTGGGCTGAGTGCGTCAACTGTATTAACCGGGATAGGGGGAGTGACTTCCGACTTGGGCGGCATGTGTACACATCGACCGCCCGCAACATCACTCAGCTGGTTATTCCATCTCTCTCCTTTCCACCTCTGCTCCTCCTCAACACCAGATAGTACTTCCGAGGCCAACGGGATGGGTATGCTATTCGGCGCTGAGACAAAGGACGGGACCCGCGGAGGTAGATCGGCGCCGAACACCTTGACGGGGCGGATGATGTGCAGCTCGGCGCAGAGCACCTCGACCGGGCGGATGATAGGCTCGATGACCGGTGGATTGAGGCGGTGCTGAGCCTCCCAGTCTGGCCGCCGGCTGAGCGTATCCGCCGCCGAGTTGAACCGAGCCGGACGGTACTTGATAGAGTAGGAGAAGGCGTTGAGGTCCTGCGACCACCGTACCAAGCGAGGCGTGAGGGGACGCGAGGTCCGGAAGTGCTGGAGGGACTGATGATCACTGATGACGACGAAGGGGTCCTCGCACGACTCCAGGACGGACTTCCAGTGCTGCGTCGATTCGACGATCGCCAACAACTCGAGGTCGTGGATGCTGTAGTTGACCTCCGCTGGAGTAGCCTGGCGAGACCAAAAGCCGACTGGGTGGAGACCATCCGGATGCTCTTGAGAGAGTATACCCGCGATGGCGAAACCGGACGAGTCCGTCTCGAGTACGGTGGGAAGATGAGATTTGAAGTGGCGGAGGGTGAGCGTGGTGCCAAACGCCGCTTTGAGACGCTCGAAAGCTCTGATGGAGGTTGGGGGAAGTGAGAAGGGAGCCGCCCTAGCCTTGTCGGTGGTGAGGACGGTGAGAGGTTTGCAGATCTCAGCGTACCTCGGGATGTACCGCCGATACGCGCCGGCGAGGCCGAGGAAGCTTTGAAGGTCCTTGATGTTGGCGGGGGCAGGGGTATCCCGTATAGCGCACACGCGATCCGGATCCATCGTGACGCCTTCCGCAGAGATGATGTGACCGAGGAATTTGATGGATGGTTTGGAGAACTCGCACTTCTCAAACTTGACGAAAAGGTTCTCCTTGATAAGGGCTTTGAGAACCGCTCGAACGTCCGCGATGTGATCGCCGCCGGGAGGGGTGAAGATTCCGATGTCGTCGATAAAGTTGACGCAGATCCGACCGTTGAGACCGTGGAGAGCTTTGTTGGACAACGCCTGCATGGTAGCTGGCGCCGACGTGAGCCCGAACGGCATGACCACGCATTCCCACAGCCCGGCTCTGGTAAAGAAGGCCGTCTTGTCCCTGGACTCCTCCTCCACCAGCACCTGGTTGAAGGACGACCGAAAGTCGAGCTTGGTAAAGGTGGCCCCCTCGGCCATGAGCAAGAAGGACTCGCCGATGTCCGGTAGTGGAGTCCTATCCTTGATCGTCAGCTGATTGACGCCCCGGCTGTCCATGGTCCACCGGGTCTTCCCGTCTTTCTTTACCGGGTGGAGATTGGCGGCCCAGGGGGAGGTAGACTTCCGGATGAAACCCATGGCGAGCTGCTCGTCCAGCCATTCCTGCTGCGAAGCCAGGTCGGCCGGGGACAGCCTGCGGAGGTGCTCTTTGTGCGGGACGGCGCCGGGTTTGATCCGTATCGTGTGGTTGTATCCGGGACGTGATATGGGGACCGACTGCGCCGCAGACTTGCAGAACGCGCCGATCAGGTCGTGGTACTCCGGCATAAGATTAGCCTTGAGGTACTCCTGATACTCCGGCGGATCCGGCTCATACGGGAATACCTCGACGGGGACGGTACGGTCGTCCTCGACGGCGACGCTACCGCACCAGACGGGCAGGTAGGCCAAGTCCTCGACGGAGATGTTGCCGAGTCGGACGGGCAGGTGGGTGGGGGGAAATGCGGGTGGGGAACTGGGAGCGTCAACTGACTTAACCAAAGCAGTTGAAGAGACTTCCGATTTGGGCGGCATGCTAACACATCGACCGCCCTCCAGAGCACTCAGCGTTTGAATTCCACCCTCATCCTTGTCCAGCTCCGGAGTGCCGCGGTACGAGGACGAGTGCGTTTCCGAAGGGGGAGGTGGAGACGCTGAGGGGTGACCCGGAGGAAGCGGAGGTGTGGGTATGGGAATGGGAGTGGGAGCGGGGGTGGGAGTTGGATCGGGAGCGGCAGGTGGACTGGAGGTGTCAACTGCCTTAAACAACAAGGTTGGAGTGACTTCCGACTTGGGCGGCATGTGTACACATCGACCGCCCTCCATATCACTCAGCTTGGTATTCTCCTTCCTTTCCCCCCCTCGGCGACGTGGACGCCGATGATGACGCGGGAGGATGGCGAGACCCGGCCAGTCGATGAGGCGGGCGTGGGCGCGTATCCAAGGTAGGCCAAGGATGATGTCGTAGGCGCAGCCTTTCATGACGAGAGCTGTCAGAGTCCAGAGACGGCCGGAGGCGGGGTGGCGTATCGCGACCTGGACCGAGTGTGTAATAGCACCTGGGGTAGCTCCGCCGTCTGCCAACACCAGCGACCGTGCCTCCTTCAACGCCACCTTTGGCAACGCCAGCCGCGAAACGAAAGACTCGGAAATGAGGGTATCGGAACAACCCGAGTCCACCAGCGCTGAGCCAGGGAAAGGGGCCGTGACGGGGATGACGAACAACTCGGAGTGTAAAGACAGCCCCGGGATGCAAGCATTTGCGGAAACCCTGACGGGTGGGGAAAGGGGAGGGGTAGATGAGGGAAGAGGAGAAGGGTCGCACAACGCATCAAGATGCATTCCGCCTACAGAGCCGTGCGTGCCCTGCAGGCTCAGTCTTTCCCCGCCTTGACTTGACCACCTCCCTCCTTTGCCGCCAGCTCCTTACAATTCCCCACCTGATGATCTAGCTCCCGACAGTACCTACAACCGCCCTTCTCTTCCGCCTCCCGAGCCGACAACTTCTCCTTTCCCTTCACTTCCGCCCGCGCAACAGTGACCGCCGACCCGCTTACGCCCGCCACCGACGCGACGACCGCGCGACGCCGAACGAGGTTGGCCGCCGAGGATTGAGCCAAAGAGAGGGAGGTCCACTCCGCCGAGCCGCCGCAGGTGTGGACGCGGACGTCATTGAGTTTCTCCCGCAAGTACGGGGGGAGTCCGGCGCGGAATTGGCTAACGAGGACGGAGGTGACGAATGGACAGGCCAAGGAAGGGGGAAGGAGGACGACCGTGGCGTTGAAGGCGTTGGCGTAAGCCTCAAAGTCGTCGCCGACCATGGAGAGGGAGCGCAAGCGCTCAAAGTAGTCCACGTGCGGCGCCGCCAGCGCGAATGCCGAGCGGAACGCCTCCGCGAACAAGAGGTAGGAATGGAGGACGGGGGACTCGTTGGTCACGAGACTGGTAAACCAGCTGGCCGCAGCCCCGGTAAGGCACCGCTGGGCCTGATCGACCCGCCGAGGGTCGTCCTCGCCGTCGGGGAAGAACGACTTGTTGGCCTCGTAATGGCGATCGAGCATGGCCAAGTATGCGAGGGCCCGCTCCGACGAATTGCCCGCGAAGCTCGGCTCGAACTTGAAAGGTACGAAGGGAATGACTTGGGGACCCTTGTACATGTGGAGGAGGGGGAGGAGGGCGGCGAGGGTGTCCGCGTCGAGTGAGAGGCCCGGAGCAGGGGACGACGGGGAGCTTGATGCGGCCGGAGCGGCGCCCGCAGGGGTTTGGACCGGCTCGGGTGCGGAGCCGAGCGCAGCGAAGGAGTTGACCTGCTCGGGAGCGCCGAACGGGGAGGGTGAGTCAAGGGCCGCACGCCTTGCGGCGCGCTTCTCTCGGTTGGAGGGCATGATGGGGAGGGTGTCGCGATCTACTGCAAGGAGAGCCGGGGTACGTAGATTTTTCGCTCTTC
>TE-012
TGTTACCGTAGGGAATGCCACACTCAAATAGCCACTTTTATATAGCCGTTTATAGTTCCGCTTTTCACTTTCGTAGTTAGGTTAGTCAGCGTAGCGTAGCTTTCTCTCTTCTTTATCTCGCTCTCTCAGTATTGTCGCTAGTATCTCTATGCACTTAGACTAGTCCTGGTACCTCCCTCGCCCAGTCACCCCCCTCCCGTGACACA
>TE-013
GGTAACGCCGCAATCAGCTTAACAGCACACGTTCCGACTCTACGCTATGTCGGAAACCAATACCCTCCATACCACTTCGGCGGTCGTCGTACGTCTTGACGACCCCGACAGCTACACGCAGTGGGAGCGTTCCCTGCGTGCGGTATTTGGCTCTAGGCAACTGAGCCAATACCTGGCGAAAACCCCGTCGGAAATTCTCGCCCACATCCTGGGCCAGTACACCCCCGTCGGGTCAACGCCAAGCGACGCGCTCCTCATCAAGCGCGTCGATATGTCGGTCAAACACGAGGAACGCTGCACCTCTGCTCTGTCCATCATCTACAACTCCCTCTCCGCGACCATCCAAGGTCTCGCCCCTCGATCCCTGCTCGACTATCTCAATGCGGATCCCCACGCTCTGTTCAAGTGGGTGGAGAAGGAGTACGGTACCACTACTTCTTCCCGCCAGGCCGAGCTCTCCGCTGAAGCCTGGTCGATCCGCATCCCCGAGAATGTCTCTCCTCTCGACGGTCTCGCCAAGATCCGCGCCGCCTTTGATGAAATCAGGGCGGCTCTCGCCCGGACGCCGGGCATTACGGCGGCCGAAGCTATGCGCATGCAAGAAGGCTTTTGCATGCTGCTAGCTCTCCCCACCTCGCTCAGTCAAGCCGTCAGCTCCAAGGTGTACAGCGGGGACAAGGTGGATGGCGAGGAGGTGATCCGGCAGGTCAAGCTGGAATGGCGGAGGCGGGAGCAAAAGGGAGAGGTGGCGACGGATGTCGGCCAACTTGTCAAAGGGATGGACACCATCAAGGTCAAGGAAGAGACCGAGACTCGCGCGTTCATCGCGCAAAGGCCGCCCAAGACCAAGACGGAAAGGAAGAGGAAGATTGGGAAAGACGGAAAGGAGCTCAAGGGAGGCGAGGCGGACGAGTACTGCGCCGACTGCCAGTGTCACGGCCACCCCACGCACAAGTGCGTCTCCAGCTTCCTCCGTCGGGCCGATGCCTCCGGGCCCAAGGCCGCCCATATCGCGGTTACGTCTCCTGTCCTCAACGACAGCGATTCGGATAGCGTTTCCTCCGCCTTCGTCCTCCTCGTGACTGTCAGCGCCAACGTCGCGGTCTCCGCCGACAAGTCTACCGAGCTTGTCGTCGACTCGGGAGCCACGGATCACATCGTGCACGATGTCTCGCTGCTGTGCAATGTCCGGCAGCTTGACAAGCCGGTGGAAATCCGCCTCGGCAACAAAATGGTCATCTTGGCCCACGCCGTCGGCGACATGCGCGTCGGCAAGGTGCTTTTCCGGGATGCGTACCATGCCCCGGACATCTCCCACAATCTCCTCTCCGCCCGAAAGCTTGGGCGCGAGCCCGGTTTCCATTGGGAATTCCACATCGACCACTGTCGTCTTGTCACCCCGGCCGGTGAAACCATCCTCTCTGGCAAGCTGGACAGCGGACTCTACACCGTACGCCAATCCATCTCGCCTTCCCCATCTCCCCTCGCTTTGGCAGCTCGCGCTGACAAAGGGCCTTCTTGGCACGTCAGGTTCGGACATCTTAACTCCAACGATGTACGACGTCTGGGGAAATCGGGGCGGCTGCCTGAAGGATGGGAGAAGAACGTAGATGGGGGAGTACCATGCATCTCTTGCATCGGTGGAAAAGGGACTCGTCTACCTACCCCGCCGAGCGAGAACCGCGGTACGGAACCGCTGCAGAAGGTCTCAATCGACCTCTGGGGCCCGGCCTCCGAGCCTACTCTTGGCGGCGCTCGTTACTTCCTCCTCTGCTATGACGACTATAGTCGTCGAATCTGGGTCGCTCTGCTCAAGCAAAAGAGCCAGGCGTTCCAGGAAGTCAAGAACTACGTTGCTCTGGCCGAGAATCAACTCCAAACCACCGTGAAGACCGTCCGCTCAGACCGAGGGGGTGAGTTTATCTCAACAGAAATGTCGGTGTGGTTCAAGGAGAAGGGGATACAACATGTCCTCACACCACCCGGGGCGCACGAGCAGAACGGGCGGGTAGAGAGAGGAAATCTTACTCTCCTCAATGACATCCGGACCTTCCTCGCCGATGCTTCCCTCCCCAAAGCCTTCTGGGGCGAAGCCCTCAACTACTCGGTCTACCTCCGGAATCGTACCACTCTCGTCGCGGATGGAAAGACGGCCGAGGACATATGGGCTGGGAAGCAGATCAACATTTCCAAGCTCCTCCCATTCGGCTGTCCCGTCATGGTCCGGGATCATACCTCTCCGTCCAAGCTCGATCCTCGCTTCATTCCTGCTCGCCTCGTCGGATACGAGCAGAATACCTCCTATCACCGCCTTCTACTGGACAACACATCCAAAGTCGTCACGTCCAGAGATGTCAAGCCCATCTTCCACGCTACTCCGGTCATTCCTGTCGTACCACCGCCTCCTTCGCCTCCTCCGGTCGACCAAGCTCCGGCGCTGTTGGTGGTGGAGGATGAGCCGGAGGGGGTGTCCGAGGTGGTAGAACTGGAAGCGGAAGAGGGCAATGATGAGCAGGAGGACCAGCCGGAGCGAGGGCGGAACTGGGCCATCGTCCCATACGAGCGGGAACAAGCCCCTAGTCCCGAGCCGGTACCTCAGGAAGGTATCCGGCAATCTCACCGGAACCGTGTCCCTCCTATCCGGTACGGCCATATCGCCACCACCGTCTCCACTGCACCCGACGAGCTCATCATTTACGCCCTCGCCGCCGCTACCATCCTCGACCTACCTCAAAACTACCAAGAGGCCCGGCGATCTCCCCAGTATCACCTATGGAGAGAAGCGATGGAGGTGGAAATGGGAAAGATGGAGCGGTACGACGTCTGGGAGTTGGTGGACGATAACGGCCAAGCAGCGTTGGACGGGAAATGGGTGTACACGGAGAAGATCGACGGTGCCACCGGGAAGGTCTCCGCATACAAAGCTCGCTTTGTCGTCAAGGGGTTCAAGCAAATCGCTGGACGGGACTACGCAGAGCTGTTCGCCTCCGTCGCCCACAAGGACACGCTACGCGCTTTCGTCTCCCTGGTCAATTTCTTCGACCTCGAGGTACACCAAACGGACATCGTCGGCGCATCCCTCAACGGGAAGATAGACCGCGATATCTGGGTACGCCCGCCGGAAGGTAGCGGTATACCAGCCAACAAGCTACTCAAGCTCAAGCGTACGCTGTACGGCTTGAAGCAATCTCCCCATCTCTTCAACAAGGCGCTAGATGGTTTCCTCCGGGAATACGGATTCGTCCCCACGGCGGCCGACCCATGCCTATACGTCTATCGCAAAGGCACTACCCTCATCCTCCTTCTGGTGCACGTCGACGATCAGGCGATCGCTTCCAACAACAAGGCGGATCTCCTTGCTTTCAAAGCCGCGCTCAACGCCCGCTTCGAATGCAAGGATGGGGGAGAACTCAACTACTTCCTCGGAATCCAGGTCTACCGCGACCGCCCGGCGCAGAAGCTTTACCTGTCCCAGTCTCACTACATCGAGACGCTGCTCGAGCGGTACGGGATGGACACGTGCAGCCCTGCCAAGTCGCCCTTGCCAAGCGATTTCAAGCCCAGGCTCGCCACCGATGAGGAGCATGCGGAAGCTAGCCATGTCGAGTACCCGGCAGTGGCTGGCGCCCTCCTCTACGTCGCGACCATCACTCGTCCGGATCTCGCGTTCGCCGCCTCCCTCCTTTGCCGGTACATCAGCAAATGGAGTCTGGACCACTGGAAGGCGGCCAAGCATCTTCTTCGTTATCTGCGGGGCACAAGCGACTATTGCCTCGTCTTCGATGCGGAAGCTGGACGAGCAATGATGCTGGGTTACTCGGACGCGGACTGGGGAGGATGCCTAGAAACTCGTCGGTCTACCACCGGTCACTTCTTCAAATGGGCCGGACCTCTCTCTTGGAAAGTCAAGCTCCAATCCACCATGGCCCTGTCGTCTACGCAGGCAGAGGTCCTCGCCGCCACCGACGCTACTAGGCAGGCGGAATTCCTACGCGGGTTATTCCTCGAAATCGGTCTCACCCCTGAAATGGCCGACTTCCCCACTACCATCTACAACGACAACAGCAGTGCAATCATCCTCTCTAAGCACCCTCACGATCACCGTTCAACCAAGCACTTCGAGATCCGCACTGGATACATCAGGCGCATGGGGGAGGATGGGATCGTCAGATTGGTGAAGATTGGGACGGATGATAATACGGCGGACGCGTTGACAAAGTCACTGGCGGGAGCGAAGCTGGCAAAGCATGTTGAGGGGCTGGGTTTAGGGCTGCGCGAGTAAGGGGGTTATCTGGTCCTGCAGGCGAGGGGGTG
>TE-014
AGTCGTAATTACGTATGGTTAGCGTTACGTATCGTCCCCTTTGGACCCTTATAGAAGTTTTTAGCCATACCTTGTAGTCTTCTCTTTGTACCTCTAGAACATAGATAGATGTGCTGAGTAGACCCCAGCACTCTAGAGAGTACCCATATCAGACACTACAATCTGTCTT
>TE-015
TGGTAACGCCGCTCTTCGTTCACACTACCATTGGTCGCAGGTTCGAAACCCTCGATGTTGAAGACTTTAGCGATTCCACGAGGTAGGGAGAAGTCTCCCTGAAAACAACGTATATCAGCAGTAGCCTGCTTAAACAACGTGATACACCCGACCACTAGGTATCGTCGCATGGGGGAGAGTTAGAATATGAGTATGCTACTCCCAAGTGGCAATTGTCTTTTGGTACGGTGGTATAACTCTGACTTGGTAACGCCGCTCGTCGTATCGAAATCGATCCGGGCCAGCCTTTCAGCAAATACCACTCAACACAACCAGGATGGAGGATCTCTACGTCGAAACCACGTCTCGCTCGATCGTGTGCCTCTCCGGCGCCGACGACTACACCAGCTGGAGTCGGAACGTCCTCGGGCTACTCGCCAATAAGGACATTGACGACTACACCAACGCCACCCTTTCTGGGGCTCAAGGCAAAGTCCCCCAGCGGTGGTCGAAGTGGGATGAGTCAACATTGACCCCCAGCGAGGCGGATCGGAAGGAGCAGGCGCTGGAGAAGTGCGTGAAGGATCACAAGAAGGCCTACATGACCATCTTCAACGCACTCTCGTCCTCCGTCCGGCTTCGGGTGCCGGAGGATTTGGCGGATCCTCGTAAGCCCGATACCAAGGGCTTATGGGACTGGCTCGTCAAGCAGTACAGCGCCGCCTCGCCGAGTCGCATGGCGGAGCTGTGGAGCCAGGCGTGCGAGATGAAGACGGAGGAGAACGCCAATCCCGGCGACAACCTCGCGCTCATGAAATCCCTCGTCGAGCAAATTTCGGATTCGGCTACCGCAAGCTCCTGGACCCTGTCCAAATTCCTCACCCACATGAAGGTCTACTTCATGCTCAAAACCCTTCCCTACTCCTTCCGCCCCACCGTCGAGTCACTCTTGCCGGCGGACGACGATGACCTCCCCGACCCCCAAACCATCATCACCAAGGTCGATAACGTCTTCCGCGCGCGCGAACGCGAGGGCATGGCGGTCGACGCCAAGGGCTATGTTGCCAAGGTGCAGCCCAAGGTGCGGGAACAGAAGGGAGCAGAGAGCGGGAAGGGGAGCAGCGGGGCTAGGAGGTACGAGCCGAAGCTGGGCCCGGACGGGAAAAGGCTTTTGGGGGACGACCCGAGCTTGTACTGCCCCGAGCACAAGCGGTACGGCCACGACCTATCCAACTGCTTCGGAGTCAAGCCGCCTAGACAGGAGGGCAAGGCCAAGCAGGAGGGCAGGAAGGCGATGGCGGTCAAGGGCAAGAATGAGACCAAGGGGGACGAGGAGTTCTGGTTCGATGCCGCGTCGGACACCTCCTCGGTCAGCTGCAGCTTCGCGACACTCGCGGGCTTTGCGCTGTCTGTCCAGGCCAACCAGGCCTCCGTCATCGCCGACTCGGGCGCGTCGGAACACTTTATCAAGGACAAATCCCTCCTTCTCAACTACAAACCCCTCGCCAAGCCCGTCCAAGTCCAGGTCGGCGACGGCAAATACGTCGAAGCCGTCGGAAAGGGCGACCTCAAGGTCGGCAAACTGCGCATGCGCGGTTCGTATCACGTCCCCCTCCTCGCCCACAACCTCCTCTCTGTCCGCCGTGTCGCCAGGAACGGCTGGAGCTGGACTTTCGCGGATGACACCAGCACGCTCCGCGGTCCCGACGGAAAGGTCCACCTCCACGCCCCCATCCGAGACGGTCTCTACACGGTACGCGATACCCCTTCCCCTTCCCCTACGCCCTCACCTCCCGTCGCCCGCGCTGACCATGCCCCTACCTCTTGGCATGACAGGTGCGGTCATCTTAATCCCGCTGGCGTAACAAGGCTGGGAAAGAGCGGGCGTCTGGGTAAAGGATGGGAAGAGAATGTGGGGAGTAAGGCGAAATGCATACCGTGTCTGGAAGGGAAGACTAGGCGTAAGAACACGGGGGAAGGGACGACGCGAGCCACGCGCCCCTTTGAGGTCATATCGGTGGATCTATGGGGTCCATCCTCGGTCGCCGCTCGGGACGGCTCGAGATACCTCCTCACCTCTTACGATGACTACACACATCACGTCACCAGTACACCCCTCGTCCTCAAGTCGGACGCGTGCAAAGCTCTCCAGCGGCTCATAGCCTGGGGCGAGAATCAGCAGGGGAGCACGGTCAAGCTGGTGCGCAGCGATGCGGGGGGAGAATTCCTCGCTCGCTCGCTCAGAGGCTGGTTCGCGGATAAGGGGATATCGCACGCCGTCATTCCGCCCGCCGATCACTCTCAAAATGGGCGGGTGGAGCGGTCCCACCTAACCACCCTGAATGACGTCCGCACGCTTCTCGCGTCAAGCCGGCTCCCGCCCTCCTTTTGGGCCGAGGCAGCACGGTACTCCGCTCACACTCGGAACCGCACCCTGCGCGCCGGGTCGGACAAATCACCGCAAGACCTTTGGCAAGGCAAAACGGTCGATATCAGCCATCTCCAAGCTTTCGGCCAAGCTGTGATGTACAGGGTCACTGAACAGCAAAGCAAACTCCTCCCTCGAGCTCGTAAAGCAGTCATCGTCGGATACGAGCCAGACGCCTCCTTCTACCGCATCTACGACCCCCTCCTCCGTCGCGTAATCACCTCTCGCGATGTCATCCCTTTGAACTACGTCGGTATCACACCCCCCTCTGCTAATCCTCCGGCGCTCGCCACGCCAAGTCCAAATCTCCAGCCGGACCTCGCGATCATCGAGGAGGAGGAATGGGAGGAAGACGAGGACGATGAAGATGAGTGGGGAGAAGGGGAGCCGGATATCCTGACAGCTGGAACGGAAGAGGCCCTCGGTATCCCGCCCGCAGACGCCCGTCACTGGCAATACGTCGAGGAACCGCGGCCACCTCCCGGATTCCAAGAGCGACCGGTAGAGCCAATCGAGCTCCGGGATCAGGAGAGGAGATACCCCACTCGTGCCGCTCGTGCGGAGGAGCAAGCGGTCGAGCCTCCGCGTCGAGCTCTCATCGCTCTGATGGCCGCCGCGTCGGCGCAGAATATCCCCAAGACGTACAAGCAGGCAAAGGGGTCACCTGAGAAGGAAAAGTGGGACGAGGCGATTGTGAAAGAGCTGGACAATATGGAGAAGTACCAAGTATGGGTGGCGGTGCCGAGAAAGAATATGCCAAAGGGGCACCGCGCCCTGACCGGGAAATGGGTCTTTACCGAGAAGATCGACGCCATCTCGGGGGTACCCAACAAGTTCAAAGCTCGCTTCGTCGTCCGCGGATTCCAACAGGTCAAAGGTCGGGACTACTCGGACCTCTGGGCATCGGTCGCGCACAAAGACTCGATCCGTCTCTTCCTGTCGGTGGTCAACGCGCATGACCTCGAGTGCGATCAGGTCGATATCAAAGGCGCCTTCCTCAATAGCGATATCGACCATCTCATCCACGTGGAACCTCCGGAAGGCAGCAACGTCCCGGAAGGACACGTCCTCCGGCTGCAGCGATCGCTGTACGGTCTCAAGCAGGCGCCCCACCTCTTCAACAAAACTCTGGACGAGTGGCTCCGGACGGAGGGGTTCGTTCCATCACCCGCGGATCCCTGCCTATACGTCCGGCGGGTAGGGGAGCTCTTTATGATGCTCTCCGTCCATGTCGACGATCAGCTCATCGCATCGTCGTGTCGGAAGGAGCTAGACGCGTTCAAGGCTCGCCTCAACGCCCGTTTCGAGTGCCAGGATGGGGGAGAAATGTCATACTTCCTTGGCATCACGATCCGGCGCGATCGGGCGCAACGCAAGCTCTCAATCTCCCAGGGCCACTACGTTGAGGAGCTCCTCGGTCGGTTCGACATGAAGGAAGCATCCCCCACTCGTGTCCCCTTCCCCACCAGTTTCAAGCCCACAAAGGCAACAGACGAGGAATGGGCGGAGGCGAAACACCTCGACTACCCAGCCATGGCGGGCGGCATCCTCTACCTCGCGTCGATTACCCGTCCAGACATATCCTACTCCGCATCCGTCCTCTGCCGGTACATCAGCAGATGGAGCATGGAGCACTACCGAGCAGCCAAGCACCTCCTCCGATACATCCGCGGTACATCCGGGCTGTCCATCACCTATGATGGAGAAGAAGCGCTGCGTAGGGGATTGGTGGGATATGCGGACGCGGATTGGGGTGGCTGCGAGGATACACGTCGGTCTACTACCGGGTGGATCTACGAGTATGGGGGAGCGATTGCGTGGAAGGTCCGGCGCCAGCCAGCCATCGCGCTCTCCACTACACAGGCGGAGGTCTTGGCCTCCACAGAAGCGGCTCGACAGCTGGAATTCCTCCGTCAGCTACTCAGCGATATCGGTCTTCCCCAGCACACCGCCACCACCGTCTACAACGACAATCAATCCGCCATCACCCTCTCCAAACACCCCCAAAATCACGGCGCGACCAAGCACTTTGGTATCAAGGCCGGCTATCTACGGGAGCTGCGCGTCGATGGTGTTCTCAAGCTCGAGTACATCCGCACTGAACTCAACAAGGCGGACCTCCTCACCAAATCCCTACCGGGTCCTCGGACACACCAGCTAGCTACCGCGCTGGGCCTCTTACTCTGGCGTGCGTCCCCTGCGAGTCAGGTGGCTACAGATGGAGGGGAGCAGGAGCGAGGGGAGCGAGAAGAGCAGGAGTGAGGGGAGTGCAGATAAGGGGAGTTTGAGCAAGGGGAGTTCGGGCGTTCGGGTGAAGGGGAGAG
>TE-016
AGTTGAAACAGGTCACGTGACACATAGTTTAGGTAATCACCCTTCACGCCCTTGTAGAGTTGTAGTGGGCGAAACTCTTGGGTCTCTCCTCATCCTCTGGTTATTACAGGTTGAGGCTGAGGCTCAGGTCAGTACATGCATCCTCTGGTTATTACAGGTTGAGGCTGAGGCTCAGAATCATACGATTCTAACTT
>TE-017
CTCCCACTGTTCCATGCGAGCGTCCAGACCACTGCCCTATACCTCCTCGATCTGTGGCGCCACCTTGAGGTTGAGGAGCTGAGTGTATCTGGCGAATACAACCGGAGGTAAAGGCTTGGTCAGACCATCTGCTGCCATTGCGGTCGTGCGGACGTAGTGAATGACGATCCATTCGCGTTCGACGATCTCGCGGAGGAAGTGATACCGCACGTCGATTTGCTTGGACCGAGTGTGACCGATAGGGTTGTACGCGATGGAGATAGATGCCTGATTGTCCCCGTAGAGTACGATAGGCCGGGTGGGAGCGAATCCGATCTCGGTAAGAAGTGACCTGAACCAGAGGGCTTCCCGACCCGCTTGAGACAGGGCGACGTATTCCGCGTCACCAGTAGCGAGTGACACCGAGGGCTGACGCTTTGACTGCCAGCTGATAGGCCCGCCCCAGAGACAGTAGACGTAACCGCTGGTGACCCGTCGGCGAGAGGGGTCGCTGGTGGCAAAGTCGGCATCGCTATACCCGACGAGCTCCCCGTTGGATCCGGAGTAATCGATACCGACGGTACGTGTCTCCTTGAGATATCGGAAGACATGCATTGCGGCTTCCCAATGAGCCAGGGACGGGTCGTTTGAGAAGCGAGCGAGGAGGCCAACCGCAAAGGCGAGATCGGGACGAGTACCGAGCATGGCGTACATGAGGGATCCAATGGCGCGAAGATACTGTCTACCATCCGCCGCTGGTTCGTTCGGAGTACGAGGAGAGAGGATGGTTTTGGCAGGGAGAGGGGACTTTGCAGATTTGCAGTTGTCCATGTCGAACCGGCGGAGGATGGTATCGATGTACTGGGTTTGGCAGAGATGGAGTGACCGCTTAGGTCTATCACGCCTGACCTGAAGACCGAGGATGTAGTGAATCTCCCCTAAGTCCTTCATCTTGTACCGCTTCGACATCTCCAGCTTGAAGTGATCCAGAGTGTCCCCTCGGGTTGCGGCGATCGTGAGGTCGTCGACATATACCCCGACGAGTACTAGTCCGCCCTCGTCACGACGCACGTACAGCGAGTGGTCCGAGGCCGTCCGAGTGAAGCCCAGCTCTCTGAGAGTACGGTCCAGCTCCCGCCACCAAGCTCGAGGTGACTGCTTTAAACCATACAGCGCCTTCTTGAGCTTCCAGACCATGTTGGTCCCCTGCTCGAACCCCTCGGGCTGCTCCATGTACACCTCCTCCTTCAAAGGACCGTAAAGGAAGGCAGTCTCGACGTCCATCTGGTGTACCTCGAGGTCGTGCTGAGCCGCCAGAGCGAAGATGGTCCGCAGCGTCTGAAACTTGGCGACCGGGGCGAACGTTTCGAGGCAGTCCGACTCCTTCTGCATGTCTCCCCGAGCCACCACTCGAGCTTTGTGACGCTCAAGCAGTCCGTCCATCTTGAGTTTCTCCTTGAAGACCCACTTGCTCTTGAGGATCTTGCCCCGAGCTTGCGAGCGGGGGACGAGGTCATAGACGTCCGCCTTGTCGAGCGAGCCCATTTCGGCCGATCCCGCACCATGCCAGAGCTGGTGATCCGGGGAGTTCATGGCCTGACGCCACGACGTCGGCTCTGCGGTGGAAGAGGTTTTGGTCGCGAGTGCGACCAGCTCATAGGGGGAATACGGACTCGGCCAGTTTGGGAGGTGCTGATCCGAGGGAAGACAAGTTGGATCGTCCGGCCGGCCGAGGAAGTCTGCGAGTTCGGCCTCGTACTCGTCTGCTGCCGAGGCAGCTAGCCCGAAGTGCCGACCGGAGCGGGTGCGGGGGCCAGGATGGTCGTCGACGAGGTCTGGTGAGGGTGCTCCATCCCGATTGAAACGAGGATCCGGCTCGTACGCCCATCCCCTACCTCCCACTGCTTCAGGACCATCGTCTGCTCCCACATCTCCATCTGCTCCCACTGACTCGAGCTCATCTGCTTCTCCCGGGACCTCCTGCTGATGCTGCGCCACTTGTGCCGGTCGGGCTGGACGCCCGAGACGAGGGATGGTCGAATCTTCCCCTGTTTCGTCTGCATCGGTGGGAGGACCTGATGCTGGCGGAACATTGACATCACGAGTTTGCGAGGACGGTCGGACGAGCTGGAGGAAGGCAGTGTTGAGTTCGGCCAATGAGGGTTGAGCACGAAGTAGGCGCTGCGCCGAGACCGACTCGTCGAAGGTGACATCGCGTGACACCTGCACCTTCTGCTCCGCGACATTCCACAGCTTGTATCCCTTCTGCGTGGCCGAGTAACCAAGCAGTACGCAAAGTACCGCCCGCGGGTGCACTTTGCTCTCCCGCGCCTCCTTCCTGATCAACGCCCATGCCGCGCACCCGACGACACGTAAGTGTGATAAGTCTGGGCGAGAACCGAGGAGTGCCTCGAAGGGGGTAGACTTGCCGAGCGAGCGAGATGGAGAGCGGTTCTTGAGGTAAACCACCGTATCCATCACCTCTGCCCAGAGCGATAAAGGTAGATGTTCCGAAAAGAGGAGACCGACGGTACGCTCGACGATGGTGCGGTTTGCCCGCTCCGCCACGCCGTTCTGTTGGGACGAGTAAGGCACTGTCGTCTGATGCGTGATGCCGAGCGACTCGAGGTACCCGTTGAACTCGCGAGAGACGAATTCACCGCCGTTGTCGGTTCGGAACACCTTCAACTTTCTCCCTGTCGCCCGCTCCTGCTGCACCAGCCATGTTTTGAAGCACTCAAATGCATCCGACTTCCGTTTGAGGAAGAAAGACCAGGTATATCGCGTCCTGTCATCCACCAACACCATCATGTACTGCGCCCCTCCCACCGATGTTACACCCATCGGTCCGCAGAGATCCGAGTGGACTAGATCTAAGACGGCTTCAGCTCGAGTTTCGCTGGTGGGGAAGGGAGGGCGTACGAGCTTGCCCATGATACACCCCTCGCATACGCAAGAGGGGTCGGTAATGTGTGACCGAGCGATAGAGCAGCCGGTGCTGAGTTGGCCGAAAAGGAGTTTCATTGATGGCTCGGCGAGGTGGGCCATGCGACGGTGCCACACGGGCCAGCTGGCCTTGGATCCGGTGGGCTTGATACCGACCGACTTGAGCGCGTTTGGCGAGGTGGAGTCGACCGAAGCGGGAAGGGCGAGCGTAATACCGTTAAGCTCCGGTAACTTCCTCTCCGTTCCGAGGTCCGCCAGGTACACCTTATTGACCTTCCTGGCGCCAAGGACATACTTCCCGGCCTTCTCGATCCGGCATTCTCCGCCCGAGAATATTACCGCCGCCCCGTTTGCGTCCGTCTGGGACACCGAGATAAGATTGAAGCCAAGATTGGGGATGTACAGCACGCGCTGGAGGGTGACCTTCACGCCGAGCCGATTGAAGAGAGCAATTGACCCAAAGGACGTAGAGGTGAGAACCGCGCCGCCGGCCGTTGAAATTCGGACTGGCTGAGGGAGCGGCCGGATATTGAACATGTCGGTATCGCTACCGCTCATGTGCTCGCTAGCGCCTGAATCAATCACCCAGCAAGACGAGTGAGTCAAGAGAGCGACCGAGGTTGCGACAGTTCCGGAAGCGTCGACCTGAGCCGAAGCGATGAGGAGGACTTCTTCCGGCGACGCGTCCGTGGTGGGCACCGAGACCGTAGCGATGGCGGCCGTCTCGGTAGGAGGTGCTTGGACGGCCACGTGAGCGGAACCGTCTTGACGCTTGCCTCCTTTGCCGCGATCCTTTCCCCGCTTCCCCTTTCCGCCCGATTTGGCCTCTTGGGGAATCGGGGCAGGCTGAGGGCATTTGAGGACCCAATGGTCCGGAGATCCGCACCGGAGGCACGGGCTTTCCGCGCTCGGCGCCTTGCCCGCCTTTGCCAGCGCCGTATAGAAAGCGAATAGATCGCCGTCCCCGCTGGGAGTCACCGATGCAGCAGCCGCGAGGGCTTTGGCCGCGTTACCGACCCGATTGAGCTGACCGGAGTTGACCTGAAGAATTTTGATCTTCAGGGCCTCGGCGGTGAGGTGGCTGTCGGTGGTCCATACCGAATCGACGAAGGCCGCGAAGCGCGAGGGTAGCCCGTTGAGGAGGACGTTGATGAGGAGCGTATCGAGGTTGAAATCGAGTACTTTCAGCTCCCGATACTGCGACTGGACTTGATTGACCCAGTTTTCGACGTTGTCCGCCTCGCCGCATTTGTTGTCGATGAACTGCCTCCCCTTGGCAAATGAGTACTGTGGCCCCGACGTTCCGTAGATGCTGGCCAGGTCGAGGTAAATGGACCGCGCCCGGAACGGCCCTGTGGAATCCAGCAAGTCGATGTGTGCCGTGAGGATCTCCTCATCCAGGGTGGTCAAAATGGCAGCCGCCAGTTTCTTGTCCGTGACATCCCACTCCTCCATATCCTCCTCCTCTTCCGGAAGTTGCGCCTTGGGGTCGACGAAGCCGGTAGCACCGGACATGGAGAGCGCCAAGACGATCCGTTGACGCCATACCGTGAAGTTTTCCATACCGATTAATTTCGGGACCCGCTCGAAGTTGCGGGCCAGGCTGACTTGGTCGGTCATGGCTGCCGAGGAATGAGGAGTGAAAGGAGGGGAGAGAGTGTGTGTGAAGGACGTGTGTGTGTGAGTGGTGTGTGGGCCGGACGGGACGGTGTGTCGGTCGGGTTGCCACGGTGTGCTTGATTTCGTAGTATGCCGTTAAAAGCAGGGTCTCATAATCTGATGAAAACCACCCAAGGTCGCTGACTTTCGAACTAGAGCTCTTCAGTCGTATGTAAAAGCGATTCATAAGAGCAGACTTACCTAGAGCTCTTCAGTCGTATGTAAAAGCGACAAAGACTCTAGGAACTACAAACAGGCTGGCCTATATACTGCGCTACAATGTTTAGATCTATGGTGAGACAGTGAACTACCTAGAATGAGTCATTACCCTATCAAGACTAGTCTACAACACAAGCGAGACATGGAACCACCTGCCACCGCCCTTTCAACAGGCTGGACACTGATCAGTCCATCACCATGCGTTCCAGACCGTCCAACGGCCCAAGTATGGTATCCAATGGCACAGTGGGGGAAGCAGACACTGTCCTTGTTGTTCATGTCGATACGAGTATAGCTCGAGGGTCAGCGTCGGAAGGAAGCAAGCTCAAGTGCAGTGAAGTCCCTCGTACGATGGCGATCTCGGTGTGTGCCAAGAAACGAACACTTGGGCGCGTCACTGCTCCTACGATCGCGGAGGAGGTGAAGAAGGTTGAGCAGAAGAGAGTGTACAACAAGCGACTGAGGTCTGAGCAGCGGAGACTTGGGGCCTCTGCGGGCAGATCAGGACGAGACTGGTGATGGACGATTTAGATCACATGGGTGGCGTTGAGTTTGCGTGTAGATGTGCAGCCTGTGAAGCAACTTTGAGGTACACTACATGCAATGATATGGCTCGTATATACGGACAGTAGAAGATGTGCAGTTGCAACCAAGGTACCAAGTAAGTGCTAGCTAGATAGCAGTTTATGAGTCGCACCCGTCAGCCCTCTTCCCTTGGAAACCTCTGTGCATTGTGCCCATTTCATGATCTCGATGCTGCCTAATCACTCTGCACTCACTCTTCGCAAGCGGCCGGCGCCCTGGGCGAGAGAGCGTGACCGTCACAGGCGTGCGCTGTCGTGGGGGCCTGTGTCCAATTCTCATTCCCCCATGGCAGAGGCAGGCCGGTATCTAGCAGCCAAGCGGCGACTTTCATAGCTCCATGTCGGACGATGCACTTGTGAGTCTCGCACATAATCTTTGCGCCACCAACTCCTTTGTGGCGCAAGGAAGTTAGCGAGCTCGATGGCTCGATTGCGGGCAAGGGAAGGGTCACTGGGCTCGATTTCTGACCTTCTTCCTAGAGGCTGTTGTCACTGGCATGACTGTCTCATCTTCTGATGTGCTGCATACTCGATTAGCTGTATACATTTCTCTCGCACTCGCCCGATATGCTGACCGTCCCAAATTCTGCAGAGAACCAGGTCGAAGCTGTTACCGGAGCATGCAGCGACCAGTACAGCACGAAAGACTCCTCCCGCCCCGCCACCCGAGATGATAC
>TE-018
ACCGCCGTTGTCGGTTCGGAACACCTTCAACTTTCTCCCTGTCGCCCGCTCCTGCTGCACCAGCCATGTTTTGAAGCACGAACTACCTAGAATGAGTCATTACCCTATCAAGACTAGTCTACAACACAAGCGAGACATGGAACCACCTGCCACCGCCCTTTCAACA
>TE-019
AAATGGGGCTCGCTCGCGTCAACCGGACAAGACCCTACGACGTATCAGCAGGCGACATCTGCGGATAACGTGAAGCTCTGGCAGCCAGCTATAGATAAAGAGCTGGATAACCTGCGAGCAAAGAAGGTGTTTCGACCATCGAAACTCCCGCAGGGCAGAAAGGCGATTACATGTCGCTGGATTTTCACCACCAAGCGAGATGCTGATGGTGTGATCACGAAGCGTAAGGCAAGGCTGGTTGCTAGAGGTTTTTCTCAACAGCCAGGAGTTGACTTTGCCGAGACGTACGCACCGGTAAGCAGGCTAGTCAGTCTGCGTCTACTCCTCACGATCGCGGCGGGGCTGGACTGGGAGATACACCAGGCAGACGTCGAAGGCGCATATCTTAATGGCAAGATCAAGGAGGAGATTTATATGGAGATACCCCCTGGGTACAAGGTACCGGGAGGTCACAACTGTGTGAAGGTCGAGGGGGCACTTTATGGCTTGAAGCAAGCTGCGCAGTGCTGGTGGGAAGAGGCTGGAAAGGTCCTCAAGAGCCTCGGGTTCAAGAGACTTCAGTCTGAGTGGGGCCTGTACTTCCGGGATGATGCACAGGGGCCCATCCTGCTTCTACTATACGTAGATGACTTCTGTCTTGCCGCACGTAAGCGCGCGACAATCGACAACACCCTCGCGGACCTTCGTCGTCGTTGGACGATCACAGATACCGAGAAGGTCACTTCTATCCTCGGGATGAAGGTGACACGTGATAGGCAGCGCAGACTGATCTCAGTCACGCAGCCTGGTTACATCGATACCCTACTCGCTCGATTCCCCTCATCGACCTCGCGCGAGTTTGCCACACCGATGGCACATACCACCGATAACCTCAGCTCGGAAGCTTCGCCGCTCACGCCGTATCAGCAGATCGTCGTGCAGCCGAATTTGAGCAGACTAGGCGTTTGCTCAGGGCTGGAACTGTACCACCTACAGTCTTACGCCCAGTACGCTCGTATGCTCTCGGACGTCCATGGTTCGCGGTTCAACTCGCCCGTCCCCATTCCTTGGAACAACGGTACGGTCTCCCCTTCGCAGATCTTTGCGCCACCCCCGAGCGAGGTCTCGACTTTCTCGGGGATCTCCGGCTTGACCACGTCATCCGGTACCACCCTCGGCTCCGGATCTTCGGTTTCCTCCGATGGATCGGATGCCTCGTCTATGGCGTCATTCCTTTCCTTCGGTTCGGTGGTGTCCCACGAGGCCCCTCTTGCCTCTTACGTCCCTTCCAACGCGGGCTCGTCCACCTCGTCGGACTCTACTGTGGTTCCCGTCGTCATCCACCCGGTGGCGACTCGCGGAACCCTTTCCTCTCCCCACTCGGTCAAGTCTTCCGAGTCGGGTGTTACCCGTAACACCGTAAGTCCTGCGTCATCCTACATCACTCGTAATGATGCTGACCAAGACAGAAGGTCCGTCACCTCCGAGTCGCCAAGATCAAGGCTACCGGTACCCTCATGGTTCCGCCTTGCGTCCGGTGCCTCGCCAACGGTACCCCGTGCTACTGGTCTCCTGATTCCGCCGGCTGCGCCGAGTGCACGGCTCACGCTCGGCTCTGCTCGTTCGGGAGCCACAAGAGGCGTCGGACCGGCTATAGTCCGATCTGGGTGAGTCCTTTCGTAATTGTGGGATCGTTCCAGCTAATAATAGCAGAACCCTCCTTCTTCCTCGGTCGGCTCTACCTTTGCCACCGAGAGCGTGGTCTCATCCGGCGCCCACTGCACTGGCCACGGTCTCCGCCTGATCACCCTTGATCAGTCTACATCATTCTTGATCACCCTTGATCAGTCTACATCATTCTTGATCACCCGTGATCAGTCTTGTTTCTTTTGATCACACTCGATCCTATCAACAACGATGTCCCGACCGGACGAAGAAGAACTGGTGGACTACGATGAGGCGTATGAGGAGTCATTCGTGCCCTCAGTGAACGGGCCGGGCCAGTCGACAAAGGGGCAATTGGAAGCTGAGTTCGCTGCGAAGGTTGCCATACCCGGAGAGGATGACGAGTTACTGGGCATTGCTGCTCCCGATGGAATGGTCTGGAGCGAGGAGGAGGAGAAATTTGTTCGTATAGAAGAAGAGTTGGTGGATTATGATGAGACGCCGGAGGAGAATTTTACACCAGGTGGCGCGGATCCGATGGATAAAGACGATAAGATGTTAGGGCTTGAGCGTGGTCATGAGTCTAGGGTTGAGGATGCGGAGAAGAACGCAGGGCAAGGCCAGCAAGACGTGGGGGAAGTCAAGGATAAAGGCGAAAGCGGTGTACAGGCGGCGCCAATGGCGGAAGGAACTTCTGCCGATGGGTCTAAATTGGGAGCAAAGGCAAAAGAGGGAGGAGACGCAGGATCTAAGATCTCTGCTAGCGAGGAAGCCAAACGGCGAAAGGAAGCAGCGAGTCTGAAAGCAAAGAAGGCCAAGGCGGATGCGGCGGTGGCTTTGAAAATGGCAAGGGAAGCGGAGGAAGAGGCGAGTGCTGCCGAGGCGGACTCGAAGGTGGCGGATAAGAGAGAGGCAGCTGAGAAGCTGGAGGAATACCGAGACAAAATTAAGAGCAAGTGGGATGGGAAGCCCGAGGAGCTAGGTGAATGGGGAAAGTTGAGGAACAAATGCCGCTTCTGTTGGAAGACCAAAGATAATACTGGGCATACTTGCTACTGTAATTGGCCAAAAACGGGCTGGGCACCTTGGGCGTTTCAGAATGGTCTGCGATGGCACAATGGAGGTTGGTACCGATGGGGAGTCTTCCTGTGCGATGGGGGGTCGGATGTCAGACAAGAATGGGAGATAGTTGAGGCGTTGCAGATGTGGGACGGAAATCCACACGCGGAAAAGTTTTGGACCAAATTCCAGGAGGAGAGATACCACTCCAATCCGGAGATGATGATGGAGTGGGTCGAGATTGCGCACAATCCGATTCGGTTTGCAGAGGAGGCAAACAGGTGGAGGCAGTTGGGGTACGAGCTCGTGAAGTTCCCAAAGGACAGGGCGGTAAAGGGGTGGAGGGCATGGCCTAACCCTCCGGGTCATGAGGACAAGGAGTATATGAAGGAGGTGGATGAGAAGAAAGCCAAAGCTGGAAAGCAGGGCGTGGAGAAGGCTGTTGTGAAAGAAGCTGTGAAGCCAAATATGGTATGGAAAGCTATTCCGACCGGTCCGTCTTCCGAAAGGTCGACTCACCAAGCTCCTCCTCACCTAAAAAGGGAATTCGAGGGACCGCAGGCGGCGCAGGGTGATTATATCAAGAAGCCCAGGAACGGCATATATCAGCAAAGGGGCATGGTGACACCGCAAAATGTCCCATGGCGGAAGGTCAATGGAGTGGCTTATGCCCTAGAAGGTCGGCAGATGGGCGACCCGAGACCGGAGATCCAACAAGGCGGATTGTCGCATGAGCAGGGCGGACCGGGATTTCAGCACGGCGAGCCGGTATATCACCAAGGCAGACCGGGATTCCAGCACGGCGAGCCGGTTGGTTATCACCAAGGCGGACCGGGATTCCAGCATGGCGGTCAGCAGCAAAGCGGGCCGGGGTATCACCAAGGCGGATTGGGGTACCAGCAAGGCGGACAAGTGTTTCCGCAGGGTAGACCTGTGTTTCAGCAAGGCGGCCAGCAGCAAGGGGGACAAGGATATCAGCAAGCGGGACCGAGCCAGGGAGGACTTTCCCCAAGGGGGCAGGTATACCAGCGGGGAGGAAATGGAGGAGGCAACATGCCGCAGAATGGGGCGTATGAGGGCAACACCAACCGAGGTTTCGCGCCTGTGCCAGGTCGAGGTGGTTTTGGGTGGTAGAGGTAGTTGGCCGCGATAATAGGGATGGAGACGAGGCGAGTGTCGGGTAGGAGTCGGGGTCGAAGAAAAGGAGAGTGAAGGATGGGGATAGAGATATCAGAATGGAGTAGCCTGAGTAGGGTTAGTATTATGAGCTTTCGAGTCGAGAGACCGAACTTTAGCGAGTGGAGAAAGAAGCCGAGAGGCTGGGATAGAGGTTTCGATTCAAATGACTAAGTTTTAGCGATTAGGGAGATTGCCAAAAGGCAGGCAAAGGGTGAGGCTATCCATCATGGAAGTCGGCTAAGATGAGGACGAGTAAGAGTGTACAAAGTCTGCACTGGATCAGCGAAGTTCAAGACAGAATCAGAATGAGGAAGGCAAGAAGCGCAGATTGAGGCTGAAAGGGCATTGGGGTATATCTTTGGAGAAGTGTCCAACTCACAACTATCAAAAGCCAAAACCAAAACCAACAAAACAACAACTGGGATACTCGCTATCGCTTAAATCGGTGTTCTCGCAACGGGCAATGTTGGATCCACAATCTGCGGGATAGGTGGAGGGAGTAGAGCTCCTGTGGCCGACATTGTCGGGTGTGCGGTTCGTTTGTCTATTCTGAGAGGTTGGCGAATCAAGGCGATAGGATCAAAAGGCATCCCATGTTCTGGGTGCTACTGCGTAGGCAGTTGAGCGTCGGGATGTTCGTATGGAACTGCGGCGGGTCAGGTCTATGGTGCTGATCTCCCACAGCGGGATAGGACGGTTGAGAGGCGATTAGAGGGCTAATCAGCTAGAGTTTGGGGGAT
>TE-20
TTGTAGTGGGAGATCAGGAGTGATTAGGAAATTGCCTCTTTGGGTTATCCAGCCGTGTCGAGTATGTCCGTGCGTGTCAGGTGCAGTGCCACCTTCAAGGGAGTGCCTGTGAGGGAGCGTACATAGAGGTACATATCACTACTAGCTATAGATAGACACACACACACCTATGCAGTAGATAGATAGCCCCGCTCAGTGGCATCGCCTTCGACTCGAACTATCCCTTCGACAAGATAGCAGTGTCCACAACCTATCCGATCCCCCTATCGACTCCTCTTCACTTGCCAGCAGCCCTTCGGCGGTCAGCTCCACCTCAACCTCTATCATACGTAATCCCCTCGCTTCCCTCCCTCAAC
>TE-021
CTCCCCCTCGTGACCATATGCTCTTGTCCTGGGTCAGGGGTATAAATACCGCCCTGATGCCCGCCCCTGGGTGTCTCAAACTTGTTACCCACTTGTCCTGAATATACCAAGCCACACACCCAACACCCACACACCATGTCCAACCAATCCTCCAGCAACCCTGATCACGCCGGTGTCCCTTTCCCTGACTGGTACAACGATGCCATCCATGCTGAGATCGCGGAGTTCGTGAGTCGTCCGCCTTTGATTGATTGACTGGTGCTGACGTCCAGCTTGCCAGCTTCGACGAGCTTGAGCAGCCGCGCCCTGCTTCTCCCCAGCCGGACACGCCGGGCCTCACTTACGCCCAGTACGCTCGTATGCTCTCGGACGTCCATGGTTCGCGGTTCAACTCGCCCGTCCCCATTCCTTGGGACAACGGTACGGTCTCCCCTTCGCAGATCTTTGCGCCACCCCCGAGCGAGGTCTCGACTTTCTCGGGGATCTCCGGCTTGACCACGTCATCCGGTACCACCCTCGGCTCCGGATCTTCGGTCTCCTCCGATGGATCGGATGCCTCGTCTATGGCGTCATTCCTTTCCTTCGGTTCGGTGGTAGAACCAGCTCCAGGTGGCGGTGGACTCCGACTTGACGAGCGCCCAAGCGAGGATGACGATATGACCCTCGCAGTCAGACGTGGAGGCGAGGAGGAGGTTGTAGGTATTGTGGGCGCGAGAGTATGTCCCGTCCAGGGTGAGGAGAGGCCGAGAGTGGTGGAAGAATGTCCGCGCCGGCGATGGGGAGACAAAGAGGCCCAATATCGCCACGTCCTCTTCATCGTCATCGCCACTGTCCCCATCCTCTGAGTCCCTGCCGTCCCCACCCTGCCCAGCTCCATCTCTACGCTCCCGATACCCATCCAGAGGCTTGTCCGTCTGGAGATCCAGATGAGCCTGCGGATCCCGCTGGGCTAGCAGGTCCATATAGGCGGGGAGACGACGGAAGTCGGCGCAGTGGTTGGCCGCGTTGTCCCCCCTAATCTCCTGTACCGCGCGCGAGACGGCCTGGCGGCTCAGATCGTCGATGGTGGAAGCGCGGAGGGGACCGATGAGACCTTTGGCGGAGGCTTCGGCGAGAGGGGTGCCTTTGTTGAGTCGTGTGGCCTGCATGTGTCAGCTATATCAAAGCCAATAGTTGCGTTATTGACTCACCTCGGCGAGAATGAAGCCCCTTTGTCTCGCTCCAAGTCGCGCGGGAACGCCGTGAGGAGAGCAAGTGTGTTCGTCGATGAGAGTTTGAACGATACACCCGCCCGACGCCCCGTGCGACTTGAGGTAGACACGATATTTACAACCGTCCTCCTTCTTGAGCGCGCACGAAAGTATCCGCGATCCCGTCGGCGCCTTCTCCGCCTTGACGGACGCCTTGCGCTGAGCAAGAGAGTGGTGGGTGATGGCGATTTTGGCAGTGTCGAAAGAGCCGAAGGTCTGCTTGGCGTAGAGGACAGTGGTAGGGGCAAATGAGGTAGCGGGGGCGAAGGTTGGTTGATTACTGCGACGCGTCAGAATGGGCCACAATAGTCCTTAATGCGCGAGACTACCTACTCTGACATGATGAGAGACGGCGGTAGGGCTAGTAATAGTGCTTGGCTGGCTGATGTTGTTGCTACGTGGGTATAGAAGCGGAAAGTGGAGAGGTGAAGGAGCGGAGAGGAGAGGATCAAAACAAATACAACGCGTCGCGGGGCCGGCACACTGCCGGCATGATAACAAGCCGAAACTATCCGGCTTCGTCCTTTAGGCATCCTTTAGGCCGGACTTCGTCTTTTAGACAGTGGCGGAAAGGCTTCGTCTTTTACGGACAAATACATTTCGGTCTTCGTCTTTTAAACATATGCTCCCCACGAGGCCTCTCTTGCCTCTTACGTCCCTTCCAACGCGGGCTCGTCCACCTCGTCGGACTCTACTGTGGTTCCCGTCGTCATCCACCCGGTGGCGACTCGCGGAACCCTTTCCTCTCCCCACTCGGTCAAGTCTTCCGAGTCGGGTGTTACCCGTAACACCGTAAGTCCTGCGTCATCCTACATCACTCGTAATGATGCTGACCAAGACAGAAGGTCCGTCACCTCCGAGTCGCCAAGATCAAGGCTACCGGTACCATCATGGTTCCGCCTTGCGTCCGGTGCCTCGCCAACGGTACCCCGTGCTACTGGTCTCCTGATTTCGCCGGCTGCGCCGAGTGCACGGCTCACGCTCGGCTCTGCTCGTTCGGGAGCCACAAGAGGCGTCGGACCGGCTATAGTCCGATCTGGGTGAGTCCTTTCGTAATTGTGGGATCGTTCCAGCTAATAATAGCAGAACCCTCCTTCTTCCTCGGTCGGCTCTACCTTTGCCACCGAGAGCGTGGTCTCATCCGGCGCCCACTGCACTGGCCACGGTCTCCGCCTGTCCATCCAGGCATTCCGCGGTCAGGTTACCGCTCAGCACCACGCACAGATGCTCTTCTGTGACCGCATGGATGCTCTTGCCGTTGAGCTGATCCAGAACAAAGTCTGATCGCCTCTGGCTCTCTGGCCTATTCCTCCTCTTGTACCAGTATAGCTATGGAATAGTAACTACTTTAATATATATGCTCTGTGAATGACTTGGCCCGAAAACTACCTATACTACCTTAGCAATACAAAATTACTTGAAGCAATACAAAATGGACTATAGCAAATCTAATTTGAACCCGCTAATCAAAACTCAACGTTTCTGAGTGGCGCCCTTAGATTTCGCCACATCTGCCGTAATTTTCGCCACCTTCTCACCGCCCTTCGTACTCATCTGAAGCTGCTCGACCAGCCATGAGTGCCTCGGGCCAGATAGAGCCTTGGTAAAGATGTCGGCCAGTTGATCCTCTGTCTTCGTGTAGACGAGGGTAATCGTACCATCCTCTATCATCTCTCGGACGATATGGTGTCTGATATCGATGTGCTTGGTTCGCGCATGTGTTGTCGGGTTTTTGGCAAGGAACATTGCTCCCTGATTGTCACAGTGGACAACAGTAGCCTTGCGCTGGTCAAACTTAAGCTCGCTGAACAAAGTTCTGAGCCACGCTGCTTCCCGAGCTGCCTCCGATAGCGCGATATACTCCGCATGAAGCGTTGAAGATGCAACCGTCTGTTGCCTCCGAGAACTCCAGGCTATCAAGGAGCCGTTGATGGTGAAGCAGAATCCAGTGGTGGATCGTCTAGTGTCCAGACATCCTCCCCAATCCGCATCGACCCATCCCTCCAGTACGATCTTGTCCCCATGCATACCGCCGAGCGTCAATCCCACCTCTTTCGTATTTCCCAAATACGACACCACTCGCAGTGCTTGCTGCCAGTGACCCTTGGTGGGTGTAGAGCTGTACCTTGACAGGTAGTTTACAGCATATGCAACGTCAGGTCGGGTGCTACCCGCGATCCACATTAGGCTGCCGACGATCTGCTGATACGGCGTGAGCGGCGAAGCTTCCGAGCTGAGGTTATCGGTGGTATGTGCCATCGGTGTGGCAAACTCGCGCGAGGTCGATGAGGGGAATCGAGCGAGTAGGGTATCGATGTAACCAGGCTGCGTGACTGAGATCAGTCTGCGCTGCCTATCACGTGTCACCTTCATCCCGAGGATAGAAGTGACCTTCTCGGTATCTGTGATCGTCCAACGACGACGAAGGTCCGCGAGGGTGTTGTCGATTGTCGCGCGCTTACGTGCGGCAAGACAGAAGTCATCTACGTATAGTAGAAGCAGGATGGGCCCCTGTGCATCATCCCGGAAGTACAGGCCCCACTCCGACTGAAGTCTCTTGAACCCGAGGCTCTTGAGGACCTTTCCAGCCTCTTCCCACCAGCACTGCGCAGCTTGCTTCAAGCCATAAAGTGCCCCCTCGACCTTCACACAGTTGTGACCTCCCGGTACCTTGTACCCAGGGGGTATCTCCATATAAATCTCCTCCTTGATCTTGCCATTAAGATATGCGCCTTCGACGTCTGCCTGGTGTATCTCCCAGTCCAGCCCCGCCGCGATCGTGAGGAGTAGACGCAGACTGACTAGCCTGCTTACCGGTGCGTACGTCTCGGCAAAGTCAACTCCTGGCTGTTGAGAAAAACCTCTAGCAACCAGCCTTGCCTTACGCTTCGTGATCACACCATCAGCATCTCGCTTGGTGGTGAAAATCCAGCGACATGTGATCGCCTTTCTGCCCTGCGGGAGTTTCGATGGTCGAAACACCTTCTTTGCTCGCAGGTTATCCAGCTCTTTATCTATAGCTGGCTGCCAGAGCTTCACGTTATCCGCAGATGTCGCCTGCTGATACGTCGTAGGGTCTTGTCCGGTTGACGCAGTCGTCAAACCGAGAGCCGACTCGGATGCCAGATAAGCATTCCGTGTGTCGCTTCCGTACCATCTCTCATCATCAGGATGAGCAGTGGTTACCTTCTTCCGCTGGCCTCTGCCAAGCGGCTCTGACTGAGGTGGAGGCGCCTGAGATTCGGCTGAAAGCTGATAATGCTTCCACCGCTGATATAGCCCTCTCTCCTCATCTGTCAGATCCAAGCGCCTTTGGTTCCGCGCTTTAAGCTCGTTGATCAAGCTTTCGGTGACGATGATGCCGGTCTTGTCGATATACCGTTGAGTCGCCTCATCGTAACCAGGTCGAGTGGGAGCTTTAACCCGCTCGAAGCTGATAGGAATTCGAGTGGGCTGCGGAGGTTGGAACACCTGATCACTGACATCCGATAATGGATCGTCAAGATTTGGAGGTGTGTTATCTCCCCCTGAAGCCTCATCTACCTCATTCCCATCTAGATCCACATCCAGATCCGCATTTAGCTCATCTCCCTCATTCCCGCCATCTTCCCCAGTATCCATATTTCCGACATGTACAGTATTCTCCTCCTCATTCGATAGTGAAATGGGAGTACTGCCTACAACCCCAGTGTATTCCTTGACGTCGCGAGATCTCATAATCTCGTTCGTGGCTTCTACAAGCACGATCCAGCCGCTCACGTCTGGGTCTTGACCCAAGATTCTACACCTCATGGCATTTTCAATGTCGAATGTATTCTTTCGTCGGATATGGGATGGGATTTGGACATAATTTACTTGTCCGAACCGTCGAACCGAATTTAAGTTCGGGCGGCGAATGGTGAGCGCCTCCCACACCGTCTCATCGGTGTCTGGGACGACTGTGGTCTTGTTGTGTATGACGACGAAGTACTGGGCAGCATAGTCCCAGTAAGCGTGACCGAGGTCGGATCCACCTAGCATAGATCGGATCCCGTCCTTGATTGTACGTATAGTACGCTCAGCTTTGCCGTTTGATTCCGGCGTGTACTTGGGAGTGACCTGGTGGGCAATCCCTTCTTCTCGATACCAGGTTAGAGCCTCATCGCTCTGAAACACTGTATCTCCATCCGATCGCACTACCCGGACATAGTTTCCGAATTGTCTCCCCCAATGCGCAGCAGTGTCACGCAGGACATTAAAAGCCTCGCTTTTCTGCTTGGTCGGAACCACTGTAATTGCGTCCGAGTGATCGTCAATGATCACGACCAACCAGCGATTCTGACGTCGGGAGGGGTCGAATGGACCCGCGATGTCAATGTGTAGGAGCAGACCTTGCTCCCCCGGATGCTTTGGCTCGCCGTCCTTTGGCGGCCTGACTGCTTTCCAACTATGACACGCTGGGCAGTCCGACGATCGAAAATTATCGTCCTTGAGCTGCTCCCAGGTATACTGGAGCTGATTCGCCTTGGCGAGCTCAAGTAGCTTGGTACGACCGATGTGACCAAGCCGTCTATGCTCCTCCTCGAGCTTAGACCTTGTCAACTCGCATGTGGGGCTGGAAATCGCCAGCGCGTCATGCCTCATGCGATAGGGCGGAATGTACCAATGGTTGTTTAGGCGCGCGAACGTAAGCCGCCTGTGACCCTTGAACAAGGATCCCATGGTCTCCGACATGGTGATTCGCCACCCTTTTGACGTCGCTGAACTGACTGACAGCAGATTCAGCCGAGCACTCGGTACAAGGTATACTGGGAATAGAATCGCAATTTGACCGTTGTCAAGTTCGATGGTAGCTTGACCGAATTCCCTCGCCGTCATAGATCCGTTCGATGACGCGGTACCGAAGTCGATAGGAGGATTACATCTCCTGATATTGGAGAGCAAGTTGCGATAGGGAGTCAGGTGGTTTGTGGCTCCGCTATCCACCAGCCAACCTTGTGCGCTTGGTGACTCCGTTTCCTCTGTGTAGGCCGCTAACTGGGCTTCGACAGGCTGTGGTGTCCCACTCTGCGTGGAATCATCTGTGGGTAGAGTCGGCGTCTCAACCGCCTGTTCACTGGTATTACCCTTGTTGTAATACTCCTCATCCCACATCCACTTTCGGTTCCCGGACGGGACCGACCTTGTAACCACCATCGCGTGATGCTGGTTATCATAGTTCTCCGACGAACTATCCGGACTGCGATTATCGCCTTTGTCCTTACCACCACCGTCATTCTTCTTCTTTGGAGAACGACAGTCCCTGGCGAAATGACCTTTCTTGTCACAATTCCAGCAGACCTTGTCTTTCTTGTCCTGCTGGCCGCCTTGACCTTTATTAGGTCCCTTCTGATCACCTTTAGCTCCTCCTTTGCCCCCTTTGGGCGTTCCATTCTTCCCTTTCCCACCTTTCTGCACGAAGAAAGCAGAATTGCTGGAATTCTTGGCGGTTCTGCGCCGCCGGTCGATCTCCTCGTTGTACAGCTTAAGCATCGTTGGCCATGCTGTCAATTCAGTGAGGAGGGGAGAGCTTAAGCCCCAGACGGTCCTGAGACCCTCGAGCTGTTGCGGCAATGTGTCTGCGAACATCTGCGCGCGCTGTGCCGGTGTGATCGGGTTACCGGCCTCTACTGAGCGAAGGACGATACTGTTGAAGTGCTCAAGATGCTCCTCCATGCCCTTCGGGCTAGTATCGGTGAGCATGATCATCGATAGATCACGCCTGATCGCCGCCCTGTTCTCGGCGGTGTTGATGGGGTGGATTGCGTGCAGCATATCCCACATCTCCTTCGCTGACTGTAGATCCTTGATGTCTACTAGGATGCCTGCCGAGACTGTCCCGCGCAGCGCACCTTGCATCTGACCTTCCTTCTTTGCCCACTCCTGCCACTCCTTCATGGTTACCCCACCTACGAACACTGTAGGTGGTACAGTTCCAGCCCTGAGCAAACGCCTAGTCTGCTCAAATTCGGCTGCACGATAATTCTGTTCAAGAAGATCGTGGTCTGCTCTGGCCTGTTGCAGCAACTGCTGCCCAGCTGCGATCGCAGCTTCCGATTGATCAGCCGTACCTGTAGTCGAATCGTTCTGTCCAAGCGTCCCTGGATTGAACACTGGCCGACCAGCGGCCAGTATGGGGGTGATGTCGATAAGGCCGGGCTCGGTCAAAGTGCCATCAAGAATACCACTACACCCTGTCGAAAGGGCATAGGTCTCGAAGGCCAAGCGCCAGGTAGAGAACTGTGAGGTGCTCACCAGCTTGGATATAGCTGATAGCAACGTCTTGTCTGACTTAGACTGAGACATGTTGAAGCGAGTTAAGACAGCGATGCTATGTCGTGATAGCCTAGTGGTATGGTATCAGACTTCTAATCT
>TE-022
TGTTGAAGTTTGGAAGGTAGAAGTACAAAAGCAGAATAAAGATGCATTGGACACGATCAGGTCTACTTATATAGTCCTGCTGGCGTCGCTGCGTCGCGACACCGACGCGACGACACGACGCCGACGAGTCGCTGGGACGTCGCTAGACGACGTCTCACGTCTCTATGTGCTATAGGATACTTGGGTGGCGGCGTTGCCTCGCCGCCACTCAGCGCCGTCAGTCCGACACTAATGTAAAGTGTCCGGACACCCGGACAGACAATTCTGTCCGGCCCGTACAGTGACTATCCCGGATATTCACCTAGCGCTATCTCAGATCTAGTCGGCGCCGGCGCGGCGCCGCGACGCCGTGACGTCGCTGCGACGTCGCAAGGACATCCAGCGACGTCCTCCTGTTCTGAGATCTGTCGGCGCAGTCGCCCAGCGACGCGCCGCTATGCTCCTACAGCCAACA
>TE-023
GTAGATACGAGTATATACCGGTCGCTACCGGTCTATACGGGTCGCGACCGAGTTCCGAGTCGCGACCGGTCGCGACTCCTCCACTGTCCCAATGGATGGGAGTAACGCGACGCCTTGTTTGTTTACGCTCTACCGTGGACCCATTCAAGCCAACACTCCCTTTTCAAGGCCTTATGCTCCCTCTGAGATATATATGTCACGCTGCTTTCCCCCTTGGTCTGTCAACAACTCATCTACCATCTCCAACCTGCACGCCATGTCTGACTTCAGCATCAACAACATGCCTACTGAGCAAGCTCAGCCTCTCGACTTTTCCTCGTCCGGCTCGTCCGGACCGGATCGGAGGACACCGATGATCTGATTACGTAATTGTTTATTCGACGCGTCCCGCGCGTTCCGCGCTGACTTTCAGGCATCATCTTTGGTTACCACTACCCTGATCCTTATCCTCCCGCATGGATCAACGATAACCCCTTCGCTCCTATCGATCCGGTCCTCAACGCTCCCGCCGGACCGGTCGTCACCCACAGCAACAACTACGATGAGGTGGATGATATGAACATCCCCGGCTTCGGTCTCTCACCCGACTTCAAGTGGGAGGCCCTCGGCAAGTTCATCCAGGAAGCCGCCTCGGTCAACCCTCGCTTCCTCGGCGGCGTCGCTCCCTCCGTCGTCTCTTCGGACACGGAATCTACCGCAATCCCTCCTCTCGTTCCTGCGCCCACGCTCCCGGCCGTCTTCAAGGCCAAGGGCACCTACTCCGGCCCGTACTCGGTTCATGACTCGAGCGAGTCTGGCTCGGAGCGGTCACTCAAGCTGGTGGTTGCGCGGCAGCAGAGCAAGGCCAAGATTGTATGTTCTTTTGTGTGAAAGTGACGATGGGATAGCGCTGATCATCAGTCCCGCGAGAACCGCGCCGACCGTCTTCAGGCCGATGGTACGCTCCGGAGCCCCGGGTGCATCCATTGCCAGCGGGGCGGCAAGGAGTGCAAGATGCTGGGTGGCAATGTCAATTGTGGGGAGTGTACCAGGAATGGTTCGGTGTGTTCCTTCAACCGGTGCAAGAAGCGCAAGGTCGGTGCCGATGGTGGTGATGGGAGGGTGAGTCTTCCCATTCGACTCAGTCTGAAGTTTCTCCCTTTGGTGCGAGCATCGCTGACGTATAGATGCCGCCGCCCCCTCCCCCTCCATCTTCCGCCAGCTCGGCTATCCTCTCTTCTGCTGGCTCCGACGCCGGATCCTCTACCGGCTCGGACGTCCTCTTTATCGCCAAACCCATGTCCCTTCAGGACTTCCTTTTCATCACCGCCGAGATGATGGAGACCTCCAAGGCTCGGTACCTTCACGACCAGGCCAACCTCGCTCGTCTCAGCGACAACATCAAGTACGCGATCGACGCCCAGGTCGGTCACGCTGTGGCTTAGCCATCTTTTCTCTCTCTTTTTGTTGTTTTTCTTTGTTCCACTCGGGTTTTCTGGAAAGTTCTGTCTACTTGTATATACCTTGCTACTCGTATACCGTATGAATATTGTGACTGATCTATTCTACACTTACTATCTACTCTAACTCTACTTACTACAAGATCTTGGGAGCTAATCTAACCGATCCTCCTACTTTGTAGCCTTGAGCTGAGTCCGTGCGCCGATGACATCACTTCTCTTCCTCTCCGTTCCGCTCATCCCGAGCAGCTTGAGCAAGTATAGGTGCCTTGGCCCTGCAAGTGCCTTTGTGAATATATCCGCCAGCTGATCCTCTGTCTTGGTATACAGCAAGGATATCGCCTTGTCCTCGAGCATCTGACGAATCACGTGGTGTCGGATATCGATGTGCTTGGTCCGAGCGTGAGTCGTCGGGTTCTTTGCAAGGAACATGGCCCCCTGATTGTCACAGTGTATTACTGTCGCCTCCTTCTGGGCGAACCCGAGCTCTCCGAGCATGGACCGCAGCCAAGCTGCTTCCTTAGCTGCCTCGGATAGGGCGATGTACTCAGCATGCAGAGTCGATGACGCGACTGTCTGCTGCCGGCGCGAGCTCCAGGCGACGATTGAGCCATTGATGGTGAAGACATAGCCCGTCGTGGACTTCCGAGTGTCTAGGCATCCACCCCAATCCGCATCTACCCATCCTTCCAGCTTGACGATGCTCGCAGCACGTCCGCCAAGCTTCAATCCCATATCCCTTGTGCTGCCCAGGTATGACACTACCCGCAGCGCCTGCTGCTAGTGTCCTTCTGTCGGCTTTGAGCTATACCTGGACAAGTAGTTGACCGCATAGGCAATGTCCGGTCGAGTACTGCCAGCTATCCACATCAAGCTGCCGATCACCTGCTGATAGGGCGTAAGGGCGAAAGCTTCTGAGCTGAGATTGTCGGTGGTAAAGGGGAGAGGTGTGGCAAATTCCCGTGTGGTGGACAAGGGGAATCTGGCCAGTAGGGTATCGATATACCCAGGCTGGGTAAGCCTGATGATGTGTCCGGACCGCTCTCGGTCTACTTTCATCCCGAGGATGGACGTGACGACGCTGGTATCGGTGAGGGTCCAGTGACGCCTCAGATCCGCCAACAGGGTGGTGATGGTTGAGCGTTTGGGCGAGATGATCACGTAGTCATCCACGTACAGCAAGCAGACGCAGGGGTTCGCGCCGCCCCTATAGTACAGTCCCCACTCGCTCTCCAATCTCTGGAATCCGAGCTTCTTCATAACTCGTCCGACCTCTTCCCACCAGCACTGAGCTGCTTGCTTCAAGCCGTAGAGTGCTCCGTCTATCTTGACACAATTCTGCCCCTGAGATACCTTGTATCCAGGCGGCACTTCCATATAGATCTCTTCCTTGATCTTGCCATTGAGGTACGCTCCCTCAGCATCCGCCTGATGGATCTCCCAATCTAGCGTCGCCGCCATCGTGAGAAGTAGTCTGAGTGACACTAGCCTGCTTACTGGCGCAAACGTATCCTCAAAATCTACTCCTGGCTGCTGCGAGAAGCCTCGGGCGACTAGCCTAGCCTTCCGCTTTGTGATGATACCGGCAGCGTCTCGCTTGGTTGTGAAAATCCATCGACACGAGATAGTTTTGCGACCTTTGGGAAGGACGCATGGTCTGAAGACCTTCTTTGCTCGCAAGCTGTCAAGCTCCTTGTCTATGGCTGGTTGCCATAGCTTAACGTTGGACGAGGATGTGGCCTGCTGGTATGTGGTGGGGTCGGGATCGGCCGATGCCGTAGTTACGCCGAGCGCTGACTCGGAAGCCAGATAGGCGATTCGCGCATTTCGACCATACCACCTATCCCCATCTATATGAGAACTAGGTACCTTCTTTCTCTGACCTCTACCAAGTGACTCCTCCTGCGGCGGTGCCGCCTCTGGAGCCGCTGAGAGCTGATAATGCTTCCAGCGCTGTAGTAGACCCTTCTCTTCATCCGTGAGATCTAATCTCTTCTGGTTCCGATCCTTGAGCTGATCGATCAGGCTCTCGGTAACGATGATGCCGGTCTTATCGACGTATTGCTGCGTCGACTCGTCATATCCAGGTTGTATGGGACCTTTGACCCGCTCGAAAGATATAGGAATTTGAAAATGGGGTGTAGGTGGGGTGAACACATCGGCTGACACATCCGACAGTGGATCGTCCATATCCGGTGCTCCTCCTACGTCCTCATCTCCCTCTGCTTCCTCATCATCTCCCTCTATGACGACATCATCTTCCATCTCCTCCTCGTTGGATACGGATGTGCGTACGCCAATTGCGCTCACTTCAGGCTCCTGACTAACTGAACCTGTGAGAGGTTTGACGTCTCTAGATCTGATGATCTCGTTCGTCGCCTCGACGAGAACGATCCATCCACTGACGTCTGGATCTTGACCCAAGATCCTGCACCTCATAGCACTTTTCGTATCAAACGAATTTTTATGTCGGATTTCCGAGGGGATTTGGACGTAATTGACCTGACCAAACTGACGGACAGTGTGGAGGTTTGGATGGCGCATCGTAAGCACTTCCCAGACGTTCTCGTCTGACTCTGGGATGACCGTGGTCTTGTTGTGAATGACCGCGAAGTACTGCGCCGCATAGTCGAAGTACTGATGACCAAGACTGGATCCACCGAGCATGGCTCGGATTCCATCTTTTATGGTCCGGATCGTGCGCTCCGCCTTCCCGTTGAGTTCGGCGGTGTAGCGAGGGGTGACATGATGTCTAATGCCCTCGCGCTTGTACCAGAGGTTGGCTGCCTCGCTCTGAAATACTGAATCACCGTCCGACCGAATGACACGAACGTCATTACCGAATTGGCGCCCCCAGCGTGTAGCTGTATCCCGGAGCACGTTGAAGGCCTCGGACTTGTGACGGGTGGGTACGACCTCGATCGCATCCGAGTGATCGTCAATGATGACTACCAACCATCTATTCAGACGCCTGGACGGATCGAAAGGACCGGCGATGTCGACGTGCAACAGCATACCCTGCGACAGGGGGTGCTTGGGTGCATTGTCCTTTGGAGGACGAACTGCTTTCCAACTTTGGCAAGTTGGGCAGTCTGAGGACTTGAAGTTGTCCTCCTTGAGCTCCTCCCAAGGATACTGGAGCTGACCGGCCTTGGCAAGCTCTTCCAGTTTAGTCCGGCCGATGTGGCCGAGCCGTCTATGCTCCTCCTCGAGCTTAGACCTTATCATCCCGGATGTTGGCCCTGTGGCTGCTAGTGCCTCATGCCTCACAAGGTACGGGGGAATGTACCAGTGGTTTTCGAACCGGGAGAATGTAAGACGCCGATGGCCCTTGAATAGCTGACCCATGGTGTCTGACAAACTGATTTGCCACCCTTTCGCCGTCGCTGAGCTGACTGAAAGGAGATTCAGTCTAGCGTTCGGTACGAGATATACGGGGAATAGTGTGGCCATTTGACCGTTGTCAAGCTCGATTGTTGCTTGACCCATTTCCCGGGCGGTCATCCTGCTCTTAGATGACGCCGTACCGAAATCGACGGGTGGATCACACTGTCTGATGTTGGACAGTAGGTTGCGGGAGGGGGTGAGGTGGTTACTGGCTCCACTATCGACGAGCCATCCCCGAGAATCGGGTACACTTACTTCCCCTTCCTCTGCAGTGAACGCCGCAAGCTCAACTTGGGCTTTCTCCTCCTCGACAGGTGGAGAGAGACTAGGGGTGGGGATCTCAGGAGCTACGCGCCGACTAGGTCGATAGTAATCCTCGTCCCACATCCACTTCCGACTCGATGTCGGAGTGATCCTGGTCGTCGCCATGGCCTCGTAGTTCGTTGACGAACCTGACGAGTTCTGATCGCCGTCCTTTGAACCGCTGTTCCTTTCCCGTTTGGGAGCGCGACACTTAGCGGCAAGGTATCCGACCTTGTCGCAGTTATAGCAGGTCCGGGTTTCTTTCTGACCCTGTTGACCCTGTTGAGCACCGGACCCCTTTTGGTCTTTGTCCTTCTTTTGGCCTCCCTTGGAGCCAAACTTCTTCTGCTTTCCACCATTCGTGATGGCCATAGCAGTGTTGTTCGTGCCGTTCCTACGGCGACGATCGATCTCCTCGTTGTACAGCCTAAGCATCGTCGGCCATGCTGTCAACTCTGTAAGGAGTGGCGAGTTGATCCCCCAGAGGGTTCTGAGTGACTCGAGCTGCTGCGGCAGCGTATCCGCGAACATCTGTGCGCGGACGGCCGGTGCAATTGGATTGCCGGCCTCCTGTGACCGAAGGATGATGCTATTGAAGCGTTCGAGATGCTTCTCCATCCCCTTTGGGCTCGTGTCCGTGAGCACGATCATGGAGAGATCGCGCCTGATCGAGGCCCTATTCTCGGCGGTATTGATGGGGTGGGTTGCGTGCAGCAAGTCCCACATCGCCTTTGCCGTGGTCAAGTCCTTAATATCGACAAGGACGCCTGCGGATACCGTACCGCGAAGTGCGCCTTGCATATGGGCCTCCTTCTTGGCCCAATCCTCCCAATCCTTCTTGGTAACGTCCCCGACGAACGTGGAAGGTGGTATAGTGCCGGCGGGAAGGAGGCGCCTCGCCTCTTCCATCAATGCCGCTTGGTAGTTCCGTACCAAGAGTTCATGACTCTGTCTGGCTTGGTCAATGATCTGTTGACCTGCTGCTATAGCAGCCTCTGTCTGATCGGCGGTACCGGTAGTCGAATCCTGTGCGCCAAGCGTCCTTGGTGCTACATACTCTGGCTGACCAGCAGCTAGAATGGGGGTGATGTCGACTAGACCGGGCTCGACGATGGTACCATCCAGGATACCCCTACACCCAGTCGCAAGGGCATAGGTCTGGAAGGCTAAACGCCATGTAGTGAACTGCGATGTGCTTACTAGCTTCGGTACAGCTGATAGCAACGTCTTATCTCCAGACTTGAATGACTCTGACATGTCTTCGAGTGTTGGAGGGGGAGGTTGATTAAGGTGGGTCTGCTTTGACTGGTAGTGTGGTATTCAGACTTCTAATCTGTT
>TE-024
TAAGTTTTCAAGAGCAGACTGGGGATGCATAGGGCTTGACTACTGCTCCTTATATAGTGCTGACTGGGGTCCTAGCTACTGGCTATCTACTTGAGTCGCTACGAGTCGCGACGAGTCGCTACGAGTCGCTACGAGTCGCTACTCAGTCGCTACTGGTCGCGACCGGTCGCTACCGGTCGCTACCAGTCGCTATCGGTCGCTACCGATAGCTACCGGTCGCCGCGA
>TE-025
CAAGCATGCCCATCCAACCCGCACTGACCAGTAGTAGGATTGCAGCGCCCTCTGCGCCCGCATGAGCTCGAGTACCTCGTCACCCAACATACCCCGGCGGGGCGCGCAGAGGCGGCCCTCGCTGTTCATCCTACCTCTACATACATCTCGCCCGACCTCTCCCAGCTCGAAAAAGATATCCACATCCACATCAAGGGGATCAGCTTCCTCAACTGGACGCGAGAGAGTGGTTGCAACTCCCTTCCAGCCACGCTCGCCGTCGTCGAGGTTTTGAAAGGACGCATCAGCATTGGTGAGTGGAGTGATGACAAGAGCTGATCTAGTGGCGACGCTGGTAGCCGCGAATACGGTAGAGGAGCACCACACGTTCATTCGCACGCTGGTGGCCGCCATCCCCAACTGCCCGACCAATCTCCGCGTTGGAATCCCCCCATCCACCATCATCCTTGAGGCTGTCAAGTCGGTCCTGCCAGAGGCGCAAGTCTCGGTCCCATTCGCTCACGTCGTGCGGGCCGCCTGTCTCGCCTCGGACCGGCCAGTCGAAGAGCTCTTCAATCTTTGTGCTGCCGAGCGGAAGGGGCGGAAGGTCAGTTGGACAGGCTGGGACTCGGACTCTACAACTCTGCGCCCTGGTCCGGGCTATGTATGGCGCGAAGCGCCTGTGCGTATCAAGTCGATGATGGTAGAGTTGTTGAGGGTGGAGAGGGTGGTCCACGCGCTGCTCGAGGGTCTTAGGTGAGTCATCGGACCGGATTTTGGCTTACGATAAGGCCGCCGGAAACAGCCGTCGCCTTTCGGGAATTCTTCACCGACCCGGCTGAGCGCGCTGTCAACATCAACAAACGGCTCCTCGGATGGTCCAGGCCCGAGTCGGAGCACAACGTTGATCTCGGTGTCGACTGCGCCGTTTACGAGGCAGCACAGATCCGGGACATCCCTCCGCTCGGGCGCGATGCCAGATACGAACGGATCGCCCAATTCTCGCTTCTCGTCAAGGACAAGCCCGCCACCGCCGGTCCGTTTGCCCTTGCCGAGGATGCAGGCTTCGCACTGGAAGTTCTCGACGACGGACGAAGTGACTGCATCGAGACCTCCTATTTTACCAGCCCTAGCGAGTGCCATGATCCCCCCGACATTGAGATGACCTAAGCGGGAGTGTGCTTGTCCCAATACTGCCGGGGGGTCAGCGACTACGCTTGCTGATAGGGCTGTGAGAAGTGGCAGGAAGGTTCGCTTCAACCTGGAGGCTCAGC
>TE-026
GCTTGTGTATGATGCAAGCAGCGACAAGCTGATCCCCCAGGCCTACAAGACGAACTATATAGCAGAAGATAAGTGTTTACTGAAGGCAACTAACTAGGCCGAGACATAAGTAAAACTGTATTGAAGTGAGTCAAAACTACAACCTAAAAGGGTACAGCCCCGTACAGCAAGCCCCGACTCCATTCACCGCCCGAGACACTCCTCACTTTCCCGCCTAGACTGACACCGGTACTCAGCGGATTCCAAC
