# Supplementary material for: High-quality genome of the basidiomycete yeast Dioszegia hungarica PDD-24b-2 isolated from cloud water
Source: G3 (Bethesda). 2022 Oct 19;12(12):jkac282. doi: 10.1093/g3journal/jkac282 (PMC9713403; doi:10.1093/g3journal/jkac282)
Supplement: jkac282_Supplementary_Table_S1 [file jkac282_supplementary_table_s1.xlsx]

## Sheet: TableS1
Table S1: Putative transposable elements detected in D. hungarica PDD-24b-2.
name	n° fam	# copies	Class	Order	Superfamily	status	size	TIR (bp)	TSD (bp)	conserved protein domains#
TE-001	fam-02	7	II	TIR	Mutator	potentially autonomous	2558	97	10	transposase cl24015
TE-002	fam-02	5	II	TIR	Mutator	non-autonomous MITE	379	82	10	none
TE-003	fam-03	10	II	TIR	(hAT)	non-autonomous MITE	913	18	8	none
TE-004	fam-01	1	II	TIR	(hAT)	non-autonomous MITE	402	20	8	none
TE-005	fam-04	1	II	TIR	(hAT)	non-autonomous MITE	395	15	8	none
TE-006	fam-05	18	I	LINE	nd	potentially autonomous	5276	na	nd	RT_like cl02808
TE-007	fam-06	2	I	LINE	nd	potentially autonomous	2548	na	nd	RT_like cl02808
TE-008	fam-07	13	I	LINE	nd	potentially autonomous	2700	na	nd	RT_like cl02808
TE-009	fam-08	4	I	DIRS	nd	internal segment	3377	na	na	RT_like cl02808; RNase_H_like cl14782; DNA_BRE_C cl00213
TE-010	fam-08	11	I	DIRS	nd	terminal repeat	140	na	na	none
TE-011	fam-09	6	I	LTR	gypsy	internal segment	5391	na	nd	Retrotrans_gag cl29674; retropepsin_like cd00303; RT_LTR cd01647; RNase_HI_RT_Ty3 cd09274; transpos_IS481 cl41329; CD_CSD cd00024
TE-012	fam-09	22	I	LTR	gypsy	terminal repeat	204	na	nd	none
TE-013	fam-10	1	I	LTR	copia	internal segment	4314	na	4	gag_pre-integrs pfam13976; rve pfam00665; RVT_2 cl06662; RNase_HI_RT_Ty1 cd09272
TE-014	fam-10	3	I	LTR	copia	terminal repeat	169	na	4	none
TE-015	fam-11	11	I	LTR	copia	internal segment	4731	na	nd	gag_pre-integrs pfam13976; rve pfam00665; RVT_2 cl06662; RNase_HI_RT_Ty1 cd09272
TE-016	fam-11	23	I	LTR	copia	terminal repeat	193	na	nd	none
TE-017	fam-12	3	I	LTR	copia	internal segment	6064	na	nd	Retrotran_gag_2 cl26047; gag_pre-integrs pfam13976, transpos_IS481 cl41329; RVT_2 cl06662; RNase_HI_RT_Ty1 cd09272
TE-018	fam-12	6	I	LTR	copia	terminal repeat	166	na	nd	none
TE-019	fam-13	4	I	LTR	copia	internal segment	4622	na	nd	RVT_2 cl06662
TE-020	fam-13	9	I	LTR	copia	terminal repeat	356	na	nd	none
TE-021	fam-14	7	I	LTR	copia	internal segment	7643	na	nd	Retrotran_gag_2 cl26047; transpos_IS481 cl41329; RVT_2 cl06662; RNase_HI_RT_Ty1 cd09272
TE-022	fam-14	25	I	LTR	copia	terminal repeat	454	na	nd	none
TE-023	fam-15	12	I	LTR	copia	internal segment	6467	na	nd	Retrotran_gag_2 cl26047; transpos_IS481 cl41329; RVT_2 cl06662; RNase_HI_RT_Ty1 cd09272
TE-024	fam-15	47	I	LTR	copia	terminal repeat	225	na	nd	none
TE-025	fam-16	15	I	LTR	copia	internal segment	1253	na	nd	Retrotran_gag_2 cl26047; gag_pre-integrs pfam13976, transpos_IS481 cl41329; RVT_2 cl06662; RNase_HI_RT_Ty1 cd09272
TE-026	fam-16	45	I	LTR	copia	terminal repeat	246	na	nd	none
	na: not applicable
	nd: not determined
	# found using CD Search (Marchler-Bauer et al., 2017; Marchler-Bauer and Bryant, 2004)
	TE: Transposable Element
	TIR: Terminal Inverted Repeat
	LINE: Long Interspersed Nuclear Elements
	LTR: Long Terminal Repeat
	MITE: Miniature Inverted-repeat TE
	TSD: Target Site Duplication
