# Supplementary material for: High-quality genome of the basidiomycete yeast Dioszegia hungarica PDD-24b-2 isolated from cloud water
Source: G3 (Bethesda). 2022 Oct 19;12(12):jkac282. doi: 10.1093/g3journal/jkac282 (PMC9713403; doi:10.1093/g3journal/jkac282)
Supplement: jkac282_Supplementary_Table_S2 [file jkac282_supplementary_table_s2.xlsx]

## Sheet: TableS2
Table S2: ITS sequences used to construct the phylogenetic tree of the Dioszegia genus.
Strain	Accession	Original source	location
Dioszegia aurantiaca 2956T	AB049613	over-wintered nettle stems of Urtica sp.	Hope, British Columbia, Canada.
Dioszegia crocea 2961T	AF314988	strawberries Fragaria x abanassa (Rosales, Rosaceae)	Norfolk, England, UK
Dioszegia hungarica PDD-24b-2	JAKWFO000000000	cloud water	puy de Dôme, France
Dioszegia hungarica CBS 4214T	NR073227	soil	Külsó-tó, Hungary
Dioszegia statzelliae CBS 8925T	NR156191	soil	Antarctica
Dioszegia patagonica UFMG 195T	NR158412	subsurface water of lake Toncek	Argentina
Dioszegia fristingensis CBS 10052T	NR136970	leaves	Fristingen, Germany
Dioszegia buhagiarii CBS 10054T	NR073346	leaves	Arrábida, Portugal
Dioszegia changbaiensis CGMCC AS 2.2309T	NR136964	leaves	Chang-Bai Mountain, China
Dioszegia antarctica CBS 10920T	NR159813	soil	Taylor Valley, Antarctica
Dioszegia rishiriensis CBS 11844T	NR157461	soil	Japan
Dioszegia catarinonii CBS 10051T	NR155061	leaves	Arrábida, Portugal
Dioszegia takashimae CBS 10053T	NR136971	leaves	Arrábida, Portugal
Dioszegia cryoxerica ANT 03-071	FJ640565	soil	Antarctica
Dioszegia zsoltii var. zsoltii CBS 9127T	KY103360	leaves	Yunnan, China
Dioszegia milinica CGMCC 2.5628T	MK050290	phylloplane	Milin county, Tibet, China
Dioszegia heilongjiangensis CGMCC 2.5674	MK050291	phylloplane	Chelu county, Heilongjiang province, China
Dioszegia kandeliae CGMCC 2.5658	MK050296	leaves	Beilunhekou natural reserve, Guangxi province, China
Dioszegia maotaiensis CGMCC 2.4537	MK050295	phylloplane	Maotai county, Guizhou province, China
Dioszegia ovata CGMCC 2.3625	MK050294	phylloplane	Bangxi county, Hainan province, China
Dioszegia butyracea CBS 10122	KY103348	leaves	Chang-Bai Mountain, China
Dioszegia athyri AS 2.2559	EU070926	leaves	Changbai Mountain, Jilin, northeast China
Dioszegia xingshanensis CBS 10120	KY103359	leaves Artemisia sp.	Xingshan County, Hubei, central China
Dioszegia dumuzii DSM 102964T	LT548261	soil	Germany
Hannaella sinensis CBS 7238T	NR111075	leaves	China
Hannaella luteola CBS 943T	NR073215	atmosphere	Tokyo, Japan
