# Supplementary material for: High-quality genome of the basidiomycete yeast Dioszegia hungarica PDD-24b-2 isolated from cloud water
Source: G3 (Bethesda). 2022 Oct 19;12(12):jkac282. doi: 10.1093/g3journal/jkac282 (PMC9713403; doi:10.1093/g3journal/jkac282)
Supplement: jkac282_Supplementary_Table_S3 [file jkac282_supplementary_table_s3.xlsx]

## Sheet: results_D_hungarica_wgs_v2
Table S3: Environmental samples in which D. hungarica and Dioszegia species were searched.
n/a: not available
ND: Not Determined
Run	Environment type	Presence_D.hungarica	Presence_Dioszegia_species	Assay Type	AvgSpotLen	Bases	BioProject	BioSample	Center name	Instrument	LibrarySource	Collection date	Country	Continent or ocean	Localisation	Organism	Latitude and longitude	Biome	Feature	Material/host
ERR2586122	air	True	True	WGS	499	18909520236	PRJEB26788	SAMEA4668158	MPIC (MAX-PLANCK-INSTITUTE FOR CHEMISTRY, GERMANY)	Illumina HiSeq 2500	METAGENOMIC	2016-04	Cyprus	Asia		air metagenome	35.038 N 33.057 E	air	air	air
ERR2586123	air	True	True	WGS	500	20460749518	PRJEB26788	SAMEA4668159	MPIC (MAX-PLANCK-INSTITUTE FOR CHEMISTRY, GERMANY)	Illumina HiSeq 2500	METAGENOMIC	2016-04	Cyprus	Asia		air metagenome	35.038 N 33.057 E	air	air	air
ERR2586124	air	True	True	WGS	500	20669390463	PRJEB26788	SAMEA4668160	MPIC (MAX-PLANCK-INSTITUTE FOR CHEMISTRY, GERMANY)	Illumina HiSeq 2500	METAGENOMIC	2016-04	Cyprus	Asia		air metagenome	35.038 N 33.057 E	air	air	air
ERR2586125	air	True	True	WGS	501	20550962002	PRJEB26788	SAMEA4668161	MPIC (MAX-PLANCK-INSTITUTE FOR CHEMISTRY, GERMANY)	Illumina HiSeq 2500	METAGENOMIC	2016-04	Cyprus	Asia		air metagenome	35.038 N 33.057 E	air	air	air
ERR9963747	plant	True	True	WGS	302	19905015394	PRJEB54621	SAMEA110295401	PLANT SYSTEMS BIOLOGY (ORNL)	Illumina NovaSeq 6000	METAGENOMIC	2019-10-03	Iceland	Europe		moss metagenome	64.583 N 21.9821 W
ERR9963782	plant	True	True	WGS	302	56898043636	PRJEB54621	SAMEA110295436	PLANT SYSTEMS BIOLOGY (ORNL)	Illumina NovaSeq 6000	METAGENOMIC	2019-10-03	Iceland	Europe		moss metagenome	64.6859 N 21.405 W
ERR9966616	air	True	True	WGS	300	7111352100	PRJEB54740	SAMEA110364048	CENTRE NATIONAL DE LA RECHERCHE SCIENTIFIQUE	Illumina HiSeq X	METAGENOMIC	2020-07-07	France	Europe	France: puy de Dome	metagenome	45.772 N 2.9655 E
ERR9966618	air	True	True	WGS	300	6644253300	PRJEB54740	SAMEA110364050	CENTRE NATIONAL DE LA RECHERCHE SCIENTIFIQUE	Illumina HiSeq X	METAGENOMIC	2020-07-09	France	Europe	France: puy de Dome	metagenome	45.772 N 2.9655 E
ERR9966619	air	True	True	WGS	300	6286393200	PRJEB54740	SAMEA110364051	CENTRE NATIONAL DE LA RECHERCHE SCIENTIFIQUE	Illumina HiSeq X	METAGENOMIC	2020-09-22	France	Europe	France: puy de Dome	metagenome	45.772 N 2.9655 E
ERR9966623	air	True	True	WGS	300	8811949500	PRJEB54740	SAMEA110364056	CENTRE NATIONAL DE LA RECHERCHE SCIENTIFIQUE	Illumina HiSeq X	METAGENOMIC	2020-03-11	France	Europe	France: puy de Dome	metagenome	45.772 N 2.9655 E
ERR9966625	air	True	True	WGS	300	14577741600	PRJEB54740	SAMEA110364058	CENTRE NATIONAL DE LA RECHERCHE SCIENTIFIQUE	Illumina HiSeq X	METAGENOMIC	2020-10-16	France	Europe	France: puy de Dome	metagenome	45.772 N 2.9655 E
ERR9966626	air	True	True	WGS	300	9960096900	PRJEB54740	SAMEA110364059	CENTRE NATIONAL DE LA RECHERCHE SCIENTIFIQUE	Illumina HiSeq X	METAGENOMIC	2020-10-28	France	Europe	France: puy de Dome	metagenome	45.772 N 2.9655 E
ERR9966627	air	True	True	WGS	300	8246358900	PRJEB54740	SAMEA110364060	CENTRE NATIONAL DE LA RECHERCHE SCIENTIFIQUE	Illumina HiSeq X	METAGENOMIC	2020-11-03	France	Europe	France: puy de Dome	metagenome	45.772 N 2.9655 E
ERR9966633	air	True	True	WGS	300	9833103300	PRJEB54740	SAMEA110364066	CENTRE NATIONAL DE LA RECHERCHE SCIENTIFIQUE	Illumina HiSeq X	METATRANSCRIPTOMIC	2020-09-22	France	Europe	France: puy de Dome	metagenome	45.772 N 2.9655 E
ERR9966634	air	True	True	WGS	300	11522052600	PRJEB54740	SAMEA110364067	CENTRE NATIONAL DE LA RECHERCHE SCIENTIFIQUE	Illumina HiSeq X	METATRANSCRIPTOMIC	2020-01-11	France	Europe	France: puy de Dome	metagenome	45.772 N 2.9655 E
ERR9966635	air	True	True	WGS	300	14024998500	PRJEB54740	SAMEA110364069	CENTRE NATIONAL DE LA RECHERCHE SCIENTIFIQUE	Illumina HiSeq X	METATRANSCRIPTOMIC	2019-10-02	France	Europe	France: puy de Dome	metagenome	45.772 N 2.9655 E
ERR9966638	air	True	True	WGS	300	12187137600	PRJEB54740	SAMEA110364072	CENTRE NATIONAL DE LA RECHERCHE SCIENTIFIQUE	Illumina HiSeq X	METATRANSCRIPTOMIC	2020-07-17	France	Europe	France: puy de Dome	metagenome	45.772 N 2.9655 E
ERR9966640	air	True	True	WGS	300	12751364100	PRJEB54740	SAMEA110364074	CENTRE NATIONAL DE LA RECHERCHE SCIENTIFIQUE	Illumina HiSeq X	METATRANSCRIPTOMIC	2020-10-28	France	Europe	France: puy de Dome	metagenome	45.772 N 2.9655 E
ERR9966641	air	True	True	WGS	300	16519379700	PRJEB54740	SAMEA110364075	CENTRE NATIONAL DE LA RECHERCHE SCIENTIFIQUE	Illumina HiSeq X	METATRANSCRIPTOMIC	2020-11-03	France	Europe	France: puy de Dome	metagenome	45.772 N 2.9655 E
SRR13394436	freshwater	True	True	WGS	238	242000000000	PRJNA690107	SAMN17269718	OKLAHOMA STATE UNIVERSITY	Illumina HiSeq 2500	METAGENOMIC	2017-09	USA	North America	USA: Anadarko, OK, Zodletone Spring	freshwater metagenome	34.99562 N 98.68895 W
SRR14578326	freshwater	True	True	WGS	302	32243499912	PRJNA729725	SAMN19241582	UNIVERSITETET I OSLO	Illumina NovaSeq 6000	METAGENOMIC	2019-08-23	Norway	Europe	Norway: Vestland, Finse	aquatic metagenome	60.56133 N 7.50939 E
SRR16123786	air	True	True	WGS	299	5952562900	PRJNA719719	SAMN21873440	EAST CHINA NORMAL UNIVERSITY	Illumina NovaSeq 6000	METAGENOMIC	2020-01-14	China	Asia	China:Guangzhou	air metagenome	23.80 N 113.17 E
SRR16123790	air	True	True	WGS	299	6140621072	PRJNA719719	SAMN21873436	EAST CHINA NORMAL UNIVERSITY	Illumina NovaSeq 6000	METAGENOMIC	2019-09-27	China	Asia	China:Guangzhou	air metagenome	23.80 N 113.17 E
SRR20285001	air	True	True	WGS	149	7789877512	PRJNA858396	SAMN29714507	THE HONG KONG POLYTECHNIC UNIVERSITY	Illumina HiSeq X	METAGENOMIC	2015-01	China	Asia	China: Waliguan	air metagenome	36.29 N 100.12 E
SRR20285002	air	True	True	WGS	149	7787128926	PRJNA858396	SAMN29714506	THE HONG KONG POLYTECHNIC UNIVERSITY	Illumina HiSeq X	METAGENOMIC	2014-10	China	Asia	China: Waliguan	air metagenome	36.29 N 100.11 E
SRR20285003	air	True	True	WGS	149	5297099856	PRJNA858396	SAMN29714452	THE HONG KONG POLYTECHNIC UNIVERSITY	Illumina HiSeq X	METAGENOMIC	2013-10	China	Asia	China: Mt. Changbai	air metagenome	42.4 N 128.3 E
SRR20285004	air	True	True	WGS	149	7890582040	PRJNA858396	SAMN29714505	THE HONG KONG POLYTECHNIC UNIVERSITY	Illumina HiSeq X	METAGENOMIC	2015-07	China	Asia	China: Waliguan	air metagenome	36.29 N 100.10 E
SRR20285007	air	True	True	WGS	148	5922296862	PRJNA858396	SAMN29714502	THE HONG KONG POLYTECHNIC UNIVERSITY	Illumina HiSeq X	METAGENOMIC	2017-01	China	Asia	China: Guangzhou	air metagenome	23.15 N 113.39 E
SRR20285016	air	True	True	WGS	148	6031703410	PRJNA858396	SAMN29714494	THE HONG KONG POLYTECHNIC UNIVERSITY	Illumina HiSeq X	METAGENOMIC	2017-04	China	Asia	China: Beijing	air metagenome	39.99 N 116.40 E
SRR20285032	air	True	True	WGS	148	6002300046	PRJNA858396	SAMN29714479	THE HONG KONG POLYTECHNIC UNIVERSITY	Illumina HiSeq X	METAGENOMIC	2017-01	China	Asia	China: Nanjing	air metagenome	31.33 N 119.04 E
SRR20930612	air	False	True	WGS	300	13055228100	PRJNA865572	SAMN30120916	TONGJI UNIVERSITY	Illumina NovaSeq 6000	METAGENOMIC	2021-12-22	China	Asia	China: Nanjing City	air metagenome	32.28 N 118.88 E			air
SRR15858984	plant	False	True	WGS	261	14514730	PRJNA762464	SAMN21393820	XINJIANG ACADEMY OF AGRICULTURE SCIENCE	Illumina MiSeq	METATRANSCRIPTOMIC	2015-09-08	China	Asia	China: Jinghe	rhizosphere metagenome	44.58 N 82.41 E			Gossypium hirsutum
SRR15858985	plant	False	True	WGS	260	9330903	PRJNA762464	SAMN21393819	XINJIANG ACADEMY OF AGRICULTURE SCIENCE	Illumina MiSeq	METATRANSCRIPTOMIC	2015-08-03	China	Asia	China: Jinghe	rhizosphere metagenome	44.58 N 82.41 E			Gossypium hirsutum
SRR15858989	plant	False	True	WGS	261	9315345	PRJNA762464	SAMN21393816	XINJIANG ACADEMY OF AGRICULTURE SCIENCE	Illumina MiSeq	METATRANSCRIPTOMIC	2015-09-09	China	Asia	China: Wusu	rhizosphere metagenome	44.01 N 87.36 E			Gossypium hirsutum
SRR15858992	plant	False	True	WGS	267	10312609	PRJNA762464	SAMN21393813	XINJIANG ACADEMY OF AGRICULTURE SCIENCE	Illumina MiSeq	METATRANSCRIPTOMIC	2015-06-03	China	Asia	China: Wusu	rhizosphere metagenome	44.01 N 87.36 E			Gossypium hirsutum
SRR15859035	plant	False	True	WGS	291	6655392	PRJNA762464	SAMN21393808	XINJIANG ACADEMY OF AGRICULTURE SCIENCE	Illumina MiSeq	METATRANSCRIPTOMIC	2015-09-02	China	Asia	China: Hami	rhizosphere metagenome	42.91 N 93.27 E			Gossypium hirsutum
SRR15859038	plant	False	True	WGS	246	12105188	PRJNA762464	SAMN21393805	XINJIANG ACADEMY OF AGRICULTURE SCIENCE	Illumina MiSeq	METATRANSCRIPTOMIC	2015-05-20	China	Asia	China: Hami	rhizosphere metagenome	42.91 N 93.27 E			Gossypium hirsutum
SRR15859051	plant	False	True	WGS	259	13622917	PRJNA762464	SAMN21393793	XINJIANG ACADEMY OF AGRICULTURE SCIENCE	Illumina MiSeq	METATRANSCRIPTOMIC	2015-05-26	China	Asia	China: Alaer	rhizosphere metagenome	40.34 N 81.18 E			Gossypium hirsutum
SRR15859052	plant	False	True	WGS	293	11616236	PRJNA762464	SAMN11841006	XINJIANG ACADEMY OF AGRICULTURE SCIENCE	Illumina MiSeq	METATRANSCRIPTOMIC	2011-09-07	China	Asia	China:Jinghe	soil metagenome	44.58251944 N 82.41038 E			Gossypium hirsutum
SRR15859054	plant	False	True	WGS	290	16061891	PRJNA762464	SAMN11841004	XINJIANG ACADEMY OF AGRICULTURE SCIENCE	Illumina MiSeq	METATRANSCRIPTOMIC	2011-07-02	China	Asia	China:Jinghe	soil metagenome	44.58251944 N 82.41036 E			Gossypium hirsutum
SRR15859055	plant	False	True	WGS	266	12164976	PRJNA762464	SAMN11841003	XINJIANG ACADEMY OF AGRICULTURE SCIENCE	Illumina MiSeq	METATRANSCRIPTOMIC	2011-06-01	China	Asia	China:Jinghe	soil metagenome	44.58251944 N 82.41035 E			Gossypium hirsutum
SRR15859058	plant	False	True	WGS	267	12876469	PRJNA762464	SAMN11841001	XINJIANG ACADEMY OF AGRICULTURE SCIENCE	Illumina MiSeq	METATRANSCRIPTOMIC	2011-08-03	China	Asia	China:Wusu	soil metagenome	44.01222222 N 87.36116666 E			Gossypium hirsutum
SRR15859068	plant	False	True	WGS	293	2609945	PRJNA762464	SAMN11840992	XINJIANG ACADEMY OF AGRICULTURE SCIENCE	Illumina MiSeq	METATRANSCRIPTOMIC	2011-06-25	China	Asia	China:Hami	soil metagenome	42.91446944 N 93.27083055 E			Gossypium hirsutum
SRR15859072	plant	False	True	WGS	258	13928382	PRJNA762464	SAMN11840988	XINJIANG ACADEMY OF AGRICULTURE SCIENCE	Illumina MiSeq	METATRANSCRIPTOMIC	2011-06-29	China	Asia	China:Tumushuke	soil metagenome	39.92013888 N 79.12828055 E			Gossypium hirsutum
SRR15859094	plant	False	True	WGS	288	11262117	PRJNA762464	SAMN21393810	XINJIANG ACADEMY OF AGRICULTURE SCIENCE	Illumina MiSeq	METATRANSCRIPTOMIC	2015-07-04	China	Asia	China: Shihezi	rhizosphere metagenome	44.34 N 86.05 E			Gossypium hirsutum
SRR19070081	plant	False	True	WGS	300	14146687200	PRJNA828360	SAMN27737207	NORTHWEST A&F UNIVERSITY, YANGLING	Illumina HiSeq 2500	METAGENOMIC	2018-08	China	Asia	China: Bayannur City	metagenome	40.25 N 106.95 E			Helianthus annuus L.
SRR21113954	soil	False	True	WGS	302	4807217578	PRJNA870597	SAMN30380212	COLLEGE OF LIFE SCIENCES	Illumina NovaSeq 6000	METAGENOMIC	2022-05-01	China	Asia	China:Hangzhou	soil metagenome	29.11 N 118.20 E			missing
SRR21113972	soil	False	True	WGS	302	4212808494	PRJNA870597	SAMN30380216	COLLEGE OF LIFE SCIENCES	Illumina NovaSeq 6000	METAGENOMIC	2022-05-01	China	Asia	China:Hangzhou	soil metagenome	29.11 N 118.20 E			missing
SRR21154492	soil	False	True	WGS	302	4601616884	PRJNA871930	SAMN30432816	COLLEGE OF LIFE SCIENCES	Illumina NovaSeq 6000	METAGENOMIC	2022-05-01	China	Asia	China:hangzhou	soil metagenome	29.11 N 118.20 E			missing
SRR21154497	soil	False	True	WGS	302	4216894252	PRJNA871930	SAMN30432806	COLLEGE OF LIFE SCIENCES	Illumina NovaSeq 6000	METAGENOMIC	2022-05-01	China	Asia	China:hangzhou	soil metagenome	29.11 N 118.20 E			missing
SRR13020431	freshwater	False	True	WGS	302	55976957226	PRJNA654298	SAMN15741231	JGI	Illumina NovaSeq 6000	METAGENOMIC	2016-03-21	USA	North America	USA: California	freshwater metagenome	37.2656 N 118.2713 W
SRR19747147	soil	False	True	WGS	302	39514653648	PRJNA709570	SAMN18248378	JGI	Illumina NovaSeq 6000	METAGENOMIC	2019-07-15	USA	North America	USA: Massachusetts	soil metagenome	42.303 N 72.1228 W
SRR17036904	plant	False	True	WGS	302	9248750604	PRJNA783518	SAMN23436141	CHINESE ACADEMY OF SCIENCES	Illumina HiSeq 4000	METAGENOMIC	2019-07	China	Asia	China: Fuzhou	soil metagenome	28.37 N 106.58 E			Peanut
SRR14639171	freshwater	False	True	WGS	150	14318463616	PRJNA732564	SAMN19324126	UNIVERSIDADE FEDERAL DE MINAS GERAIS	NextSeq 550	METAGENOMIC	2015-12-05	Brazil	South America	Brazil: Agua Fria River, Barra Longa, MG	freshwater sediment metagenome	20.16 S 43.2 W			sediment
SRR14639175	freshwater	False	True	WGS	150	13298121798	PRJNA732564	SAMN19324122	UNIVERSIDADE FEDERAL DE MINAS GERAIS	NextSeq 550	METAGENOMIC	2015-12-05	Brazil	South America	Brazil: Casca River, Rio Casca, MG	freshwater sediment metagenome	20.13 S 42.38 W			sediment
SRR14639177	freshwater	False	True	WGS	150	13692688297	PRJNA732564	SAMN19324120	UNIVERSIDADE FEDERAL DE MINAS GERAIS	NextSeq 550	METAGENOMIC	2016-12-23	Brazil	South America	Brazil: do Carmo River, Barra Longa, MG	freshwater sediment metagenome	20.16 S 43.1 W			sediment
SRR14639178	freshwater	False	True	WGS	150	14830237259	PRJNA732564	SAMN19324119	UNIVERSIDADE FEDERAL DE MINAS GERAIS	NextSeq 550	METAGENOMIC	2016-04-05	Brazil	South America	Brazil: do Carmo River, Barra Longa, MG	freshwater sediment metagenome	20.16 S 43.1 W			sediment
SRR14639182	freshwater	False	True	WGS	150	13569516629	PRJNA732564	SAMN19324117	UNIVERSIDADE FEDERAL DE MINAS GERAIS	NextSeq 550	METAGENOMIC	2015-11-12	Brazil	South America	Brazil: do Carmo River, Barra Longa, MG	freshwater sediment metagenome	20.16 S 43.1 W			sediment
SRR17255090	plant	False	True	WGS	278	7104861251	PRJNA789467	SAMN24114794	NIOO-KNAW	Illumina HiSeq 4000	METAGENOMIC	2019-04-20	Netherlands	Europe	Netherlands:Wageningen	rhizosphere metagenome	51.98 N 5.67 E			Solanum lycopersicum x Solanum pimpinellifolium
SRR18728296	plant	False	True	WGS	302	11599673530	PRJNA697417	SAMN17674929	JGI	Illumina NovaSeq 6000	METAGENOMIC	2017-08-28	USA	North America	USA: Nebraska	rhizosphere metagenome	41.8942 N 103.685 W			Sorghum bicolor
SRR18729047	plant	False	True	WGS	302	15792640020	PRJNA697421	SAMN17674790	JGI	Illumina NovaSeq 6000	METAGENOMIC	2017-08-28	USA	North America	USA: Nebraska	rhizosphere metagenome	41.8942 N 103.685 W			Sorghum bicolor
SRR3100152	plant	False	True	WGS	220	5770775982	PRJNA308562	SAMN04397409	MARINE BIOLOGICAL LABORATORY	Illumina HiSeq 1000	METAGENOMIC	2013-03-21	Israel	Asia	Israel: Sede Boker	phyllosphere metagenome	30.871124 N 34.78456 E	Desert	Stony desert	water, Tamarix aphylla
ERR1855262	marine	False	True	WGS	293	1628387258	PRJEB14154	SAMEA98163418	UNIVERSITY OF ALASKA FAIRBANKS	Illumina MiSeq	METAGENOMIC	2015-10-04	uncalculated	Arctic Ocean	Arctic Ocean	marine metagenome	72.9989 N 158.8455 W	marine biome	marine water body	seawater
ERR4998599	soil	False	True	WGS	302	31718559284	PRJEB41762	SAMEA7722297	UNIVERSITY OF HELSINKI	Illumina NovaSeq 6000	METAGENOMIC	2018-07	Finland	Europe		soil metagenome	69.047222 N 20.797222 E		fen	soil
ERR4998619	soil	False	True	WGS	302	29844121690	PRJEB41762	SAMEA7722312	UNIVERSITY OF HELSINKI	Illumina NovaSeq 6000	METAGENOMIC	2017-07	Finland	Europe		soil metagenome	69.047222 N 20.797222 E		upland soil	soil
ERR5621743	air	False	True	WGS	302	4551737356	PRJEB43623	SAMEA8445936	NORWEGIAN VETERINARY INSTITUTE	Illumina HiSeq 3000	GENOMIC	2021-04-29	Norway	Europe	Norway	air metagenome	59.913077 N 10.7522 E	building	animal house	air
ERR5863203	freshwater	False	True	WGS	300	60741462900	PRJEB35770	SAMEA8666877	BIOLOGY CENTRE ASCR, V.V.I., INSTITUTE OF HYDROBIO	Illumina NovaSeq 6000	METAGENOMIC	2018-02-18	Czech Republic	Europe		lake water metagenome	48.6 N 14.666667 E	freshwater lake	fresh water
ERR9690360	soil	False	True	WGS	250	5807713000	PRJEB43506	SAMEA8243096	ALFRED WEGENER INSTITUTE FOR POLAR AND MARINE RESE	Illumina HiSeq 2500	METAGENOMIC	2017-08	Russia	Europe		sediment metagenome	67.58 N 134.77 E		Cliff	soil
ERR9752702	soil	False	True	WGS	302	4074971466	PRJEB52998	SAMEA14419238	BARD COLLEGE	NextSeq 2000	METAGENOMIC	2019-07-03	USA	North America		soil metagenome	41.909882 N 74.086376 W		surface	soil
ERR9924667	soil	False	True	WGS	297	5635241536	PRJEB52753	SAMEA14371666	CENTRE FOR ECOLOGY AND HYDROLOGY, UNITED KINGDOM	Illumina NovaSeq 6000	METAGENOMIC	2021-06-01	Estonia	Europe		metagenome	58.739891 N 23.704385 E		soil	soil
ERR9924823	soil	False	True	WGS	299	7841055760	PRJEB52753	SAMEA14371973	CENTRE FOR ECOLOGY AND HYDROLOGY, UNITED KINGDOM	Illumina NovaSeq 6000	METAGENOMIC	2021-06-14	United Kingdom	Europe		metagenome	54.0407 N 2.77404 W		soil	soil
ERR9963749	plant	False	True	WGS	302	20466717274	PRJEB54621	SAMEA110295403	PLANT SYSTEMS BIOLOGY (ORNL)	Illumina NovaSeq 6000	METAGENOMIC	2019-10-03	Iceland	Europe		moss metagenome	64.1137 N 20.496 W
ERR9963790	plant	False	True	WGS	302	55030865518	PRJEB54621	SAMEA110295444	PLANT SYSTEMS BIOLOGY (ORNL)	Illumina NovaSeq 6000	METAGENOMIC	2019-10-03	Iceland	Europe		moss metagenome	64.6859 N 21.405 W
ERR9963794	plant	False	True	WGS	302	19990381130	PRJEB54621	SAMEA110295448	PLANT SYSTEMS BIOLOGY (ORNL)	Illumina NovaSeq 6000	METAGENOMIC	2019-10-03	Iceland	Europe		moss metagenome	64.1115 N 20.561 W
ERR9963795	plant	False	True	WGS	302	18798482260	PRJEB54621	SAMEA110295449	PLANT SYSTEMS BIOLOGY (ORNL)	Illumina NovaSeq 6000	METAGENOMIC	2019-10-03	Iceland	Europe		moss metagenome	64.1122 N 20.5608 W
SRR1157617	soil	False	True	WGS	200	4488352200	PRJNA221719	SAMN02364457	GEORGIA INSTITUTE OF TECHNOLOGY	Illumina HiSeq 2000	METAGENOMIC	2012-02-10	USA	North America	USA: MN, Marcell Experimental Forest	soil metagenome	47.50505 N 93.48901666 W	Forest	fen	soil
SRR12685683	freshwater	False	True	WGS	302	24832618930	PRJNA663590	SAMN16200842	UNIVERSITY OF MINNESOTA DULUTH	Illumina NovaSeq 6000	METAGENOMIC	2018-08-11	USA	North America	USA: western arm Lake Superior	freshwater metagenome	46.87681 N 91.22521 W
SRR17562722	freshwater	False	True	WGS	283	4076596182	PRJNA795480	SAMN24837975	USGS LEETOWN SCIENCE CENTER	NextSeq 500	METAGENOMIC	2016-08-16	USA	North America	USA:Great Smoky Mountains National Park	freshwater metagenome	35.74 N 83.42 W
SRR17562724	freshwater	False	True	WGS	294	2974390301	PRJNA795480	SAMN24838001	USGS LEETOWN SCIENCE CENTER	NextSeq 500	METAGENOMIC	2016-08-17	USA	North America	USA:Great Smoky Mountains National Park	freshwater metagenome	35.59 N 83.85 W
SRR17562740	freshwater	False	True	WGS	271	5379552721	PRJNA795480	SAMN24837987	USGS LEETOWN SCIENCE CENTER	NextSeq 500	METAGENOMIC	2016-08-18	USA	North America	USA:Great Smoky Mountains National Park	freshwater metagenome	35.60 N 83.57 W
SRR17562752	freshwater	False	True	WGS	293	3329095693	PRJNA795480	SAMN24837977	USGS LEETOWN SCIENCE CENTER	NextSeq 500	METAGENOMIC	2016-08-16	USA	North America	USA:Great Smoky Mountains National Park	freshwater metagenome	35.69 N 83.40 W
SRR19681047	soil	False	True	WGS	100	10248978600	PRJNA817243	SAMN26752312	UNIVERSIDAD ANTONIO NARINO	MGISEQ-2000RS	METAGENOMIC	2020-07	Colombia	South America	Colombia: La Guajira	soil metagenome	11.5913 N 72.3254 W
SRR19681063	soil	False	True	WGS	100	13704103800	PRJNA817243	SAMN26752318	UNIVERSIDAD ANTONIO NARINO	MGISEQ-2000RS	METAGENOMIC	2020-12	Colombia	South America	Colombia: La Guajira	soil metagenome	11.5913 N 72.3254 W
SRR19769806	soil	False	True	WGS	300	13287041400	PRJNA842732	SAMN28768664	CENTER FOR NUCLEAR ENERGY IN AGRICULTURE - UNIVERSITY OF SAO PAULO	Illumina HiSeq 2500	METAGENOMIC	2015-07	Brazil	South America	Brazil: Eastern Amazon	soil metagenome	3.312967 S 54.909667 W
SRR20011505	plant	False	True	WGS	300	11310293100	PRJNA856348	SAMN29548040	UNIVERSITY OF CALIFORNIA BERKELEY	Illumina NovaSeq 6000	METAGENOMIC	2018-08-18	USA	North America	USA:California	soil metagenome	39.004 N 123.086 W
SRR20284990	air	False	True	WGS	148	6004025888	PRJNA858396	SAMN29714454	THE HONG KONG POLYTECHNIC UNIVERSITY	Illumina HiSeq X	METAGENOMIC	2016-04	China	Asia	China: Guangzhou	air metagenome	23.65 N 113.62 E
SRR20284992	air	False	True	WGS	148	5932013924	PRJNA858396	SAMN29714453	THE HONG KONG POLYTECHNIC UNIVERSITY	Illumina HiSeq X	METAGENOMIC	2014-01	China	Asia	China: Mt. Changbai	air metagenome	42.4 N 128.4 E
SRR20285025	air	False	True	WGS	149	5930525128	PRJNA858396	SAMN29714450	THE HONG KONG POLYTECHNIC UNIVERSITY	Illumina HiSeq X	METAGENOMIC	2014-04	China	Asia	China: Mt. Changbai	air metagenome	42.4 N 128.1 E
SRR20285033	air	False	True	WGS	148	5931253946	PRJNA858396	SAMN29714478	THE HONG KONG POLYTECHNIC UNIVERSITY	Illumina HiSeq X	METAGENOMIC	2016-10	China	Asia	China: Nanjing	air metagenome	31.33 N 119.03 E
SRR20285038	air	False	True	WGS	148	5661653866	PRJNA858396	SAMN29714474	THE HONG KONG POLYTECHNIC UNIVERSITY	Illumina HiSeq X	METAGENOMIC	2014-10	China	Asia	China: Hong Kong	air metagenome	22.12 N 114.17 E
SRR20285041	air	False	True	WGS	148	5874845562	PRJNA858396	SAMN29714471	THE HONG KONG POLYTECHNIC UNIVERSITY	Illumina HiSeq X	METAGENOMIC	2017-04	China	Asia	China: Guangzhou	air metagenome	22.71 N 112.96 E
SRR20285043	air	False	True	WGS	148	5568206578	PRJNA858396	SAMN29714469	THE HONG KONG POLYTECHNIC UNIVERSITY	Illumina HiSeq X	METAGENOMIC	2016-10	China	Asia	China: Guangzhou	air metagenome	22.71 N 112.94 E
SRR20285045	air	False	True	WGS	148	5918264784	PRJNA858396	SAMN29714467	THE HONG KONG POLYTECHNIC UNIVERSITY	Illumina HiSeq X	METAGENOMIC	2016-04	China	Asia	China: Beijing	air metagenome	22.71 N 112.92 E
SRR20285046	air	False	True	WGS	148	5820335860	PRJNA858396	SAMN29714466	THE HONG KONG POLYTECHNIC UNIVERSITY	Illumina HiSeq X	METAGENOMIC	2019-01	China	Asia	China: Beijing	air metagenome	40.4 N 116.72 E
SRR20285048	air	False	True	WGS	149	5296664794	PRJNA858396	SAMN29714465	THE HONG KONG POLYTECHNIC UNIVERSITY	Illumina HiSeq X	METAGENOMIC	2018-10	China	Asia	China: Beijing	air metagenome	40.4 N 116.71 E
SRR20285054	air	False	True	WGS	148	5893588290	PRJNA858396	SAMN29714459	THE HONG KONG POLYTECHNIC UNIVERSITY	Illumina HiSeq X	METAGENOMIC	2018-04	China	Asia	China: Hong Kong	air metagenome	22.31 N 114.18 E
SRR20746679	soil	False	True	WGS	300	10516979700	PRJNA816601	SAMN29862833	FLINDERS UNIVERSITY	Illumina NovaSeq 6000	METAGENOMIC	2021-04-30	Australia	Oceania	Australia	soil metagenome	34.928722 S 138.522005 E
SRR20755418	plant	False	True	WGS	211	9655050495	PRJNA780894	SAMN29933382	GALAPAGOS	NextSeq 550	METAGENOMIC	2019-06	Ecuador	South America	Ecuador: Galapagos Archipelago, San Cristobal	rhizosphere metagenome	0.88 S 89.49 W
SRR20755419	plant	False	True	WGS	233	12960295086	PRJNA780894	SAMN29933381	GALAPAGOS	NextSeq 550	METAGENOMIC	2019-06	Ecuador	South America	Ecuador: Galapagos Archipelago, San Cristobal	rhizosphere metagenome	0.88 S 89.49 W
SRR20755421	plant	False	True	WGS	208	13587017295	PRJNA780894	SAMN29933379	GALAPAGOS	NextSeq 550	METAGENOMIC	2019-06	Ecuador	South America	Ecuador: Galapagos Archipelago, San Cristobal	rhizosphere metagenome	0.88 S 89.49 W
SRR21138633	soil	False	True	WGS	297	8453091226	PRJNA871234	SAMN30412737	CHINESE ACADEMY OF SCIENCES	HiSeq X Ten	METAGENOMIC	2019-10	China	Asia	China	soil metagenome	40 N 116 E
SRR6399794	air	False	True	WGS	295	10674206982	PRJNA421162	SAMN08216088	STANFORD UNIVERSITY	Illumina HiSeq 4000	METATRANSCRIPTOMIC	2015-07-18	Norway	Europe	Norway:NA,Trondheim	air metagenome	63.43591177 N 10.40676598 E	air filter	air filter	air
SRR999219	air	False	True	WGS	420	236055979	PRJNA218551	SAMN02359147	JCVI	454 GS FLX Titanium	METAGENOMIC	2007-10-11	USA	North America	USA: New York City, NY	air metagenome	40.7572 N 73.9867 W	air	Office bldg, outdoor	air
SRR20930613	air	ND	ND	WGS	300	12896010600	PRJNA865572	SAMN30120915	TONGJI UNIVERSITY	Illumina NovaSeq 6000	METAGENOMIC	2022-01-08	China	Asia	China: Nanjing City	air metagenome	32.28 N 118.88 E			air
SRR13499512	freshwater	ND	ND	WGS	23733	3879997589	PRJNA693796	SAMN17438946	NATIONAL MUSEUM OF NATURAL HISTORY - PARIS	PacBio RS II	METAGENOMIC	2010-07	France	Europe	France:Champs-sur-Marne	freshwater metagenome	48.51 N 2.35 E			Aphanizomenon gracile PMC638.10
SRR13499511	freshwater	ND	ND	WGS	17877	2922687578	PRJNA693796	SAMN17438947	NATIONAL MUSEUM OF NATURAL HISTORY - PARIS	PacBio RS II	METAGENOMIC	2010-07	France	Europe	France:Champs-sur-Marne	freshwater metagenome	48.51 N 2.35 E			Aphanizomenon gracile PMC644.10
SRR15858903	plant	ND	ND	WGS	347	15882012	PRJNA762464	SAMN21393831	XINJIANG ACADEMY OF AGRICULTURE SCIENCE	Illumina MiSeq	METATRANSCRIPTOMIC	2015-06-30	China	Asia	China: Tumushuke	rhizosphere metagenome	39.92 N 79.13 E			Gossypium hirsutum
SRR15858919	plant	ND	ND	WGS	302	4372641	PRJNA762464	SAMN21393832	XINJIANG ACADEMY OF AGRICULTURE SCIENCE	Illumina MiSeq	METATRANSCRIPTOMIC	2015-08-01	China	Asia	China: Tumushuke	rhizosphere metagenome	39.92 N 79.13 E			Gossypium hirsutum
SRR15859004	plant	ND	ND	WGS	454	3575677	PRJNA762464	SAMN21393802	XINJIANG ACADEMY OF AGRICULTURE SCIENCE	Illumina MiSeq	METATRANSCRIPTOMIC	2015-06-30	China	Asia	China: Tumushuke	rhizosphere metagenome	39.92 N 79.13 E			Gossypium hirsutum
SRR14556200	freshwater	ND	ND	WGS	300	13988084100	PRJNA730203	SAMN19111205	NANJING UNIVERSITY OF INFORMATION SCIENCE & TECHNOLOGY	Illumina NovaSeq 6000	GENOMIC	2018-11-20	China	Asia	China:Jiangsu,Nanjing	aquaculture metagenome	32.18 N 118.85 E
SRR14556216	freshwater	ND	ND	WGS	300	10600661400	PRJNA730203	SAMN19111209	NANJING UNIVERSITY OF INFORMATION SCIENCE & TECHNOLOGY	Illumina NovaSeq 6000	GENOMIC	2018-11-20	China	Asia	China:Jiangsu,Nanjing	aquaculture metagenome	32.19 N 118.86 E
SRR14556245	freshwater	ND	ND	WGS	300	12636422400	PRJNA730203	SAMN19111227	NANJING UNIVERSITY OF INFORMATION SCIENCE & TECHNOLOGY	Illumina NovaSeq 6000	GENOMIC	2018-11-20	China	Asia	China:Jiangsu,Nanjing	aquaculture metagenome	32.19 N 118.86 E
SRR14556251	freshwater	ND	ND	WGS	300	15255246600	PRJNA730203	SAMN19111222	NANJING UNIVERSITY OF INFORMATION SCIENCE & TECHNOLOGY	Illumina NovaSeq 6000	GENOMIC	2018-11-20	China	Asia	China:Jiangsu,Nanjing	aquaculture metagenome	32.18 N 118.85 E
DRR331391	freshwater	ND	ND	WGS	284	33642108207	PRJDB11497	SAMD00324608	NIG	HiSeq X Ten	METAGENOMIC	2014-07-30	Greenland	North America	Greenland:Qaanaaq Glacier	glacier metagenome	77.5075 N 69.122 W
DRR331393	freshwater	ND	ND	WGS	281	41785499207	PRJDB11497	SAMD00324610	NIG	HiSeq X Ten	METAGENOMIC	2014-07-31	Greenland	North America	Greenland:Qaanaaq Glacier	glacier metagenome	77.5075 N 69.122 W
DRR331396	freshwater	ND	ND	WGS	520	13602854069	PRJDB11497	SAMD00324613	NIG	Illumina MiSeq	METAGENOMIC	2013-08-07	Svalbard	Europe	Svalbard:Austre Br_eggerbreen Glacier	glacier metagenome	78.8908 N 11.8768 E
DRR331397	freshwater	ND	ND	WGS	192	5910112591	PRJDB11497	SAMD00324614	NIG	Illumina HiSeq 2500	METAGENOMIC	2011-08-24	Svalbard	Europe	Svalbard:Foxfonna Glacier	glacier metagenome	78.1476 N 16.117 E
ERR2391661	marine	ND	ND	WGS	302	721421526	PRJEB25374	SAMEA104679830	MAX PLANCK INSTITUTE FOR MARINE MICROBIOLOGY	Illumina HiSeq 2500	METAGENOMIC	2013-08-11	Italy	Europe	Isola d'Elba; Sant' Andrea	ciliate metagenome	42.808561 N 10.142275 E	marine neritic benthic zone biome	sea grass bed	shallow marine sediment
ERR3719137	freshwater	ND	ND	WGS	n/a	n/a	PRJEB35640	SAMEA6265454	BIOLOGY CENTRE ASCR, V.V.I., INSTITUTE OF HYDROBIO	Illumina NovaSeq 6000	METAGENOMIC	2019-03-03	Switzerland	Europe	Lake Zurich, Switzerland	lake water metagenome	47.300659 N 8.578777 E	freshwater lake	large lake	fresh water
ERR3719138	freshwater	ND	ND	WGS	n/a	n/a	PRJEB35640	SAMEA6265455	BIOLOGY CENTRE ASCR, V.V.I., INSTITUTE OF HYDROBIO	Illumina NovaSeq 6000	METAGENOMIC	2019-04-03	Switzerland	Europe	Lake Zurich, Switzerland	lake water metagenome	47.300659 N 8.578777 E	freshwater lake	large lake	fresh water
ERR3719139	freshwater	ND	ND	WGS	n/a	n/a	PRJEB35640	SAMEA6265456	BIOLOGY CENTRE ASCR, V.V.I., INSTITUTE OF HYDROBIO	Illumina NovaSeq 6000	METAGENOMIC	2019-04-08	Switzerland	Europe	Lake Thun, Switzerland	lake water metagenome	46.683333 N 7.716667 E	freshwater lake	large lake	fresh water
ERR3719142	freshwater	ND	ND	WGS	n/a	n/a	PRJEB35640	SAMEA6265458	BIOLOGY CENTRE ASCR, V.V.I., INSTITUTE OF HYDROBIO	Illumina NovaSeq 6000	METAGENOMIC	2019-04-08	Switzerland	Europe	Lake Greifensee, Switzerland	lake water metagenome	47.350545 N 8.677677 E	freshwater lake	large lake	fresh water
ERR3719143	freshwater	ND	ND	WGS	n/a	n/a	PRJEB35640	SAMEA6265460	BIOLOGY CENTRE ASCR, V.V.I., INSTITUTE OF HYDROBIO	Illumina NovaSeq 6000	METAGENOMIC	2019-04-09	Italy	Europe	Lake Maggiore, Italy	lake water metagenome	45.966667 N 8.65 E	freshwater lake	large lake	fresh water
ERR3719155	freshwater	ND	ND	WGS	n/a	n/a	PRJEB35640	SAMEA6265472	BIOLOGY CENTRE ASCR, V.V.I., INSTITUTE OF HYDROBIO	Illumina NovaSeq 6000	METAGENOMIC	2019-04-16	Czech Republic	Europe	Lake Milada, Czechia	lake water metagenome	50.654974 N 13.948885 E	freshwater lake	large lake	fresh water
ERR3719161	freshwater	ND	ND	WGS	n/a	n/a	PRJEB35640	SAMEA6265478	BIOLOGY CENTRE ASCR, V.V.I., INSTITUTE OF HYDROBIO	Illumina NovaSeq 6000	METAGENOMIC	2019-07-22	Czech Republic	Europe	Lake Milada, Czechia	lake water metagenome	50.654974 N 13.948885 E	freshwater lake	large lake	fresh water
ERR559527	marine	ND	ND	WGS	292	9810210643	PRJEB6559	SAMEA2630674	HAIFA UNIVERSITY LEON H. CHARNEY SCHOOL OF MARINE	Illumina HiSeq 2500	METAGENOMIC	2013-11-12	uncalculated	Mediterranean Sea	Mediterranean Sea	metagenome	32.71842 N 33.68398 E	Water	Photic zone	Seawater
ERR5863119	freshwater	ND	ND	WGS	n/a	n/a	PRJEB35640	SAMEA8660015	BIOLOGY CENTRE ASCR, V.V.I., INSTITUTE OF HYDROBIO	Illumina NovaSeq 6000	METAGENOMIC	2019-10-25	Austria	Europe	Traunsee Lake, Austria	lake water metagenome	47.866667 N 13.8 E	freshwater lake	fresh water
ERR9752742	soil	ND	ND	WGS	n/a	n/a	PRJEB52998	SAMEA14419241	BARD COLLEGE	NextSeq 2000	METAGENOMIC	2019-07-03	USA	North America		soil metagenome	41.909882 N 74.086376 W		surface	soil
ERR9837025	marine	ND	ND	WGS	n/a	n/a	PRJEB53193	SAMEA14490159	MAX PLANCK INSTITUTE FOR MARINE MICROBIOLOGY	Illumina HiSeq 2500	METAGENOMIC	2018-05-01	Svalbard	Europe	Svalbard	marine sediment metagenome	78.1 N 14.38 E	marine biome [ENVO:00000447]	microbial feature [ENVO:01000007]	shallow marine sediment [ENVO:03000034]
ERR9837028	marine	ND	ND	WGS	n/a	n/a	PRJEB53193	SAMEA14490156	MAX PLANCK INSTITUTE FOR MARINE MICROBIOLOGY	Illumina HiSeq 2500	METAGENOMIC	2019-04-25	Svalbard	Europe	Svalbard	marine sediment metagenome	78.11 N 14.35 E	marine biome [ENVO:00000447]	microbial feature [ENVO:01000007]	shallow marine sediment [ENVO:03000034]
ERR9837029	marine	ND	ND	WGS	n/a	n/a	PRJEB53193	SAMEA14490155	MAX PLANCK INSTITUTE FOR MARINE MICROBIOLOGY	Illumina HiSeq 2500	METAGENOMIC	2018-12-17	Svalbard	Europe	Svalbard	marine sediment metagenome	78.11 N 14.35 E	marine biome [ENVO:00000447]	microbial feature [ENVO:01000007]	shallow marine sediment [ENVO:03000034]
ERR9837034	marine	ND	ND	WGS	n/a	n/a	PRJEB53193	SAMEA14490150	MAX PLANCK INSTITUTE FOR MARINE MICROBIOLOGY	Illumina HiSeq 2500	METAGENOMIC	2018-05-01	Svalbard	Europe	Svalbard	marine sediment metagenome	78.11 N 14.35 E	marine biome [ENVO:00000447]	microbial feature [ENVO:01000007]	shallow marine sediment [ENVO:03000034]
ERR9837037	marine	ND	ND	WGS	n/a	n/a	PRJEB53193	SAMEA14490147	MAX PLANCK INSTITUTE FOR MARINE MICROBIOLOGY	Illumina HiSeq 2500	METAGENOMIC	2018-02-28	Svalbard	Europe	Svalbard	marine sediment metagenome	78.11 N 14.35 E	marine biome [ENVO:00000447]	microbial feature [ENVO:01000007]	shallow marine sediment [ENVO:03000034]
ERR9837040	marine	ND	ND	WGS	n/a	n/a	PRJEB53193	SAMEA14490144	MAX PLANCK INSTITUTE FOR MARINE MICROBIOLOGY	Illumina HiSeq 2500	METAGENOMIC	2017-12-20	Svalbard	Europe	Svalbard	marine sediment metagenome	78.11 N 14.35 E	marine biome [ENVO:00000447]	microbial feature [ENVO:01000007]	shallow marine sediment [ENVO:03000034]
ERR9963751	plant	ND	ND	WGS	302	16224221274	PRJEB54621	SAMEA110295405	PLANT SYSTEMS BIOLOGY (ORNL)	Illumina NovaSeq 6000	METAGENOMIC	2019-10-03	Sweden	Europe		moss metagenome	64.183 N 19.5578 E
ERR9963753	plant	ND	ND	WGS	302	18672336256	PRJEB54621	SAMEA110295407	PLANT SYSTEMS BIOLOGY (ORNL)	Illumina NovaSeq 6000	METAGENOMIC	2019-10-03	Sweden	Europe		moss metagenome	64.183 N 19.5578 E
ERR9963773	plant	ND	ND	WGS	302	20753602778	PRJEB54621	SAMEA110295427	PLANT SYSTEMS BIOLOGY (ORNL)	Illumina NovaSeq 6000	METAGENOMIC	2019-10-03	Sweden	Europe		moss metagenome	64.183 N 19.5578 E
ERR9963775	plant	ND	ND	WGS	302	17062315366	PRJEB54621	SAMEA110295429	PLANT SYSTEMS BIOLOGY (ORNL)	Illumina NovaSeq 6000	METAGENOMIC	2019-10-03	Sweden	Europe		moss metagenome	64.183 N 19.5578 E
ERR9963777	plant	ND	ND	WGS	302	83051084180	PRJEB54621	SAMEA110295431	PLANT SYSTEMS BIOLOGY (ORNL)	Illumina NovaSeq 6000	METAGENOMIC	2019-10-03	Iceland	Europe		moss metagenome	64.6859 N 21.405 W
ERR9963778	plant	ND	ND	WGS	302	55005443158	PRJEB54621	SAMEA110295432	PLANT SYSTEMS BIOLOGY (ORNL)	Illumina NovaSeq 6000	METAGENOMIC	2019-10-03	Iceland	Europe		moss metagenome	64.6859 N 21.405 W
ERR9963785	plant	ND	ND	WGS	302	21564771456	PRJEB54621	SAMEA110295439	PLANT SYSTEMS BIOLOGY (ORNL)	Illumina NovaSeq 6000	METAGENOMIC	2019-10-03	Iceland	Europe		moss metagenome	64.5161 N 22.1538 W
ERR9963791	plant	ND	ND	WGS	302	53533248726	PRJEB54621	SAMEA110295445	PLANT SYSTEMS BIOLOGY (ORNL)	Illumina NovaSeq 6000	METAGENOMIC	2019-10-03	Iceland	Europe		moss metagenome	64.6859 N 21.405 W
ERR9963792	plant	ND	ND	WGS	302	69129964736	PRJEB54621	SAMEA110295446	PLANT SYSTEMS BIOLOGY (ORNL)	Illumina NovaSeq 6000	METAGENOMIC	2019-10-03	Iceland	Europe		moss metagenome	64.6859 N 21.405 W
SRR12360546	freshwater	ND	ND	WGS	301	12745473546	PRJNA448579	SAMN15677992	BANFIELDLAB	Illumina HiSeq 4000	METAGENOMIC	2017-07-23	USA	North America	USA: California, Eel River,	microbial mat metagenome	40.1866578 N 123.77201 W
SRR12360568	freshwater	ND	ND	WGS	301	14153311892	PRJNA448579	SAMN15678006	BANFIELDLAB	Illumina HiSeq 4000	METAGENOMIC	2017-08-13	USA	North America	USA: California, Eel River, Dobbyn Creek	microbial mat metagenome	40.1915224 N 123.58914 W
SRR12360580	freshwater	ND	ND	WGS	301	13363990440	PRJNA448579	SAMN15677995	BANFIELDLAB	Illumina HiSeq 4000	METAGENOMIC	2017-07-23	USA	North America	USA: California, Eel River, South Fork Eel River, near Piercy	microbial mat metagenome	40.000260 N 123.786991 W
SRR12594517	freshwater	ND	ND	WGS	300	74368737900	PRJNA644262	SAMN15455624	RESEARCH CENTER OF BIOTECHNOLOGY	Illumina HiSeq 2500	METAGENOMIC	2019-05-19	Russia	Europe	Russia: Lake Svetloe, Arkhangelsk region	freshwater sediment metagenome	65.0498 N 41.0626 E
SRR12594518	freshwater	ND	ND	WGS	1280	10490904897	PRJNA644262	SAMN15455624	RESEARCH CENTER OF BIOTECHNOLOGY	MinION	METAGENOMIC	2019-05-19	Russia	Europe	Russia: Lake Svetloe, Arkhangelsk region	freshwater sediment metagenome	65.0498 N 41.0626 E
SRR13674313	freshwater	ND	ND	WGS	297	25832506219	PRJNA667178	SAMN17204350	QUEENSLAND UNIVERSITY OF TECHNOLOGY	Illumina MiSeq	METAGENOMIC	2012-07-10	Sweden	Europe	Sweden: near Abisko	freshwater sediment metagenome	68.357880 N 19.048525 E
SRR13674314	freshwater	ND	ND	WGS	301	27408753732	PRJNA667178	SAMN17204344	QUEENSLAND UNIVERSITY OF TECHNOLOGY	Illumina MiSeq	METAGENOMIC	2012-07-18	Sweden	Europe	Sweden: near Abisko	freshwater sediment metagenome	68.358418 N 19.045650 E
SRR13674315	freshwater	ND	ND	WGS	301	26278693327	PRJNA667178	SAMN17204361	QUEENSLAND UNIVERSITY OF TECHNOLOGY	Illumina MiSeq	METAGENOMIC	2012-07-10	Sweden	Europe	Sweden: near Abisko	freshwater sediment metagenome	68.357832 N 19.042046 E
SRR14578319	freshwater	ND	ND	WGS	302	29666712998	PRJNA729725	SAMN19241563	UNIVERSITETET I OSLO	Illumina NovaSeq 6000	METAGENOMIC	2019-08-08	Norway	Europe	Norway: Svalbard, Broggerdalen	aquatic metagenome	78.9258 N 11.9231 E
SRR14578323	freshwater	ND	ND	WGS	302	45675012728	PRJNA729725	SAMN19241559	UNIVERSITETET I OSLO	Illumina NovaSeq 6000	METAGENOMIC	2019-08-09	Norway	Europe	Norway: Svalbard, Broggerdalen	aquatic metagenome	78.9239 N 11.8783 E
SRR14578325	freshwater	ND	ND	WGS	302	34146383792	PRJNA729725	SAMN19241557	UNIVERSITETET I OSLO	Illumina NovaSeq 6000	METAGENOMIC	2019-08-07	Norway	Europe	Norway: Svalbard, Longyearbyen	aquatic metagenome	78.1567 N 16.0327 E
SRR14578335	freshwater	ND	ND	WGS	302	25799816512	PRJNA729725	SAMN19241556	UNIVERSITETET I OSLO	Illumina NovaSeq 6000	METAGENOMIC	2019-08-07	Norway	Europe	Norway: Svalbard, Longyearbyen	aquatic metagenome	78.219 N 15.6961 E
SRR14578337	freshwater	ND	ND	WGS	302	39950227644	PRJNA729725	SAMN19241571	UNIVERSITETET I OSLO	Illumina NovaSeq 6000	METAGENOMIC	2019-08-11	Norway	Europe	Norway: Svalbard, Lovenbreendalen	aquatic metagenome	78.901 N 12.0682 E
SRR14578338	freshwater	ND	ND	WGS	302	32991752930	PRJNA729725	SAMN19241570	UNIVERSITETET I OSLO	Illumina NovaSeq 6000	METAGENOMIC	2019-08-11	Norway	Europe	Norway: Svalbard, Lovenbreendalen	aquatic metagenome	78.9133 N 12.0628 E
SRR14578339	freshwater	ND	ND	WGS	302	26801854324	PRJNA729725	SAMN19241569	UNIVERSITETET I OSLO	Illumina NovaSeq 6000	METAGENOMIC	2019-08-11	Norway	Europe	Norway: Svalbard, Lovenbreendalen	aquatic metagenome	78.9 N 12.0666 E
SRR14578340	freshwater	ND	ND	WGS	302	29113853074	PRJNA729725	SAMN19241572	UNIVERSITETET I OSLO	Illumina NovaSeq 6000	METAGENOMIC	2019-08-11	Norway	Europe	Norway: Svalbard, Lovenbreendalen	aquatic metagenome	78.9043 N 12.0637 E
SRR14578341	freshwater	ND	ND	WGS	302	35610070582	PRJNA729725	SAMN19241568	UNIVERSITETET I OSLO	Illumina NovaSeq 6000	METAGENOMIC	2019-08-11	Norway	Europe	Norway: Svalbard, Lovenbreendalen	aquatic metagenome	78.8986 N 12.0628 E
SRR14578342	freshwater	ND	ND	WGS	302	26060987924	PRJNA729725	SAMN19241567	UNIVERSITETET I OSLO	Illumina NovaSeq 6000	METAGENOMIC	2019-08-09	Norway	Europe	Norway: Svalbard, Broggerdalen	aquatic metagenome	78.9131 N 11.84 E
SRR14578343	freshwater	ND	ND	WGS	302	32787196250	PRJNA729725	SAMN19241566	UNIVERSITETET I OSLO	Illumina NovaSeq 6000	METAGENOMIC	2019-08-09	Norway	Europe	Norway: Svalbard, Broggerdalen	aquatic metagenome	78.9127 N 11.8299 E
SRR14578344	freshwater	ND	ND	WGS	302	30187398446	PRJNA729725	SAMN19241565	UNIVERSITETET I OSLO	Illumina NovaSeq 6000	METAGENOMIC	2019-08-09	Norway	Europe	Norway: Svalbard, Broggerdalen	aquatic metagenome	78.9132 N 11.8403 E
SRR14578346	freshwater	ND	ND	WGS	302	31891034806	PRJNA729725	SAMN19241555	UNIVERSITETET I OSLO	Illumina NovaSeq 6000	METAGENOMIC	2019-08-07	Norway	Europe	Norway: Svalbard, Longyearbyen	aquatic metagenome	78.2157 N 15.7202 E
SRR14578347	freshwater	ND	ND	WGS	302	29492088444	PRJNA729725	SAMN19241554	UNIVERSITETET I OSLO	Illumina NovaSeq 6000	METAGENOMIC	2019-08-07	Norway	Europe	Norway: Svalbard, Longyearbyen	aquatic metagenome	78.2495 N 15.4914 E
SRR15114365	freshwater	ND	ND	WGS	302	17669897992	PRJNA745573	SAMN20170146	UMH-EGG	Illumina NovaSeq 6000	METAGENOMIC	2019-07	Spain	Europe	Spain: Lake Arcas, Cuenca	freshwater metagenome	39.994504 N 2.146213 W
SRR17234067	freshwater	ND	ND	WGS	300	24990529200	PRJNA788992	SAMN24045365	CAWTHRON	Illumina HiSeq X	METAGENOMIC	2019-11	New Zealand	Oceania	New Zealand	sediment metagenome	43.638858 S 171.106462 E
SRR17234073	freshwater	ND	ND	WGS	300	22195721700	PRJNA788992	SAMN24045368	CAWTHRON	Illumina HiSeq X	METAGENOMIC	2019-11	New Zealand	Oceania	New Zealand	sediment metagenome	43.48787 S 171.16637 E
SRR17234074	freshwater	ND	ND	WGS	300	20896692600	PRJNA788992	SAMN24045359	CAWTHRON	Illumina HiSeq X	METAGENOMIC	2019-11	New Zealand	Oceania	New Zealand	sediment metagenome	43.615189 S 171.05698 E
SRR17234075	freshwater	ND	ND	WGS	300	22055251800	PRJNA788992	SAMN24045358	CAWTHRON	Illumina HiSeq X	METAGENOMIC	2019-11	New Zealand	Oceania	New Zealand	sediment metagenome	43.615189 S 171.05698 E
SRR20959688	soil	ND	ND	WGS	302	13824183484	PRJNA859277	SAMN29772490	CHINA UNIVERSITY OF GEOSCIENCE (BEIJING)	Illumina NovaSeq 6000	METAGENOMIC	2018-05/2018-09	China	Asia	China:Liaoning	soil metagenome	40.75 N 120.21 E
SRR20930614	air	False	False	WGS	300	12816907200	PRJNA865572	SAMN30120914	TONGJI UNIVERSITY	Illumina NovaSeq 6000	METAGENOMIC	2021-12-03	China	Asia	China: Nanjing City	air metagenome	32.28 N 118.88 E			air
SRR20930615	air	False	False	WGS	300	11888043300	PRJNA865572	SAMN30120913	TONGJI UNIVERSITY	Illumina NovaSeq 6000	METAGENOMIC	2021-12-03	China	Asia	China: Nanjing City	air metagenome	32.28 N 118.88 E			air
SRR20930616	air	False	False	WGS	300	12560267100	PRJNA865572	SAMN30120912	TONGJI UNIVERSITY	Illumina NovaSeq 6000	METAGENOMIC	2022-01-08	China	Asia	China: Nanjing City	air metagenome	32.28 N 118.88 E			air
SRR20930617	air	False	False	WGS	300	18063037500	PRJNA865572	SAMN30120911	TONGJI UNIVERSITY	Illumina NovaSeq 6000	METAGENOMIC	2021-12-22	China	Asia	China: Nanjing City	air metagenome	32.28 N 118.88 E			air
SRR13499517	freshwater	False	False	WGS	345	3059146742	PRJNA693796	SAMN17438945	NATIONAL MUSEUM OF NATURAL HISTORY - PARIS	Illumina HiSeq 2500	METAGENOMIC	2010-07	France	Europe	France:Champs-sur-Marne	freshwater metagenome	48.51 N 2.35 E			Aphanizomenon gracile PMC627.10
SRR14307622	freshwater	False	False	WGS	300	14128446000	PRJNA638205	SAMN15183785	WENZHOU MEDICAL UNIVERSITY	Illumina HiSeq 4000	METAGENOMIC	2019-08-13	China	Asia	China: Zhejiang	freshwater metagenome	27.96 N 120.71 E			aquatic
SRR14307623	freshwater	False	False	WGS	300	13757530200	PRJNA638205	SAMN15183784	WENZHOU MEDICAL UNIVERSITY	Illumina HiSeq 4000	METAGENOMIC	2019-08-13	China	Asia	China: Zhejiang	freshwater metagenome	27.95 N 120.70 E			aquatic
SRR14307625	freshwater	False	False	WGS	300	14309093100	PRJNA638205	SAMN15183782	WENZHOU MEDICAL UNIVERSITY	Illumina HiSeq 4000	METAGENOMIC	2019-08-12	China	Asia	China: Zhejiang	freshwater metagenome	28.01 N 120.65 E			aquatic
SRR14307626	freshwater	False	False	WGS	300	14335535100	PRJNA638205	SAMN15183781	WENZHOU MEDICAL UNIVERSITY	Illumina HiSeq 4000	METAGENOMIC	2019-08-07	China	Asia	China: Zhejiang	freshwater metagenome	27.96 N 120.71 E			aquatic
SRR14307627	freshwater	False	False	WGS	300	12915388200	PRJNA638205	SAMN15183780	WENZHOU MEDICAL UNIVERSITY	Illumina HiSeq 4000	METAGENOMIC	2019-08-07	China	Asia	China: Zhejiang	freshwater metagenome	27.95 N 120.70 E			aquatic
SRR14307628	freshwater	False	False	WGS	300	14558820000	PRJNA638205	SAMN15183779	WENZHOU MEDICAL UNIVERSITY	Illumina HiSeq 4000	METAGENOMIC	2019-08-06	China	Asia	China: Zhejiang	freshwater metagenome	28.02 N 120.65 E			aquatic
SRR16117888	plant	False	False	WGS	404	1379724426	PRJNA665712	SAMN21855225	SAURASHTRA UNIVERSITY	Illumina MiSeq	METAGENOMIC	2017-10-08	India	Asia	India: farm near Ranakandorana, Gujarat	rhizosphere metagenome	21.618669 N 69.865737 E			Arachis hypogaea
SRR16117889	plant	False	False	WGS	388	1163805157	PRJNA665712	SAMN21855224	SAURASHTRA UNIVERSITY	Illumina MiSeq	METAGENOMIC	2017-09-20	India	Asia	India: farm near Ranakandorana, Gujarat	rhizosphere metagenome	21.618669 N 69.865737 E			Arachis hypogaea
SRR16117890	plant	False	False	WGS	402	1255613275	PRJNA665712	SAMN21855223	SAURASHTRA UNIVERSITY	Illumina MiSeq	METAGENOMIC	2017-09-03	India	Asia	India: farm near Ranakandorana, Gujarat	rhizosphere metagenome	21.618669 N 69.865737 E			Arachis hypogaea
SRR16117891	plant	False	False	WGS	396	1329303780	PRJNA665712	SAMN21855222	SAURASHTRA UNIVERSITY	Illumina MiSeq	METAGENOMIC	2017-08-20	India	Asia	India: farm near Ranakandorana, Gujarat	rhizosphere metagenome	21.618669 N 69.865737 E			Arachis hypogaea
SRR16117892	plant	False	False	WGS	402	1385887519	PRJNA665712	SAMN21855221	SAURASHTRA UNIVERSITY	Illumina MiSeq	METAGENOMIC	2017-08-06	India	Asia	India: farm near Ranakandorana, Gujarat	rhizosphere metagenome	21.618669 N 69.865737 E			Arachis hypogaea
SRR16117893	plant	False	False	WGS	401	1282035550	PRJNA665712	SAMN21855220	SAURASHTRA UNIVERSITY	Illumina MiSeq	METAGENOMIC	2017-07-24	India	Asia	India: farm near Ranakandorana, Gujarat	rhizosphere metagenome	21.618669 N 69.865737 E			Arachis hypogaea
SRR16117895	plant	False	False	WGS	401	1361180456	PRJNA665712	SAMN21855219	SAURASHTRA UNIVERSITY	Illumina MiSeq	METAGENOMIC	2017-07-02	India	Asia	India: farm near Ranakandorana, Gujarat	rhizosphere metagenome	21.618669 N 69.865737 E			Arachis hypogaea
SRR16117896	plant	False	False	WGS	380	1417750472	PRJNA665712	SAMN19587488	SAURASHTRA UNIVERSITY	Illumina MiSeq	METAGENOMIC	2017-05-21	India	Asia	India: farm near Ranakandorana, Gujarat	rhizosphere metagenome	21.618669 N 69.865737 E			Arachis hypogaea
SRR19087125	plant	False	False	WGS	500	38649000	PRJNA835122	SAMN28094141	JIANGSU UNIVERSITY	Illumina HiSeq 3000	METAGENOMIC	2017-08	China	Asia	China: zhenjiang	rhizosphere metagenome	32.33 N 119.85 E			Artemisia argyi
SRR19087126	plant	False	False	WGS	500	42236000	PRJNA835122	SAMN28094140	JIANGSU UNIVERSITY	Illumina HiSeq 3000	METAGENOMIC	2017-08	China	Asia	China: zhenjiang	rhizosphere metagenome	32.33 N 119.85 E			Artemisia argyi
SRR19087128	plant	False	False	WGS	500	41048000	PRJNA835122	SAMN28094138	JIANGSU UNIVERSITY	Illumina HiSeq 3000	METAGENOMIC	2017-08	China	Asia	China: zhenjiang	rhizosphere metagenome	32.33 N 119.85 E			Artemisia argyi
SRR19087136	plant	False	False	WGS	500	40534500	PRJNA835122	SAMN28094131	JIANGSU UNIVERSITY	Illumina HiSeq 3000	METAGENOMIC	2017-08	China	Asia	China: zhenjiang	rhizosphere metagenome	32.33 N 119.85 E			Artemisia argyi
SRR19087151	plant	False	False	WGS	500	39686000	PRJNA835122	SAMN28094117	JIANGSU UNIVERSITY	Illumina HiSeq 3000	METAGENOMIC	2017-08	China	Asia	China: zhenjiang	rhizosphere metagenome	32.33 N 119.85 E			Artemisia argyi
SRR19087171	plant	False	False	WGS	500	36577000	PRJNA835122	SAMN28094099	JIANGSU UNIVERSITY	Illumina HiSeq 3000	METAGENOMIC	2017-08	China	Asia	China: zhenjiang	rhizosphere metagenome	32.33 N 119.85 E			Artemisia argyi
SRR19087193	plant	False	False	WGS	500	35155500	PRJNA835122	SAMN28094079	JIANGSU UNIVERSITY	Illumina HiSeq 3000	METAGENOMIC	2017-08	China	Asia	China: zhenjiang	rhizosphere metagenome	32.33 N 119.85 E			Artemisia argyi
SRR19087224	plant	False	False	WGS	500	41219500	PRJNA835122	SAMN28094149	JIANGSU UNIVERSITY	Illumina HiSeq 3000	METAGENOMIC	2017-08	China	Asia	China: zhenjiang	rhizosphere metagenome	32.33 N 119.85 E			Artemisia argyi
SRR19087236	plant	False	False	WGS	500	35226000	PRJNA835122	SAMN28094053	JIANGSU UNIVERSITY	Illumina HiSeq 3000	METAGENOMIC	2017-08	China	Asia	China: zhenjiang	rhizosphere metagenome	32.33 N 119.85 E			Artemisia argyi
SRR13780046	freshwater	False	False	WGS	563	5161647479	PRJNA403776	SAMN18043496	RADBOUD UNIVERSITY	Illumina MiSeq	METAGENOMIC	2017-08-07	Netherlands	Europe	Netherlands: Nijmegen	bioreactor metagenome	51.8 N 5.8 E			Bioreactor
SRR13780047	freshwater	False	False	WGS	581	3844926270	PRJNA403776	SAMN18043495	RADBOUD UNIVERSITY	Illumina MiSeq	METAGENOMIC	2017-08-06	Netherlands	Europe	Netherlands: Nijmegen	bioreactor metagenome	51.8 N 5.8 E			Bioreactor
SRR16991619	plant	False	False	WGS	285	3173031406	PRJNA782211	SAMN23342229	QUEEN'S UNIVERSITY	Illumina NovaSeq 6000	METAGENOMIC	2021-04-30	Canada	North America	Canada: Queen's University	metagenome	44.22636690 N 76.49139456 W			Brachypodium distachyon
SRR16991620	plant	False	False	WGS	277	3054924566	PRJNA782211	SAMN23342229	QUEEN'S UNIVERSITY	Illumina NovaSeq 6000	METAGENOMIC	2021-04-30	Canada	North America	Canada: Queen's University	metagenome	44.22636690 N 76.49139456 W			Brachypodium distachyon
SRR16991621	plant	False	False	WGS	285	3098689720	PRJNA782211	SAMN23342229	QUEEN'S UNIVERSITY	Illumina NovaSeq 6000	METAGENOMIC	2021-04-30	Canada	North America	Canada: Queen's University	metagenome	44.22636690 N 76.49139456 W			Brachypodium distachyon
SRR16991627	plant	False	False	WGS	276	3647740209	PRJNA782211	SAMN23342229	QUEEN'S UNIVERSITY	Illumina NovaSeq 6000	METAGENOMIC	2021-04-30	Canada	North America	Canada: Queen's University	metagenome	44.22636690 N 76.49139456 W			Brachypodium distachyon
SRR16991628	plant	False	False	WGS	289	3061982558	PRJNA782211	SAMN23342229	QUEEN'S UNIVERSITY	Illumina NovaSeq 6000	METAGENOMIC	2021-04-30	Canada	North America	Canada: Queen's University	metagenome	44.22636690 N 76.49139456 W			Brachypodium distachyon
SRR15373732	plant	False	False	WGS	300	10874715900	PRJNA751553	SAMN20521037	SICHUAN UNIVERSITY	Illumina HiSeq 2500	METAGENOMIC	2020-08-27	China	Asia	China: Axi township, Sichuan province	rhizosphere metagenome	33.68 N 102.93 E			Carex praeclara
SRR15373733	plant	False	False	WGS	300	10514181000	PRJNA751553	SAMN20521036	SICHUAN UNIVERSITY	Illumina HiSeq 2500	METAGENOMIC	2020-08-27	China	Asia	China: Axi township, Sichuan province	rhizosphere metagenome	33.68 N 102.93 E			Carex praeclara
SRR15373734	plant	False	False	WGS	300	11259685500	PRJNA751553	SAMN20521035	SICHUAN UNIVERSITY	Illumina HiSeq 2500	METAGENOMIC	2020-08-27	China	Asia	China: Axi township, Sichuan province	rhizosphere metagenome	33.68 N 102.93 E			Carex praeclara
SRR5182175	plant	False	False	WGS	302	14224846582	PRJNA361143	SAMN06226007	AGRICULTURE & AGRI-FOOOD CANADA	Illumina HiSeq 2500	METAGENOMIC	2014-10-16	Canada	North America	Canada: London	plant metagenome	42.98 N 81.24 W	crop vegetable	farmland	carrot peel
SRR5182176	plant	False	False	WGS	302	14653068992	PRJNA361143	SAMN06226005	AGRICULTURE & AGRI-FOOOD CANADA	Illumina HiSeq 2500	METAGENOMIC	2014-10-16	Canada	North America	Canada: London	plant metagenome	42.98 N 81.24 W	crop vegetable	farmland	carrot peel
SRR5203696	plant	False	False	WGS	302	14224846582	PRJNA361143	SAMN06226007	AGRICULTURE & AGRI-FOOD CANADA	Illumina HiSeq 2500	METAGENOMIC	2014-10-16	Canada	North America	Canada: London	plant metagenome	42.98 N 81.24 W	crop vegetable	farmland	carrot peel
SRR5203698	plant	False	False	WGS	302	14653068992	PRJNA361143	SAMN06226005	AGRICULTURE & AGRI-FOOD CANADA	Illumina HiSeq 2500	METAGENOMIC	2014-10-16	Canada	North America	Canada: London	plant metagenome	42.98 N 81.24 W	crop vegetable	farmland	carrot peel
SRR17408286	plant	False	False	WGS	200	10854092156	PRJNA793759	SAMN24583734	UNICAMP	NextSeq 550	METAGENOMIC	2021-07-20	Brazil	South America	Brazil:Campinas	rhizosphere metagenome	22.8889 S 47.0778 W			Coffea
SRR12486998	freshwater	False	False	WGS	302	15515061250	PRJNA658184	SAMN15860805	CHUNG-ANG UNIVERSITY	HiSeq X Ten	METAGENOMIC	2018	South Korea	Asia	Korea:Jeongeup	freshwater metagenome	35.610764 N 126.850397 E			Dongjin-River
SRR12486999	freshwater	False	False	WGS	302	16378947350	PRJNA658184	SAMN15860804	CHUNG-ANG UNIVERSITY	HiSeq X Ten	METAGENOMIC	2018	South Korea	Asia	Korea:Jeongeup	wastewater metagenome	35.610764 N 126.850397 E			Dongjin-River
SRR20403457	soil	False	False	WGS	4748	462005918	PRJNA860059	SAMN29820932	BIT MESRA RANCHI-835215	GridION	GENOMIC	2021-08-24	India	Asia	India	soil metagenome	23.4123 N 85.43 E			Enterobacter
SRR20408809	soil	False	False	WGS	285	677803924	PRJNA861073	SAMN29881967	BIT MESRA RANCHI-835215	Illumina HiSeq 1000	GENOMIC	2021-08-24	India	Asia	India	soil metagenome	23.4123 N 85.43 E			Enterobacter
SRR15883088	plant	False	False	WGS	300	6521009700	PRJNA763048	SAMN21421601	NORTH-WEST UNIVERSITY	Illumina NovaSeq 6000	METAGENOMIC	2021-03	South Africa	Africa	South Africa: Randfontein	metagenome	26.05 S 27.37 E			Frilly
SRR12487025	freshwater	False	False	WGS	302	16604570644	PRJNA658184	SAMN15860781	CHUNG-ANG UNIVERSITY	HiSeq X Ten	METAGENOMIC	2020-06-15	South Korea	Asia	Korea:Gongju	freshwater metagenome	36.461306 N 127.095889 E			Geum-River
SRR12487027	freshwater	False	False	WGS	302	17401630184	PRJNA658184	SAMN15860779	CHUNG-ANG UNIVERSITY	HiSeq X Ten	METAGENOMIC	2020-06-15	South Korea	Asia	Korea:Gongju	freshwater metagenome	36.461306 N 127.095889 E			Geum-River
SRR12487028	freshwater	False	False	WGS	302	15417964324	PRJNA658184	SAMN15860778	CHUNG-ANG UNIVERSITY	HiSeq X Ten	METAGENOMIC	2018	South Korea	Asia	Korea:Jincheon	freshwater metagenome	36.766103 N 127.443383 E			Geum-River
SRR12487031	freshwater	False	False	WGS	302	17751523760	PRJNA658184	SAMN15860775	CHUNG-ANG UNIVERSITY	HiSeq X Ten	METAGENOMIC	2020-08-10	South Korea	Asia	Korea:Jincheon	freshwater metagenome	36.766103 N 127.443383 E			Geum-River
SRR15947147	plant	False	False	WGS	286	2616112978	PRJNA763981	SAMN21465149	NORTH WEST UNIVERSITY	Illumina NovaSeq 6000	METAGENOMIC	2021-03-12	South Africa	Africa	South Africa: Free State	soil metagenome	27.28 S 26.72 E			Glysine max
SRR15947149	plant	False	False	WGS	278	3499754929	PRJNA763981	SAMN21465149	NORTH WEST UNIVERSITY	Illumina NovaSeq 6000	METAGENOMIC	2021-03-12	South Africa	Africa	South Africa: Free State	soil metagenome	27.28 S 26.72 E			Glysine max
SRR15947150	plant	False	False	WGS	284	2822298720	PRJNA763981	SAMN21465149	NORTH WEST UNIVERSITY	Illumina NovaSeq 6000	METAGENOMIC	2021-03-12	South Africa	Africa	South Africa: Free State	soil metagenome	27.28 S 26.72 E			Glysine max
SRR15947151	plant	False	False	WGS	281	2844944063	PRJNA763981	SAMN21465149	NORTH WEST UNIVERSITY	Illumina NovaSeq 6000	METAGENOMIC	2021-03-12	South Africa	Africa	South Africa: Free State	soil metagenome	27.28 S 26.72 E			Glysine max
SRR15947152	plant	False	False	WGS	288	2745988847	PRJNA763981	SAMN21465149	NORTH WEST UNIVERSITY	Illumina NovaSeq 6000	METAGENOMIC	2021-03-12	South Africa	Africa	South Africa: Free State	soil metagenome	27.28 S 26.72 E			Glysine max
SRR15947154	plant	False	False	WGS	288	2577440961	PRJNA763981	SAMN21465149	NORTH WEST UNIVERSITY	Illumina NovaSeq 6000	METAGENOMIC	2021-03-12	South Africa	Africa	South Africa: Free State	soil metagenome	27.28 S 26.72 E			Glysine max
SRR15947155	plant	False	False	WGS	281	2836445764	PRJNA763981	SAMN21465149	NORTH WEST UNIVERSITY	Illumina NovaSeq 6000	METAGENOMIC	2021-03-12	South Africa	Africa	South Africa: Free State	soil metagenome	27.28 S 26.72 E			Glysine max
SRR15947157	plant	False	False	WGS	282	2914747038	PRJNA763981	SAMN21465149	NORTH WEST UNIVERSITY	Illumina NovaSeq 6000	METAGENOMIC	2021-03-12	South Africa	Africa	South Africa: Free State	soil metagenome	27.28 S 26.72 E			Glysine max
SRR15858880	plant	False	False	WGS	440	22856770	PRJNA762464	SAMN11840996	XINJIANG ACADEMY OF AGRICULTURE SCIENCE	Illumina MiSeq	METATRANSCRIPTOMIC	2011-07-03	China	Asia	China:Shihezi	soil metagenome	44.33508055 N 81.04771111 E			Gossypium hirsutum
SRR15858883	plant	False	False	WGS	346	28021258	PRJNA762464	SAMN21393849	XINJIANG ACADEMY OF AGRICULTURE SCIENCE	Illumina MiSeq	METATRANSCRIPTOMIC	2015-09-08	China	Asia	China: Jinghe	rhizosphere metagenome	44.58 N 82.41 E			Gossypium hirsutum
SRR15858884	plant	False	False	WGS	346	68569851	PRJNA762464	SAMN21393848	XINJIANG ACADEMY OF AGRICULTURE SCIENCE	Illumina MiSeq	METATRANSCRIPTOMIC	2015-08-03	China	Asia	China: Jinghe	rhizosphere metagenome	44.58 N 82.41 E			Gossypium hirsutum
SRR15858887	plant	False	False	WGS	346	19573577	PRJNA762464	SAMN21393845	XINJIANG ACADEMY OF AGRICULTURE SCIENCE	Illumina MiSeq	METATRANSCRIPTOMIC	2015-09-09	China	Asia	China: Wusu	rhizosphere metagenome	44.01 N 87.36 E			Gossypium hirsutum
SRR15858888	plant	False	False	WGS	346	38700864	PRJNA762464	SAMN21393844	XINJIANG ACADEMY OF AGRICULTURE SCIENCE	Illumina MiSeq	METATRANSCRIPTOMIC	2015-08-04	China	Asia	China: Wusu	rhizosphere metagenome	44.01 N 87.36 E			Gossypium hirsutum
SRR15858889	plant	False	False	WGS	346	35615288	PRJNA762464	SAMN21393843	XINJIANG ACADEMY OF AGRICULTURE SCIENCE	Illumina MiSeq	METATRANSCRIPTOMIC	2015-07-04	China	Asia	China: Wusu	rhizosphere metagenome	44.01 N 87.36 E			Gossypium hirsutum
SRR15858891	plant	False	False	WGS	440	23658815	PRJNA762464	SAMN11840995	XINJIANG ACADEMY OF AGRICULTURE SCIENCE	Illumina MiSeq	METATRANSCRIPTOMIC	2011-06-02	China	Asia	China:Shihezi	soil metagenome	44.33508055 N 81.04771111 E			Gossypium hirsutum
SRR15858892	plant	False	False	WGS	346	34132104	PRJNA762464	SAMN21393841	XINJIANG ACADEMY OF AGRICULTURE SCIENCE	Illumina MiSeq	METATRANSCRIPTOMIC	2015-09-09	China	Asia	China: Shihezi	rhizosphere metagenome	44.34 N 86.05 E			Gossypium hirsutum
SRR15858894	plant	False	False	WGS	346	25582402	PRJNA762464	SAMN21393839	XINJIANG ACADEMY OF AGRICULTURE SCIENCE	Illumina MiSeq	METATRANSCRIPTOMIC	2015-07-04	China	Asia	China: Shihezi	rhizosphere metagenome	44.34 N 86.05 E			Gossypium hirsutum
SRR15858896	plant	False	False	WGS	346	29595363	PRJNA762464	SAMN21393837	XINJIANG ACADEMY OF AGRICULTURE SCIENCE	Illumina MiSeq	METATRANSCRIPTOMIC	2015-09-02	China	Asia	China: Hami	rhizosphere metagenome	42.91 N 93.27 E			Gossypium hirsutum
SRR15858900	plant	False	False	WGS	346	12468196	PRJNA762464	SAMN21393833	XINJIANG ACADEMY OF AGRICULTURE SCIENCE	Illumina MiSeq	METATRANSCRIPTOMIC	2015-09-07	China	Asia	China: Tumushuke	rhizosphere metagenome	39.92 N 79.13 E			Gossypium hirsutum
SRR15858901	plant	False	False	WGS	346	21177790	PRJNA762464	SAMN21393832	XINJIANG ACADEMY OF AGRICULTURE SCIENCE	Illumina MiSeq	METATRANSCRIPTOMIC	2015-08-01	China	Asia	China: Tumushuke	rhizosphere metagenome	39.92 N 79.13 E			Gossypium hirsutum
SRR15858902	plant	False	False	WGS	459	6098479	PRJNA762464	SAMN11840994	XINJIANG ACADEMY OF AGRICULTURE SCIENCE	Illumina MiSeq	METATRANSCRIPTOMIC	2011-09-01	China	Asia	China:Hami	soil metagenome	42.91446944 N 93.27083055 E			Gossypium hirsutum
SRR15858905	plant	False	False	WGS	346	45549652	PRJNA762464	SAMN21393829	XINJIANG ACADEMY OF AGRICULTURE SCIENCE	Illumina MiSeq	METATRANSCRIPTOMIC	2015-08-31	China	Asia	China: Kuerle	rhizosphere metagenome	40.47 N 87.13 E			Gossypium hirsutum
SRR15858908	plant	False	False	WGS	347	3722132	PRJNA762464	SAMN21393826	XINJIANG ACADEMY OF AGRICULTURE SCIENCE	Illumina MiSeq	METATRANSCRIPTOMIC	2015-05-22	China	Asia	China: Kuerle	rhizosphere metagenome	40.47 N 87.13 E			Gossypium hirsutum
SRR15858909	plant	False	False	WGS	346	38395079	PRJNA762464	SAMN21393825	XINJIANG ACADEMY OF AGRICULTURE SCIENCE	Illumina MiSeq	METATRANSCRIPTOMIC	2015-09-06	China	Asia	China: Alaer	rhizosphere metagenome	40.34 N 81.18 E			Gossypium hirsutum
SRR15858910	plant	False	False	WGS	346	15000892	PRJNA762464	SAMN21393824	XINJIANG ACADEMY OF AGRICULTURE SCIENCE	Illumina MiSeq	METATRANSCRIPTOMIC	2015-07-31	China	Asia	China: Alaer	rhizosphere metagenome	40.34 N 81.18 E			Gossypium hirsutum
SRR15858913	plant	False	False	WGS	463	6506104	PRJNA762464	SAMN11840993	XINJIANG ACADEMY OF AGRICULTURE SCIENCE	Illumina MiSeq	METATRANSCRIPTOMIC	2011-08-01	China	Asia	China:Hami	soil metagenome	42.91446944 N 93.27083055 E			Gossypium hirsutum
SRR15858915	plant	False	False	WGS	441	18891625	PRJNA762464	SAMN11841000	XINJIANG ACADEMY OF AGRICULTURE SCIENCE	Illumina MiSeq	METATRANSCRIPTOMIC	2011-07-03	China	Asia	China:Wusu	soil metagenome	44.01222222 N 87.36116666 E			Gossypium hirsutum
SRR15858916	plant	False	False	WGS	314	9624388	PRJNA762464	SAMN21393835	XINJIANG ACADEMY OF AGRICULTURE SCIENCE	Illumina MiSeq	METATRANSCRIPTOMIC	2015-06-26	China	Asia	China: Hami	rhizosphere metagenome	42.91 N 93.27 E			Gossypium hirsutum
SRR15858920	plant	False	False	WGS	307	10113779	PRJNA762464	SAMN21393831	XINJIANG ACADEMY OF AGRICULTURE SCIENCE	Illumina MiSeq	METATRANSCRIPTOMIC	2015-06-30	China	Asia	China: Tumushuke	rhizosphere metagenome	39.92 N 79.13 E			Gossypium hirsutum
SRR15858922	plant	False	False	WGS	295	5595540	PRJNA762464	SAMN21393829	XINJIANG ACADEMY OF AGRICULTURE SCIENCE	Illumina MiSeq	METATRANSCRIPTOMIC	2015-08-31	China	Asia	China: Kuerle	rhizosphere metagenome	40.47 N 87.13 E			Gossypium hirsutum
SRR15858924	plant	False	False	WGS	310	3886443	PRJNA762464	SAMN21393827	XINJIANG ACADEMY OF AGRICULTURE SCIENCE	Illumina MiSeq	METATRANSCRIPTOMIC	2015-06-28	China	Asia	China: Kuerle	rhizosphere metagenome	40.47 N 87.13 E			Gossypium hirsutum
SRR15858926	plant	False	False	WGS	441	18840992	PRJNA762464	SAMN11840999	XINJIANG ACADEMY OF AGRICULTURE SCIENCE	Illumina MiSeq	METATRANSCRIPTOMIC	2011-06-02	China	Asia	China:Wusu	soil metagenome	44.01222222 N 87.36116666 E			Gossypium hirsutum
SRR15858927	plant	False	False	WGS	462	983999	PRJNA762464	SAMN11840981	XINJIANG ACADEMY OF AGRICULTURE SCIENCE	Illumina MiSeq	METATRANSCRIPTOMIC	2011-07-30	China	Asia	China:Alaer	soil metagenome	40.33886111 N 81.186 E			Gossypium hirsutum
SRR15858929	plant	False	False	WGS	303	4284914	PRJNA762464	SAMN21393824	XINJIANG ACADEMY OF AGRICULTURE SCIENCE	Illumina MiSeq	METATRANSCRIPTOMIC	2015-07-31	China	Asia	China: Alaer	rhizosphere metagenome	40.34 N 81.18 E			Gossypium hirsutum
SRR15858931	plant	False	False	WGS	324	2793001	PRJNA762464	SAMN21393822	XINJIANG ACADEMY OF AGRICULTURE SCIENCE	Illumina MiSeq	METATRANSCRIPTOMIC	2015-05-26	China	Asia	China: Alaer	rhizosphere metagenome	40.34 N 81.18 E			Gossypium hirsutum
SRR15858938	plant	False	False	WGS	440	25523905	PRJNA762464	SAMN11840998	XINJIANG ACADEMY OF AGRICULTURE SCIENCE	Illumina MiSeq	METATRANSCRIPTOMIC	2011-09-08	China	Asia	China:Shihezi	soil metagenome	44.33508055 N 81.04771111 E			Gossypium hirsutum
SRR15858949	plant	False	False	WGS	441	24099822	PRJNA762464	SAMN11840997	XINJIANG ACADEMY OF AGRICULTURE SCIENCE	Illumina MiSeq	METATRANSCRIPTOMIC	2011-08-03	China	Asia	China:Shihezi	soil metagenome	44.33508055 N 81.04771111 E			Gossypium hirsutum
SRR15858975	plant	False	False	WGS	441	17759904	PRJNA762464	SAMN11840991	XINJIANG ACADEMY OF AGRICULTURE SCIENCE	Illumina MiSeq	METATRANSCRIPTOMIC	2011-05-19	China	Asia	China:Hami	soil metagenome	42.91446944 N 93.27083055 E			Gossypium hirsutum
SRR15858986	plant	False	False	WGS	445	2354147	PRJNA762464	SAMN11840990	XINJIANG ACADEMY OF AGRICULTURE SCIENCE	Illumina MiSeq	METATRANSCRIPTOMIC	2011-09-06	China	Asia	China:Tumushuke	soil metagenome	39.92013888 N 79.12828055 E			Gossypium hirsutum
SRR15858995	plant	False	False	WGS	458	4368921	PRJNA762464	SAMN21393810	XINJIANG ACADEMY OF AGRICULTURE SCIENCE	Illumina MiSeq	METATRANSCRIPTOMIC	2015-07-04	China	Asia	China: Shihezi	rhizosphere metagenome	44.34 N 86.05 E			Gossypium hirsutum
SRR15858998	plant	False	False	WGS	464	12526807	PRJNA762464	SAMN21393807	XINJIANG ACADEMY OF AGRICULTURE SCIENCE	Illumina MiSeq	METATRANSCRIPTOMIC	2015-08-02	China	Asia	China: Hami	rhizosphere metagenome	42.91 N 93.27 E			Gossypium hirsutum
SRR15859000	plant	False	False	WGS	441	20933642	PRJNA762464	SAMN21393805	XINJIANG ACADEMY OF AGRICULTURE SCIENCE	Illumina MiSeq	METATRANSCRIPTOMIC	2015-05-20	China	Asia	China: Hami	rhizosphere metagenome	42.91 N 93.27 E			Gossypium hirsutum
SRR15859001	plant	False	False	WGS	438	21535904	PRJNA762464	SAMN11840983	XINJIANG ACADEMY OF AGRICULTURE SCIENCE	Illumina MiSeq	METATRANSCRIPTOMIC	2011-05-21	China	Asia	China:Kuerle	soil metagenome	40.4655 N 87.1315 E			Gossypium hirsutum
SRR15859007	plant	False	False	WGS	443	25628484	PRJNA762464	SAMN21393799	XINJIANG ACADEMY OF AGRICULTURE SCIENCE	Illumina MiSeq	METATRANSCRIPTOMIC	2015-07-30	China	Asia	China: Kuerle	rhizosphere metagenome	40.47 N 87.13 E			Gossypium hirsutum
SRR15859011	plant	False	False	WGS	464	5400422	PRJNA762464	SAMN21393795	XINJIANG ACADEMY OF AGRICULTURE SCIENCE	Illumina MiSeq	METATRANSCRIPTOMIC	2015-07-31	China	Asia	China: Alaer	rhizosphere metagenome	40.34 N 81.18 E			Gossypium hirsutum
SRR15859012	plant	False	False	WGS	440	21138992	PRJNA762464	SAMN11840982	XINJIANG ACADEMY OF AGRICULTURE SCIENCE	Illumina MiSeq	METATRANSCRIPTOMIC	2011-09-05	China	Asia	China:Alaer	soil metagenome	40.33886111 N 81.187 E			Gossypium hirsutum
SRR15859015	plant	False	False	WGS	463	3067261	PRJNA762464	SAMN11841006	XINJIANG ACADEMY OF AGRICULTURE SCIENCE	Illumina MiSeq	METATRANSCRIPTOMIC	2011-09-07	China	Asia	China:Jinghe	soil metagenome	44.58251944 N 82.41038 E			Gossypium hirsutum
SRR15859017	plant	False	False	WGS	434	4141747	PRJNA762464	SAMN11841004	XINJIANG ACADEMY OF AGRICULTURE SCIENCE	Illumina MiSeq	METATRANSCRIPTOMIC	2011-07-02	China	Asia	China:Jinghe	soil metagenome	44.58251944 N 82.41036 E			Gossypium hirsutum
SRR15859020	plant	False	False	WGS	301	5415601	PRJNA762464	SAMN21393849	XINJIANG ACADEMY OF AGRICULTURE SCIENCE	Illumina MiSeq	METATRANSCRIPTOMIC	2015-09-08	China	Asia	China: Jinghe	rhizosphere metagenome	44.58 N 82.41 E			Gossypium hirsutum
SRR15859021	plant	False	False	WGS	303	3803964	PRJNA762464	SAMN21393848	XINJIANG ACADEMY OF AGRICULTURE SCIENCE	Illumina MiSeq	METATRANSCRIPTOMIC	2015-08-03	China	Asia	China: Jinghe	rhizosphere metagenome	44.58 N 82.41 E			Gossypium hirsutum
SRR15859023	plant	False	False	WGS	308	3700333	PRJNA762464	SAMN21393846	XINJIANG ACADEMY OF AGRICULTURE SCIENCE	Illumina MiSeq	METATRANSCRIPTOMIC	2015-06-02	China	Asia	China: Jinghe	rhizosphere metagenome	44.58 N 82.41 E			Gossypium hirsutum
SRR15859024	plant	False	False	WGS	441	14762108	PRJNA762464	SAMN11841001	XINJIANG ACADEMY OF AGRICULTURE SCIENCE	Illumina MiSeq	METATRANSCRIPTOMIC	2011-08-03	China	Asia	China:Wusu	soil metagenome	44.01222222 N 87.36116666 E			Gossypium hirsutum
SRR15859027	plant	False	False	WGS	308	3416197	PRJNA762464	SAMN21393843	XINJIANG ACADEMY OF AGRICULTURE SCIENCE	Illumina MiSeq	METATRANSCRIPTOMIC	2015-07-04	China	Asia	China: Wusu	rhizosphere metagenome	44.01 N 87.36 E			Gossypium hirsutum
SRR15859028	plant	False	False	WGS	307	3696426	PRJNA762464	SAMN21393842	XINJIANG ACADEMY OF AGRICULTURE SCIENCE	Illumina MiSeq	METATRANSCRIPTOMIC	2015-06-03	China	Asia	China: Wusu	rhizosphere metagenome	44.01 N 87.36 E			Gossypium hirsutum
SRR15859029	plant	False	False	WGS	306	5295877	PRJNA762464	SAMN21393841	XINJIANG ACADEMY OF AGRICULTURE SCIENCE	Illumina MiSeq	METATRANSCRIPTOMIC	2015-09-09	China	Asia	China: Shihezi	rhizosphere metagenome	44.34 N 86.05 E			Gossypium hirsutum
SRR15859030	plant	False	False	WGS	302	3747567	PRJNA762464	SAMN21393840	XINJIANG ACADEMY OF AGRICULTURE SCIENCE	Illumina MiSeq	METATRANSCRIPTOMIC	2015-08-04	China	Asia	China: Shihezi	rhizosphere metagenome	44.34 N 86.05 E			Gossypium hirsutum
SRR15859031	plant	False	False	WGS	303	7416219	PRJNA762464	SAMN21393839	XINJIANG ACADEMY OF AGRICULTURE SCIENCE	Illumina MiSeq	METATRANSCRIPTOMIC	2015-07-04	China	Asia	China: Shihezi	rhizosphere metagenome	44.34 N 86.05 E			Gossypium hirsutum
SRR15859033	plant	False	False	WGS	304	7176102	PRJNA762464	SAMN21393837	XINJIANG ACADEMY OF AGRICULTURE SCIENCE	Illumina MiSeq	METATRANSCRIPTOMIC	2015-09-02	China	Asia	China: Hami	rhizosphere metagenome	42.91 N 93.27 E			Gossypium hirsutum
SRR15859036	plant	False	False	WGS	291	8773979	PRJNA762464	SAMN21393807	XINJIANG ACADEMY OF AGRICULTURE SCIENCE	Illumina MiSeq	METATRANSCRIPTOMIC	2015-08-02	China	Asia	China: Hami	rhizosphere metagenome	42.91 N 93.27 E			Gossypium hirsutum
SRR15859039	plant	False	False	WGS	303	11739689	PRJNA762464	SAMN21393804	XINJIANG ACADEMY OF AGRICULTURE SCIENCE	Illumina MiSeq	METATRANSCRIPTOMIC	2015-09-07	China	Asia	China: Tumushuke	rhizosphere metagenome	39.92 N 79.13 E			Gossypium hirsutum
SRR15859041	plant	False	False	WGS	296	4986323	PRJNA762464	SAMN21393802	XINJIANG ACADEMY OF AGRICULTURE SCIENCE	Illumina MiSeq	METATRANSCRIPTOMIC	2015-06-30	China	Asia	China: Tumushuke	rhizosphere metagenome	39.92 N 79.13 E			Gossypium hirsutum
SRR15859044	plant	False	False	WGS	252	12613815	PRJNA762464	SAMN21393799	XINJIANG ACADEMY OF AGRICULTURE SCIENCE	Illumina MiSeq	METATRANSCRIPTOMIC	2015-07-30	China	Asia	China: Kuerle	rhizosphere metagenome	40.47 N 87.13 E			Gossypium hirsutum
SRR15859046	plant	False	False	WGS	290	8414279	PRJNA762464	SAMN21393798	XINJIANG ACADEMY OF AGRICULTURE SCIENCE	Illumina MiSeq	METATRANSCRIPTOMIC	2015-06-28	China	Asia	China: Kuerle	rhizosphere metagenome	40.47 N 87.13 E			Gossypium hirsutum
SRR15859048	plant	False	False	WGS	252	11072035	PRJNA762464	SAMN21393796	XINJIANG ACADEMY OF AGRICULTURE SCIENCE	Illumina MiSeq	METATRANSCRIPTOMIC	2015-09-06	China	Asia	China: Alaer	rhizosphere metagenome	40.34 N 81.18 E			Gossypium hirsutum
SRR15859056	plant	False	False	WGS	440	18891843	PRJNA762464	SAMN11840987	XINJIANG ACADEMY OF AGRICULTURE SCIENCE	Illumina MiSeq	METATRANSCRIPTOMIC	2011-05-26	China	Asia	China:Tumushuke	soil metagenome	39.92013888 N 79.12828055 E			Gossypium hirsutum
SRR15859060	plant	False	False	WGS	300	3999301	PRJNA762464	SAMN11840999	XINJIANG ACADEMY OF AGRICULTURE SCIENCE	Illumina MiSeq	METATRANSCRIPTOMIC	2011-06-02	China	Asia	China:Wusu	soil metagenome	44.01222222 N 87.36116666 E			Gossypium hirsutum
SRR15859063	plant	False	False	WGS	296	8050213	PRJNA762464	SAMN11840996	XINJIANG ACADEMY OF AGRICULTURE SCIENCE	Illumina MiSeq	METATRANSCRIPTOMIC	2011-07-03	China	Asia	China:Shihezi	soil metagenome	44.33508055 N 81.04771111 E			Gossypium hirsutum
SRR15859065	plant	False	False	WGS	287	4104236	PRJNA762464	SAMN11840994	XINJIANG ACADEMY OF AGRICULTURE SCIENCE	Illumina MiSeq	METATRANSCRIPTOMIC	2011-09-01	China	Asia	China:Hami	soil metagenome	42.91446944 N 93.27083055 E			Gossypium hirsutum
SRR15859067	plant	False	False	WGS	459	4443464	PRJNA762464	SAMN11840986	XINJIANG ACADEMY OF AGRICULTURE SCIENCE	Illumina MiSeq	METATRANSCRIPTOMIC	2011-08-30	China	Asia	China:Kuerle	soil metagenome	40.4655 N 87.1318 E			Gossypium hirsutum
SRR15859069	plant	False	False	WGS	295	8923415	PRJNA762464	SAMN11840991	XINJIANG ACADEMY OF AGRICULTURE SCIENCE	Illumina MiSeq	METATRANSCRIPTOMIC	2011-05-19	China	Asia	China:Hami	soil metagenome	42.91446944 N 93.27083055 E			Gossypium hirsutum
SRR15859070	plant	False	False	WGS	299	6280474	PRJNA762464	SAMN11840990	XINJIANG ACADEMY OF AGRICULTURE SCIENCE	Illumina MiSeq	METATRANSCRIPTOMIC	2011-09-06	China	Asia	China:Tumushuke	soil metagenome	39.92013888 N 79.12828055 E			Gossypium hirsutum
SRR15859073	plant	False	False	WGS	307	11058323	PRJNA762464	SAMN11840987	XINJIANG ACADEMY OF AGRICULTURE SCIENCE	Illumina MiSeq	METATRANSCRIPTOMIC	2011-05-26	China	Asia	China:Tumushuke	soil metagenome	39.92013888 N 79.12828055 E			Gossypium hirsutum
SRR15859074	plant	False	False	WGS	299	7101561	PRJNA762464	SAMN11840986	XINJIANG ACADEMY OF AGRICULTURE SCIENCE	Illumina MiSeq	METATRANSCRIPTOMIC	2011-08-30	China	Asia	China:Kuerle	soil metagenome	40.4655 N 87.1318 E			Gossypium hirsutum
SRR15859075	plant	False	False	WGS	290	3619860	PRJNA762464	SAMN11840985	XINJIANG ACADEMY OF AGRICULTURE SCIENCE	Illumina MiSeq	METATRANSCRIPTOMIC	2011-07-29	China	Asia	China:Kuerle	soil metagenome	40.4655 N 87.1317 E			Gossypium hirsutum
SRR15859076	plant	False	False	WGS	295	6338142	PRJNA762464	SAMN11840984	XINJIANG ACADEMY OF AGRICULTURE SCIENCE	Illumina MiSeq	METATRANSCRIPTOMIC	2011-06-27	China	Asia	China:Kuerle	soil metagenome	40.4655 N 87.1316 E			Gossypium hirsutum
SRR15859077	plant	False	False	WGS	260	14582653	PRJNA762464	SAMN11840983	XINJIANG ACADEMY OF AGRICULTURE SCIENCE	Illumina MiSeq	METATRANSCRIPTOMIC	2011-05-21	China	Asia	China:Kuerle	soil metagenome	40.4655 N 87.1315 E			Gossypium hirsutum
SRR15859078	plant	False	False	WGS	443	22548173	PRJNA762464	SAMN11840985	XINJIANG ACADEMY OF AGRICULTURE SCIENCE	Illumina MiSeq	METATRANSCRIPTOMIC	2011-07-29	China	Asia	China:Kuerle	soil metagenome	40.4655 N 87.1317 E			Gossypium hirsutum
SRR15859079	plant	False	False	WGS	305	3463303	PRJNA762464	SAMN11840982	XINJIANG ACADEMY OF AGRICULTURE SCIENCE	Illumina MiSeq	METATRANSCRIPTOMIC	2011-09-05	China	Asia	China:Alaer	soil metagenome	40.33886111 N 81.187 E			Gossypium hirsutum
SRR15859080	plant	False	False	WGS	303	4491918	PRJNA762464	SAMN11840981	XINJIANG ACADEMY OF AGRICULTURE SCIENCE	Illumina MiSeq	METATRANSCRIPTOMIC	2011-07-30	China	Asia	China:Alaer	soil metagenome	40.33886111 N 81.186 E			Gossypium hirsutum
SRR15859081	plant	False	False	WGS	274	9110137	PRJNA762464	SAMN11840980	XINJIANG ACADEMY OF AGRICULTURE SCIENCE	Illumina MiSeq	METATRANSCRIPTOMIC	2011-06-28	China	Asia	China:Alaer	soil metagenome	40.33886111 N 81.185 E			Gossypium hirsutum
SRR15859082	plant	False	False	WGS	293	10559600	PRJNA762464	SAMN11840979	XINJIANG ACADEMY OF AGRICULTURE SCIENCE	Illumina MiSeq	METATRANSCRIPTOMIC	2011-05-25	China	Asia	China:Alaer	soil metagenome	40.33886111 N 81.184 E			Gossypium hirsutum
SRR15859086	plant	False	False	WGS	438	22393305	PRJNA762464	SAMN21393817	XINJIANG ACADEMY OF AGRICULTURE SCIENCE	Illumina MiSeq	METATRANSCRIPTOMIC	2015-06-02	China	Asia	China: Jinghe	rhizosphere metagenome	44.58 N 82.41 E			Gossypium hirsutum
SRR15859089	plant	False	False	WGS	450	7481931	PRJNA762464	SAMN11840984	XINJIANG ACADEMY OF AGRICULTURE SCIENCE	Illumina MiSeq	METATRANSCRIPTOMIC	2011-06-27	China	Asia	China:Kuerle	soil metagenome	40.4655 N 87.1316 E			Gossypium hirsutum
SRR15859091	plant	False	False	WGS	440	16422212	PRJNA762464	SAMN21393813	XINJIANG ACADEMY OF AGRICULTURE SCIENCE	Illumina MiSeq	METATRANSCRIPTOMIC	2015-06-03	China	Asia	China: Wusu	rhizosphere metagenome	44.01 N 87.36 E			Gossypium hirsutum
SRR15859097	plant	False	False	WGS	467	5781671	PRJNA762464	SAMN11840980	XINJIANG ACADEMY OF AGRICULTURE SCIENCE	Illumina MiSeq	METATRANSCRIPTOMIC	2011-06-28	China	Asia	China:Alaer	soil metagenome	40.33886111 N 81.185 E			Gossypium hirsutum
SRR15859098	plant	False	False	WGS	467	7835635	PRJNA762464	SAMN11840979	XINJIANG ACADEMY OF AGRICULTURE SCIENCE	Illumina MiSeq	METATRANSCRIPTOMIC	2011-05-25	China	Asia	China:Alaer	soil metagenome	40.33886111 N 81.184 E			Gossypium hirsutum
SRR15883085	plant	False	False	WGS	300	5785607700	PRJNA763048	SAMN21421604	NORTH-WEST UNIVERSITY	Illumina NovaSeq 6000	METAGENOMIC	2021-03	South Africa	Africa	South Africa: Randfontein	metagenome	26.05 S 27.37 E			Green Oak
SRR12486991	freshwater	False	False	WGS	302	22263627240	PRJNA658184	SAMN15860761	CHUNG-ANG UNIVERSITY	HiSeq X Ten	METAGENOMIC	2020-08-10	South Korea	Asia	Korea:Yeoju	freshwater metagenome	37.304056 N 127.618611 E			Han-River
SRR12487013	freshwater	False	False	WGS	302	16491161490	PRJNA658184	SAMN15860756	CHUNG-ANG UNIVERSITY	HiSeq X Ten	METAGENOMIC	2018	South Korea	Asia	Korea:Icheon	wastewater metagenome	37.141433 N 127.627100 E			Han-River
SRR12487024	freshwater	False	False	WGS	302	19579311112	PRJNA658184	SAMN15860755	CHUNG-ANG UNIVERSITY	HiSeq X Ten	METAGENOMIC	2018	South Korea	Asia	Korea:Icheon	freshwater metagenome	37.141433 N 127.627100 E			Han-River
SRR12487034	freshwater	False	False	WGS	302	17739045422	PRJNA658184	SAMN15860772	CHUNG-ANG UNIVERSITY	HiSeq X Ten	METAGENOMIC	2020-06-15	South Korea	Asia	Korea:Paju	freshwater metagenome	37.806611 N 126.787083 E			Han-River
SRR12487035	freshwater	False	False	WGS	302	15745115790	PRJNA658184	SAMN15860754	CHUNG-ANG UNIVERSITY	HiSeq X Ten	METAGENOMIC	2018	South Korea	Asia	Korea:Chungju	freshwater metagenome	36.969389 N 127.894244 E			Han-River
SRR12487036	freshwater	False	False	WGS	302	17800314276	PRJNA658184	SAMN15860771	CHUNG-ANG UNIVERSITY	HiSeq X Ten	METAGENOMIC	2020-06-15	South Korea	Asia	Korea:Paju	wastewater metagenome	37.806611 N 126.787083 E			Han-River
SRR12487038	freshwater	False	False	WGS	302	17029396762	PRJNA658184	SAMN15860769	CHUNG-ANG UNIVERSITY	HiSeq X Ten	METAGENOMIC	2020-06-15	South Korea	Asia	Korea:Yangpyeong	freshwater metagenome	37.449944 N 127.658194 E			Han-River
SRR12487039	freshwater	False	False	WGS	302	17302852326	PRJNA658184	SAMN15860768	CHUNG-ANG UNIVERSITY	HiSeq X Ten	METAGENOMIC	2020-06-15	South Korea	Asia	Korea:Yangpyeong	wastewater metagenome	37.449944 N 127.658194 E			Han-River
SRR12487043	freshwater	False	False	WGS	302	15039426350	PRJNA658184	SAMN15860764	CHUNG-ANG UNIVERSITY	HiSeq X Ten	METAGENOMIC	2018	South Korea	Asia	Korea:Yeoju	freshwater metagenome	37.304056 N 127.618611 E			Han-River
SRR12487046	freshwater	False	False	WGS	302	17505431208	PRJNA658184	SAMN15860753	CHUNG-ANG UNIVERSITY	HiSeq X Ten	METAGENOMIC	2018	South Korea	Asia	Korea:Chungju	wastewater metagenome	36.969389 N 127.894244 E			Han-River
SRR19070080	plant	False	False	WGS	300	15261840000	PRJNA828360	SAMN27737208	NORTHWEST A&F UNIVERSITY, YANGLING	Illumina HiSeq 2500	METAGENOMIC	2018-08	China	Asia	China: Bayannur City	metagenome	40.25 N 106.95 E			Helianthus annuus L.
SRR19070082	plant	False	False	WGS	300	15259430100	PRJNA828360	SAMN27737206	NORTHWEST A&F UNIVERSITY, YANGLING	Illumina HiSeq 2500	METAGENOMIC	2018-08	China	Asia	China: Bayannur City	metagenome	40.25 N 106.95 E			Helianthus annuus L.
SRR19070084	plant	False	False	WGS	300	15600765000	PRJNA828360	SAMN27737204	NORTHWEST A&F UNIVERSITY, YANGLING	Illumina HiSeq 2500	METAGENOMIC	2018-08	China	Asia	China: Bayannur City	metagenome	40.25 N 106.95 E			Helianthus annuus L.
SRR19070085	plant	False	False	WGS	300	15301204200	PRJNA828360	SAMN27737203	NORTHWEST A&F UNIVERSITY, YANGLING	Illumina HiSeq 2500	METAGENOMIC	2018-08	China	Asia	China: Bayannur City	metagenome	40.25 N 106.95 E			Helianthus annuus L.
SRR19070086	plant	False	False	WGS	300	15085173000	PRJNA828360	SAMN27737202	NORTHWEST A&F UNIVERSITY, YANGLING	Illumina HiSeq 2500	METAGENOMIC	2018-08	China	Asia	China: Bayannur City	metagenome	40.25 N 106.95 E			Helianthus annuus L.
SRR19070088	plant	False	False	WGS	300	14305323000	PRJNA828360	SAMN27737200	NORTHWEST A&F UNIVERSITY, YANGLING	Illumina HiSeq 2500	METAGENOMIC	2018-08	China	Asia	China: Bayannur City	metagenome	40.25 N 106.95 E			Helianthus annuus L.
SRR19070089	plant	False	False	WGS	300	15794204100	PRJNA828360	SAMN27737199	NORTHWEST A&F UNIVERSITY, YANGLING	Illumina HiSeq 2500	METAGENOMIC	2018-08	China	Asia	China: Bayannur City	metagenome	40.25 N 106.95 E			Helianthus annuus L.
SRR19753077	plant	False	False	WGS	297	10034212606	PRJNA850647	SAMN29200085	INSTITUTE OF BAST FIBER CROPS	Illumina NovaSeq 6000	METAGENOMIC	2020-07	China	Asia	China:YuanJiang	retting metagenome	28 N 112 E			Hibiscus cannabinus
SRR19753078	plant	False	False	WGS	297	9918544491	PRJNA850647	SAMN29200084	INSTITUTE OF BAST FIBER CROPS	Illumina NovaSeq 6000	METAGENOMIC	2020-07	China	Asia	China:YuanJiang	retting metagenome	28 N 112 E			Hibiscus cannabinus
SRR19753079	plant	False	False	WGS	298	8669815894	PRJNA850647	SAMN29200083	INSTITUTE OF BAST FIBER CROPS	Illumina NovaSeq 6000	METAGENOMIC	2020-07	China	Asia	China:YuanJiang	retting metagenome	28 N 112 E			Hibiscus cannabinus
SRR19753080	plant	False	False	WGS	298	8467737868	PRJNA850647	SAMN29200082	INSTITUTE OF BAST FIBER CROPS	Illumina NovaSeq 6000	METAGENOMIC	2020-07	China	Asia	China:YuanJiang	retting metagenome	28 N 112 E			Hibiscus cannabinus
SRR19753081	plant	False	False	WGS	298	7531331082	PRJNA850647	SAMN29200081	INSTITUTE OF BAST FIBER CROPS	Illumina NovaSeq 6000	METAGENOMIC	2020-07	China	Asia	China:YuanJiang	retting metagenome	28 N 112 E			Hibiscus cannabinus
SRR19753082	plant	False	False	WGS	297	8772297456	PRJNA850647	SAMN29200080	INSTITUTE OF BAST FIBER CROPS	Illumina NovaSeq 6000	METAGENOMIC	2020-07	China	Asia	China:YuanJiang	retting metagenome	28 N 112 E			Hibiscus cannabinus
SRR19753083	plant	False	False	WGS	298	8619349367	PRJNA850647	SAMN29200079	INSTITUTE OF BAST FIBER CROPS	Illumina NovaSeq 6000	METAGENOMIC	2020-07	China	Asia	China:YuanJiang	retting metagenome	28 N 112 E			Hibiscus cannabinus
SRR19753084	plant	False	False	WGS	298	7167970250	PRJNA850647	SAMN29200078	INSTITUTE OF BAST FIBER CROPS	Illumina NovaSeq 6000	METAGENOMIC	2020-07	China	Asia	China:YuanJiang	retting metagenome	28 N 112 E			Hibiscus cannabinus
SRR19753085	plant	False	False	WGS	298	9989629754	PRJNA850647	SAMN29200087	INSTITUTE OF BAST FIBER CROPS	Illumina NovaSeq 6000	METAGENOMIC	2020-07	China	Asia	China:YuanJiang	retting metagenome	28 N 112 E			Hibiscus cannabinus
SRR19753086	plant	False	False	WGS	297	9566211116	PRJNA850647	SAMN29200086	INSTITUTE OF BAST FIBER CROPS	Illumina NovaSeq 6000	METAGENOMIC	2020-07	China	Asia	China:YuanJiang	retting metagenome	28 N 112 E			Hibiscus cannabinus
SRR19753087	plant	False	False	WGS	298	7617300703	PRJNA850647	SAMN29200077	INSTITUTE OF BAST FIBER CROPS	Illumina NovaSeq 6000	METAGENOMIC	2020-07	China	Asia	China:YuanJiang	retting metagenome	28 N 112 E			Hibiscus cannabinus
SRR19753088	plant	False	False	WGS	297	6728663118	PRJNA850647	SAMN29200076	INSTITUTE OF BAST FIBER CROPS	Illumina NovaSeq 6000	METAGENOMIC	2020-07	China	Asia	China:YuanJiang	retting metagenome	28 N 112 E			Hibiscus cannabinus
ERR9935904	soil	False	False	WGS	300	22412010300	PRJEB53529	SAMEA110164302	AFRICA CENTRE OF EXCELLENCE, CENTRE FOR OIL FIELD	Illumina NovaSeq 6000	METAGENOMIC	2020-09-10	Nigeria	Africa	Nigeria	soil metagenome	4.620134 N 7.282998 E	tropical forest [ENVO:01001803]	ENVO_0100808	soil [ENVO:00001998] (hydrocarbon polluted)
ERR9935908	soil	False	False	WGS	300	15929131200	PRJEB53529	SAMEA110158948	AFRICA CENTRE OF EXCELLENCE, CENTRE FOR OIL FIELD	Illumina NovaSeq 6000	METAGENOMIC	2020-09-10	Nigeria	Africa	Nigeria	soil metagenome	4.9816667 N 7.0608333 E	tropical forest [ENVO:01001803]	ENVO_0100808	soil [ENVO:00001998] (hydrocarbon polluted)
SRR15883094	plant	False	False	WGS	300	6801119400	PRJNA763048	SAMN21421608	NORTH-WEST UNIVERSITY	Illumina NovaSeq 6000	METAGENOMIC	2021-03	South Africa	Africa	South Africa: Randfontein	metagenome	26.05 S 27.37 E			Latuca sativa
SRR5172873	plant	False	False	WGS	300	3374976383	PRJNA358529	SAMN06174803	UNIVERSITY OF APPLIED SCIENCES AND ARTS WESTERN SWITZERLAND HEPIA	Illumina HiSeq 1500	METAGENOMIC	2016-07-21	France	Europe	France: North to Turini Pass, at the limit of the National Park of Mercantour, Alpes de Haute Provence	plant metagenome	43.99138888 N 7.39805555 E	mountain grassland biome	mountain spur	Lavandula sp.
SRR15373729	plant	False	False	WGS	300	10530102000	PRJNA751553	SAMN20521040	SICHUAN UNIVERSITY	Illumina HiSeq 2500	METAGENOMIC	2020-08-27	China	Asia	China: Axi township, Sichuan province	rhizosphere metagenome	33.68 N 102.93 E			Leymus secalinus
SRR15373730	plant	False	False	WGS	300	12133632600	PRJNA751553	SAMN20521039	SICHUAN UNIVERSITY	Illumina HiSeq 2500	METAGENOMIC	2020-08-27	China	Asia	China: Axi township, Sichuan province	rhizosphere metagenome	33.68 N 102.93 E			Leymus secalinus
SRR15373731	plant	False	False	WGS	300	10697201100	PRJNA751553	SAMN20521038	SICHUAN UNIVERSITY	Illumina HiSeq 2500	METAGENOMIC	2020-08-27	China	Asia	China: Axi township, Sichuan province	rhizosphere metagenome	33.68 N 102.93 E			Leymus secalinus
SRR18673647	plant	False	False	WGS	252	3761211206	PRJNA821718	SAMN27122702	NORTH-WEST UNIVERSITY	Illumina NovaSeq 6000	METAGENOMIC	2021-01	South Africa	Africa	South Africa: Lichtenberg	metagenome	25.59 S 26.31 E			Maize
SRR12487008	freshwater	False	False	WGS	302	24119665182	PRJNA658184	SAMN15860796	CHUNG-ANG UNIVERSITY	HiSeq X Ten	METAGENOMIC	2020-08-10	South Korea	Asia	Korea:Jeonju	freshwater metagenome	35.880608 N 127.032675 E			Mankyoung-River
SRR12487010	freshwater	False	False	WGS	302	16731515136	PRJNA658184	SAMN15860794	CHUNG-ANG UNIVERSITY	HiSeq X Ten	METAGENOMIC	2020-08-10	South Korea	Asia	Korea:Jeonju	freshwater metagenome	35.880608 N 127.032675 E			Mankyoung-River
SRR12487011	freshwater	False	False	WGS	302	15073694592	PRJNA658184	SAMN15860793	CHUNG-ANG UNIVERSITY	HiSeq X Ten	METAGENOMIC	2018	South Korea	Asia	Korea:Iksan	freshwater metagenome	35.921444 N 127.065972 E			Mankyoung-River
SRR12487021	freshwater	False	False	WGS	302	16398185656	PRJNA658184	SAMN15860784	CHUNG-ANG UNIVERSITY	HiSeq X Ten	METAGENOMIC	2020-06-15	South Korea	Asia	Korea:Iksan	freshwater metagenome	35.921444 N 127.065972 E			Mankyoung-River
SRR15081060	plant	False	False	WGS	492	32544816	PRJNA745034	SAMN20130876	HEBEI UNIVERSITY	Illumina MiSeq	METAGENOMIC	2019-08	China	Asia	China:Hengshui City,Hebei Province	metagenome	37.18 N 115.10 E	plant	not collected	Medicago sativa
SRR15526729	plant	False	False	WGS	300	6264839700	PRJNA756119	SAMN20855638	AGRICULTURAL GENOMICS INSTITUTE AT SHENZHEN, CHINESE ACADEMY OF AGRICULTURAL SCIENCES	Illumina NovaSeq 6000	METAGENOMIC	2020-08-20	China	Asia	China: Beijing	rhizosphere metagenome	39.97 N 116.34 E			melon
SRR15526730	plant	False	False	WGS	300	8570301600	PRJNA756119	SAMN20855637	AGRICULTURAL GENOMICS INSTITUTE AT SHENZHEN, CHINESE ACADEMY OF AGRICULTURAL SCIENCES	Illumina NovaSeq 6000	METAGENOMIC	2020-08-20	China	Asia	China: Beijing	rhizosphere metagenome	39.97 N 116.34 E			melon
SRR15526731	plant	False	False	WGS	300	9675305400	PRJNA756119	SAMN20855636	AGRICULTURAL GENOMICS INSTITUTE AT SHENZHEN, CHINESE ACADEMY OF AGRICULTURAL SCIENCES	Illumina NovaSeq 6000	METAGENOMIC	2020-08-20	China	Asia	China: Beijing	rhizosphere metagenome	39.97 N 116.34 E			melon
SRR15526732	plant	False	False	WGS	300	8882271300	PRJNA756119	SAMN20855635	AGRICULTURAL GENOMICS INSTITUTE AT SHENZHEN, CHINESE ACADEMY OF AGRICULTURAL SCIENCES	Illumina NovaSeq 6000	METAGENOMIC	2020-08-20	China	Asia	China: Beijing	rhizosphere metagenome	39.97 N 116.34 E			melon
SRR15526733	plant	False	False	WGS	300	8027683500	PRJNA756119	SAMN20855634	AGRICULTURAL GENOMICS INSTITUTE AT SHENZHEN, CHINESE ACADEMY OF AGRICULTURAL SCIENCES	Illumina NovaSeq 6000	METAGENOMIC	2020-08-20	China	Asia	China: Beijing	rhizosphere metagenome	39.97 N 116.34 E			melon
SRR15526734	plant	False	False	WGS	300	8531681100	PRJNA756119	SAMN20855633	AGRICULTURAL GENOMICS INSTITUTE AT SHENZHEN, CHINESE ACADEMY OF AGRICULTURAL SCIENCES	Illumina NovaSeq 6000	METAGENOMIC	2020-08-20	China	Asia	China: Beijing	rhizosphere metagenome	39.97 N 116.34 E			melon
SRR15526735	plant	False	False	WGS	300	6500468700	PRJNA756119	SAMN20855641	AGRICULTURAL GENOMICS INSTITUTE AT SHENZHEN, CHINESE ACADEMY OF AGRICULTURAL SCIENCES	Illumina NovaSeq 6000	METAGENOMIC	2020-08-20	China	Asia	China: Beijing	rhizosphere metagenome	39.97 N 116.34 E			melon
SRR15526736	plant	False	False	WGS	300	7925999400	PRJNA756119	SAMN20855640	AGRICULTURAL GENOMICS INSTITUTE AT SHENZHEN, CHINESE ACADEMY OF AGRICULTURAL SCIENCES	Illumina NovaSeq 6000	METAGENOMIC	2020-08-20	China	Asia	China: Beijing	rhizosphere metagenome	39.97 N 116.34 E			melon
SRR15526737	plant	False	False	WGS	300	8640493200	PRJNA756119	SAMN20855639	AGRICULTURAL GENOMICS INSTITUTE AT SHENZHEN, CHINESE ACADEMY OF AGRICULTURAL SCIENCES	Illumina NovaSeq 6000	METAGENOMIC	2020-08-20	China	Asia	China: Beijing	rhizosphere metagenome	39.97 N 116.34 E			melon
DRR240551	plant	False	False	WGS	300	7421658600	PRJDB10381	SAMD00239371	IBARAKI	Illumina HiSeq 2500	METAGENOMIC	missing	Japan	Asia	Japan	rhizosphere metagenome	34.08 N 139.52 E			Miscanthus sinensis subsp. condensatus
SRR15183570	air	False	False	WGS	207	109419040	PRJNA747808	SAMN20295863	EOTVOS LORAND UNIVERSITY	Ion Torrent PGM	METAGENOMIC	2019-09-23	Hungary	Europe	Hungary: Budapest	metagenome	47.47547 N 19.09247 E			missing
SRR15183571	air	False	False	WGS	254	582865383	PRJNA747808	SAMN20295862	EOTVOS LORAND UNIVERSITY	Ion Torrent PGM	METAGENOMIC	2019-09-16	Hungary	Europe	Hungary: Budapest	metagenome	47.47547 N 19.09247 E			missing
SRR15183572	air	False	False	WGS	237	203130055	PRJNA747808	SAMN20295861	EOTVOS LORAND UNIVERSITY	Ion Torrent PGM	METAGENOMIC	2019-09-10	Hungary	Europe	Hungary: Budapest	metagenome	47.47547 N 19.09247 E			missing
SRR21113952	soil	False	False	WGS	302	4908856282	PRJNA870597	SAMN30380214	COLLEGE OF LIFE SCIENCES	Illumina NovaSeq 6000	METAGENOMIC	2022-05-01	China	Asia	China:Hangzhou	soil metagenome	29.11 N 118.20 E			missing
SRR21113959	soil	False	False	WGS	302	4882023884	PRJNA870597	SAMN30380228	COLLEGE OF LIFE SCIENCES	Illumina NovaSeq 6000	METAGENOMIC	2022-05-01	China	Asia	China:Hangzhou	soil metagenome	29.11 N 118.20 E			missing
SRR21113963	soil	False	False	WGS	302	4041790122	PRJNA870597	SAMN30380207	COLLEGE OF LIFE SCIENCES	Illumina NovaSeq 6000	METAGENOMIC	2022-05-01	China	Asia	China:Hangzhou	soil metagenome	29.11 N 118.20 E			missing
SRR21113966	soil	False	False	WGS	302	4354229960	PRJNA870597	SAMN30380222	COLLEGE OF LIFE SCIENCES	Illumina NovaSeq 6000	METAGENOMIC	2022-05-01	China	Asia	China:Hangzhou	soil metagenome	29.11 N 118.20 E			missing
SRR21154484	soil	False	False	WGS	302	4110751218	PRJNA871930	SAMN30432802	COLLEGE OF LIFE SCIENCES	Illumina NovaSeq 6000	METAGENOMIC	2022-05-01	China	Asia	China:hangzhou	soil metagenome	29.11 N 118.20 E			missing
SRR21154487	soil	False	False	WGS	302	4330600876	PRJNA871930	SAMN30432801	COLLEGE OF LIFE SCIENCES	Illumina NovaSeq 6000	METAGENOMIC	2022-05-01	China	Asia	China:hangzhou	soil metagenome	29.11 N 118.20 E			missing
SRR21154493	soil	False	False	WGS	302	3857617838	PRJNA871930	SAMN30432810	COLLEGE OF LIFE SCIENCES	Illumina NovaSeq 6000	METAGENOMIC	2022-05-01	China	Asia	China:hangzhou	soil metagenome	29.11 N 118.20 E			missing
SRR21154496	soil	False	False	WGS	302	4789762582	PRJNA871930	SAMN30432809	COLLEGE OF LIFE SCIENCES	Illumina NovaSeq 6000	METAGENOMIC	2022-05-01	China	Asia	China:hangzhou	soil metagenome	29.11 N 118.20 E			missing
SRR21154498	soil	False	False	WGS	302	4273755718	PRJNA871930	SAMN30432800	COLLEGE OF LIFE SCIENCES	Illumina NovaSeq 6000	METAGENOMIC	2022-05-01	China	Asia	China:hangzhou	soil metagenome	29.11 N 118.20 E			missing
SRR12487001	freshwater	False	False	WGS	302	20315234980	PRJNA658184	SAMN15860802	CHUNG-ANG UNIVERSITY	HiSeq X Ten	METAGENOMIC	2020-08-10	South Korea	Asia	Korea:Seongju	freshwater metagenome	35.927978 N 128.311344 E			Nakdong-River
SRR12487004	freshwater	False	False	WGS	302	18092453070	PRJNA658184	SAMN15860800	CHUNG-ANG UNIVERSITY	HiSeq X Ten	METAGENOMIC	2021-04-30	South Korea	Asia	Korea:Seongju	freshwater metagenome	35.927978 N 128.311344 E			Nakdong-River
SRR12487005	freshwater	False	False	WGS	302	17573784378	PRJNA658184	SAMN15860799	CHUNG-ANG UNIVERSITY	HiSeq X Ten	METAGENOMIC	2020-06-15	South Korea	Asia	Korea:Sangju	freshwater metagenome	36.408139 N 128.261722 E			Nakdong-River
SRR12487006	freshwater	False	False	WGS	302	17018255982	PRJNA658184	SAMN15860798	CHUNG-ANG UNIVERSITY	HiSeq X Ten	METAGENOMIC	2020-06-15	South Korea	Asia	Korea:Sangju	wastewater metagenome	36.408139 N 128.261722 E			Nakdong-River
SRR15646751	plant	False	False	WGS	299	6786536774	PRJNA758121	SAMN21013452	ZHEJIANG UNIVERSITY	Illumina NovaSeq 6000	METAGENOMIC	2019-06-30	China	Asia	not collected	soil metagenome	25.38 N 100.41 E			Nicotiana tabacum
SRR15646752	plant	False	False	WGS	299	7185451466	PRJNA758121	SAMN21013461	ZHEJIANG UNIVERSITY	Illumina NovaSeq 6000	METAGENOMIC	2019-07-01	China	Asia	not collected	soil metagenome	24.65 N 102.88 E			Nicotiana tabacum
SRR15646753	plant	False	False	WGS	299	7187822552	PRJNA758121	SAMN21013460	ZHEJIANG UNIVERSITY	Illumina NovaSeq 6000	METAGENOMIC	2019-07-01	China	Asia	not collected	soil metagenome	24.65 N 102.88 E			Nicotiana tabacum
SRR15646754	plant	False	False	WGS	299	6426348794	PRJNA758121	SAMN21013451	ZHEJIANG UNIVERSITY	Illumina NovaSeq 6000	METAGENOMIC	2019-06-30	China	Asia	not collected	soil metagenome	25.38 N 100.41 E			Nicotiana tabacum
SRR15646755	plant	False	False	WGS	299	6259635880	PRJNA758121	SAMN21013450	ZHEJIANG UNIVERSITY	Illumina NovaSeq 6000	METAGENOMIC	2019-06-30	China	Asia	not collected	soil metagenome	25.38 N 100.41 E			Nicotiana tabacum
SRR15646756	plant	False	False	WGS	299	7184191238	PRJNA758121	SAMN21013459	ZHEJIANG UNIVERSITY	Illumina NovaSeq 6000	METAGENOMIC	2019-07-01	China	Asia	not collected	soil metagenome	24.65 N 102.88 E			Nicotiana tabacum
SRR15646757	plant	False	False	WGS	298	7171348164	PRJNA758121	SAMN21013458	ZHEJIANG UNIVERSITY	Illumina NovaSeq 6000	METAGENOMIC	2019-07-01	China	Asia	not collected	soil metagenome	24.67 N 102.93 E			Nicotiana tabacum
SRR15646758	plant	False	False	WGS	299	7188501446	PRJNA758121	SAMN21013457	ZHEJIANG UNIVERSITY	Illumina NovaSeq 6000	METAGENOMIC	2019-07-01	China	Asia	not collected	soil metagenome	24.67 N 102.93 E			Nicotiana tabacum
SRR15646759	plant	False	False	WGS	299	7184883930	PRJNA758121	SAMN21013456	ZHEJIANG UNIVERSITY	Illumina NovaSeq 6000	METAGENOMIC	2019-07-01	China	Asia	not collected	soil metagenome	24.67 N 102.93 E			Nicotiana tabacum
SRR15646760	plant	False	False	WGS	299	6450936356	PRJNA758121	SAMN21013455	ZHEJIANG UNIVERSITY	Illumina NovaSeq 6000	METAGENOMIC	2019-06-30	China	Asia	not collected	soil metagenome	25.39 N 100.43 E			Nicotiana tabacum
SRR15646761	plant	False	False	WGS	299	6563801818	PRJNA758121	SAMN21013454	ZHEJIANG UNIVERSITY	Illumina NovaSeq 6000	METAGENOMIC	2019-06-30	China	Asia	not collected	soil metagenome	25.39 N 100.43 E			Nicotiana tabacum
SRR15646762	plant	False	False	WGS	299	6484419294	PRJNA758121	SAMN21013453	ZHEJIANG UNIVERSITY	Illumina NovaSeq 6000	METAGENOMIC	2019-06-30	China	Asia	not collected	soil metagenome	25.39 N 100.43 E			Nicotiana tabacum
SRR18609915	freshwater	False	False	WGS	302	37268074138	PRJNA823379	SAMN27297466	UNIVERSITY OF THE PHILIPPINES DILIMAN	Illumina NovaSeq 6000	METAGENOMIC	2021-06-01	Philippines	Asia	Philippines	freshwater metagenome	14.236944 N 121.113611 E
SRR18609916	freshwater	False	False	WGS	302	36954190136	PRJNA823379	SAMN27297465	UNIVERSITY OF THE PHILIPPINES DILIMAN	Illumina NovaSeq 6000	METAGENOMIC	2021-06-01	Philippines	Asia	Philippines	freshwater metagenome	14.430278 N 121.045 E
SRR18609917	freshwater	False	False	WGS	302	37023794492	PRJNA823379	SAMN27297464	UNIVERSITY OF THE PHILIPPINES DILIMAN	Illumina NovaSeq 6000	METAGENOMIC	2021-06-01	Philippines	Asia	Philippines	freshwater metagenome	14.398861 N 121.048333 E
SRR12632039	freshwater	False	False	WGS	302	8588033494	PRJNA661164	SAMN16073643	AGRICULTURAL RESEARCH ORGANIZATION	Illumina NovaSeq 6000	METAGENOMIC	2019-10-30	Israel	Asia	Israel: Agricultural Research Organization, The Volcani Center	metagenome	31.991312 N 34.821017 E
SRR12632047	freshwater	False	False	WGS	302	9948747948	PRJNA661164	SAMN16073659	AGRICULTURAL RESEARCH ORGANIZATION	Illumina NovaSeq 6000	METAGENOMIC	2019-09-15	Israel	Asia	Israel: Acre	metagenome	32.944265 N 35.114964 E
SRR12632053	freshwater	False	False	WGS	302	9025767394	PRJNA661164	SAMN16073636	AGRICULTURAL RESEARCH ORGANIZATION	Illumina NovaSeq 6000	METAGENOMIC	2019-05-22	Israel	Asia	Israel: Agricultural Research Organization, The Volcani Center	metagenome	31.991312 N 34.821017 E
SRR12632057	freshwater	False	False	WGS	302	12060012734	PRJNA661164	SAMN16073650	AGRICULTURAL RESEARCH ORGANIZATION	Illumina NovaSeq 6000	METAGENOMIC	2019-10-30	Israel	Asia	Israel: Kinneret Region	metagenome	32.778757 N 35.475440 E
SRR12632063	freshwater	False	False	WGS	302	8432562686	PRJNA661164	SAMN16073644	AGRICULTURAL RESEARCH ORGANIZATION	Illumina NovaSeq 6000	METAGENOMIC	2019-10-30	Israel	Asia	Israel: Agricultural Research Organization, The Volcani Center	metagenome	31.991312 N 34.821017 E
SRR12658710	freshwater	False	False	WGS	302	32323578232	PRJNA655055	SAMN15738964	JGI	Illumina NovaSeq 6000	METAGENOMIC	2014-09-11	USA	North America	USA: Wisconsin	lake water metagenome	43.0995 N 89.4045 W
SRR12658722	freshwater	False	False	WGS	302	20379163548	PRJNA655060	SAMN15739001	JGI	Illumina NovaSeq 6000	METAGENOMIC	2011-05-03	USA	North America	USA: Wisconsin	lake water metagenome	43.0995 N 89.4045 W
SRR12658723	freshwater	False	False	WGS	302	25484561430	PRJNA655059	SAMN15739086	JGI	Illumina NovaSeq 6000	METAGENOMIC	2017-09-07	USA	North America	USA: Wisconsin	lake water metagenome	43.0995 N 89.4045 W
SRR12687059	freshwater	False	False	WGS	302	52777320076	PRJNA654273	SAMN15741608	JGI	Illumina NovaSeq 6000	METAGENOMIC	2016-03-15	USA	North America	USA: Nevada	freshwater metagenome	36.4015 N 116.2738 W
SRR12687342	freshwater	False	False	WGS	302	59553629598	PRJNA654275	SAMN15740717	JGI	Illumina NovaSeq 6000	METAGENOMIC	2016-12-20	USA	North America	USA: California	freshwater metagenome	37.0233 N 117.3845 W
SRR12687343	freshwater	False	False	WGS	302	72005443542	PRJNA654271	SAMN15741585	JGI	Illumina NovaSeq 6000	METAGENOMIC	2016-03-15	USA	North America	USA: Nevada	freshwater metagenome	36.4202 N 116.323 W
SRR12687606	freshwater	False	False	WGS	302	62614167662	PRJNA654276	SAMN15739578	JGI	Illumina NovaSeq 6000	METAGENOMIC	2016-03-15	USA	North America	USA: Nevada	freshwater metagenome	36.4265 N 116.3098 W
SRR12687782	freshwater	False	False	WGS	302	42762444094	PRJNA654297	SAMN15741045	JGI	Illumina NovaSeq 6000	METAGENOMIC	2016-03-17	USA	North America	USA: California	freshwater metagenome	36.4428 N 116.8278 W
SRR12874343	freshwater	False	False	WGS	296	5358448186	PRJNA670357	SAMN16494643	UNIVERSITY OF TORONTO	NextSeq 550	METAGENOMIC	2019-09-20	Canada	North America	Canada: Hamilton	freshwater metagenome	43.17 N 79.53 W
SRR12874344	freshwater	False	False	WGS	296	4955542727	PRJNA670357	SAMN16494642	UNIVERSITY OF TORONTO	NextSeq 550	METAGENOMIC	2019-09-20	Canada	North America	Canada: Hamilton	freshwater metagenome	43.17 N 79.51 W
SRR12874346	freshwater	False	False	WGS	295	6047126656	PRJNA670357	SAMN16494640	UNIVERSITY OF TORONTO	NextSeq 550	METAGENOMIC	2019-09-20	Canada	North America	Canada: Hamilton	freshwater metagenome	43.17 N 79.53 W
SRR12874347	freshwater	False	False	WGS	296	5582355168	PRJNA670357	SAMN16494639	UNIVERSITY OF TORONTO	NextSeq 550	METAGENOMIC	2019-09-20	Canada	North America	Canada: Hamilton	freshwater metagenome	43.17 N 79.51 W
SRR12874348	freshwater	False	False	WGS	296	5226028945	PRJNA670357	SAMN16494638	UNIVERSITY OF TORONTO	NextSeq 550	METAGENOMIC	2019-09-20	Canada	North America	Canada: Hamilton	freshwater metagenome	43.17 N 79.51 W
SRR12951699	freshwater	False	False	WGS	302	37189821106	PRJNA650884	SAMN15720689	JGI	Illumina NovaSeq 6000	METAGENOMIC	2020-01-22	USA	North America	USA: Florida	wetland metagenome	26.3584 N 80.2982 W
SRR12952125	freshwater	False	False	WGS	302	37433414910	PRJNA650887	SAMN15720912	JGI	Illumina NovaSeq 6000	METAGENOMIC	2020-01-22	USA	North America	USA: Florida	wetland metagenome	26.3584 N 80.2982 W
SRR12952508	freshwater	False	False	WGS	302	51744804424	PRJNA650890	SAMN15720688	JGI	Illumina NovaSeq 6000	METAGENOMIC	2020-01-22	USA	North America	USA: Florida	wetland metagenome	26.469 N 80.4434 W
SRR12952646	freshwater	False	False	WGS	302	40873093136	PRJNA650758	SAMN15720964	JGI	Illumina NovaSeq 6000	METAGENOMIC	2020-01-22	USA	North America	USA: Florida	wetland metagenome	26.6774 N 80.3753 W
SRR12952821	freshwater	False	False	WGS	302	52837701956	PRJNA650757	SAMN15720807	JGI	Illumina NovaSeq 6000	METAGENOMIC	2020-01-22	USA	North America	USA: Florida	wetland metagenome	26.469 N 80.4434 W
SRR12953085	freshwater	False	False	WGS	302	53954182668	PRJNA650760	SAMN15721043	JGI	Illumina NovaSeq 6000	METAGENOMIC	2020-01-22	USA	North America	USA: Florida	wetland metagenome	26.6774 N 80.3753 W
SRR12953107	freshwater	False	False	WGS	302	41153039284	PRJNA650767	SAMN15720862	JGI	Illumina NovaSeq 6000	METAGENOMIC	2020-01-22	USA	North America	USA: Florida	wetland metagenome	26.502 N 80.2225 W
SRR12953260	freshwater	False	False	WGS	302	44672391150	PRJNA650765	SAMN15720737	JGI	Illumina NovaSeq 6000	METAGENOMIC	2020-01-22	USA	North America	USA: Florida	wetland metagenome	26.502 N 80.2225 W
SRR13224034	freshwater	False	False	WGS	302	4982213894	PRJNA679730	SAMN16845002	UNIVERSITY OF MICHIGAN	Illumina NovaSeq 6000	METAGENOMIC	2018-09-02	USA	North America	USA: western Lake Erie	freshwater metagenome	41.70 N 83.07 W
SRR13224039	freshwater	False	False	WGS	302	15706562772	PRJNA679730	SAMN16845071	UNIVERSITY OF MICHIGAN	Illumina NovaSeq 6000	METAGENOMIC	2018-08-23	USA	North America	USA: western Lake Erie	freshwater metagenome	41.90 N 83.22 W
SRR13224040	freshwater	False	False	WGS	302	11128789996	PRJNA679730	SAMN16845070	UNIVERSITY OF MICHIGAN	Illumina NovaSeq 6000	METAGENOMIC	2018-08-23	USA	North America	USA: western Lake Erie	freshwater metagenome	41.90 N 83.22 W
SRR13224041	freshwater	False	False	WGS	302	8818581200	PRJNA679730	SAMN16845069	UNIVERSITY OF MICHIGAN	Illumina NovaSeq 6000	METAGENOMIC	2018-08-23	USA	North America	USA: western Lake Erie	freshwater metagenome	41.91 N 83.21 W
SRR13224042	freshwater	False	False	WGS	302	7002640402	PRJNA679730	SAMN16845068	UNIVERSITY OF MICHIGAN	Illumina NovaSeq 6000	METAGENOMIC	2018-08-24	USA	North America	USA: western Lake Erie	freshwater metagenome	41.91 N 83.20 W
SRR13224044	freshwater	False	False	WGS	302	8018173084	PRJNA679730	SAMN16845066	UNIVERSITY OF MICHIGAN	Illumina NovaSeq 6000	METAGENOMIC	2018-08-24	USA	North America	USA: western Lake Erie	freshwater metagenome	41.91 N 83.20 W
SRR13224046	freshwater	False	False	WGS	302	12307384860	PRJNA679730	SAMN16845064	UNIVERSITY OF MICHIGAN	Illumina NovaSeq 6000	METAGENOMIC	2018-08-24	USA	North America	USA: western Lake Erie	freshwater metagenome	41.82 N 83.21 W
SRR13224047	freshwater	False	False	WGS	302	11878454562	PRJNA679730	SAMN16845063	UNIVERSITY OF MICHIGAN	Illumina NovaSeq 6000	METAGENOMIC	2018-08-24	USA	North America	USA: western Lake Erie	freshwater metagenome	41.82 N 83.21 W
SRR13224048	freshwater	False	False	WGS	302	5967041028	PRJNA679730	SAMN16845000	UNIVERSITY OF MICHIGAN	Illumina NovaSeq 6000	METAGENOMIC	2018-09-02	USA	North America	USA: western Lake Erie	freshwater metagenome	41.70 N 83.07 W
SRR13224050	freshwater	False	False	WGS	302	9178114616	PRJNA679730	SAMN16845061	UNIVERSITY OF MICHIGAN	Illumina NovaSeq 6000	METAGENOMIC	2018-08-24	USA	North America	USA: western Lake Erie	freshwater metagenome	41.79 N 83.23 W
SRR13224051	freshwater	False	False	WGS	302	10490995592	PRJNA679730	SAMN16845060	UNIVERSITY OF MICHIGAN	Illumina NovaSeq 6000	METAGENOMIC	2018-08-26	USA	North America	USA: western Lake Erie	freshwater metagenome	41.71 N 83.27 W
SRR13224054	freshwater	False	False	WGS	302	12317673396	PRJNA679730	SAMN16845057	UNIVERSITY OF MICHIGAN	Illumina NovaSeq 6000	METAGENOMIC	2018-08-26	USA	North America	USA: western Lake Erie	freshwater metagenome	41.76 N 83.32 W
SRR13224055	freshwater	False	False	WGS	302	9887695628	PRJNA679730	SAMN16845056	UNIVERSITY OF MICHIGAN	Illumina NovaSeq 6000	METAGENOMIC	2018-08-26	USA	North America	USA: western Lake Erie	freshwater metagenome	41.76 N 83.30 W
SRR13224057	freshwater	False	False	WGS	302	9846154924	PRJNA679730	SAMN16845054	UNIVERSITY OF MICHIGAN	Illumina NovaSeq 6000	METAGENOMIC	2018-08-26	USA	North America	USA: western Lake Erie	freshwater metagenome	41.80 N 83.37 W
SRR13224058	freshwater	False	False	WGS	302	11162132306	PRJNA679730	SAMN16845053	UNIVERSITY OF MICHIGAN	Illumina NovaSeq 6000	METAGENOMIC	2018-08-26	USA	North America	USA: western Lake Erie	freshwater metagenome	41.80 N 83.37 W
SRR13224060	freshwater	False	False	WGS	302	11940259466	PRJNA679730	SAMN16845052	UNIVERSITY OF MICHIGAN	Illumina NovaSeq 6000	METAGENOMIC	2018-08-26	USA	North America	USA: western Lake Erie	freshwater metagenome	41.80 N 83.36 W
SRR13224061	freshwater	False	False	WGS	302	11332365780	PRJNA679730	SAMN16845051	UNIVERSITY OF MICHIGAN	Illumina NovaSeq 6000	METAGENOMIC	2018-08-26	USA	North America	USA: western Lake Erie	freshwater metagenome	41.80 N 83.36 W
SRR13224063	freshwater	False	False	WGS	302	11866700420	PRJNA679730	SAMN16845049	UNIVERSITY OF MICHIGAN	Illumina NovaSeq 6000	METAGENOMIC	2018-08-27	USA	North America	USA: western Lake Erie	freshwater metagenome	41.83 N 83.35 W
SRR13224065	freshwater	False	False	WGS	302	11549932620	PRJNA679730	SAMN16845047	UNIVERSITY OF MICHIGAN	Illumina NovaSeq 6000	METAGENOMIC	2018-08-27	USA	North America	USA: western Lake Erie	freshwater metagenome	41.83 N 83.35 W
SRR13224066	freshwater	False	False	WGS	302	11565422804	PRJNA679730	SAMN16845046	UNIVERSITY OF MICHIGAN	Illumina NovaSeq 6000	METAGENOMIC	2018-08-29	USA	North America	USA: western Lake Erie	freshwater metagenome	41.84 N 83.19 W
SRR13224067	freshwater	False	False	WGS	302	11540039704	PRJNA679730	SAMN16845045	UNIVERSITY OF MICHIGAN	Illumina NovaSeq 6000	METAGENOMIC	2018-08-29	USA	North America	USA: western Lake Erie	freshwater metagenome	41.84 N 83.19 W
SRR13224068	freshwater	False	False	WGS	302	11913225332	PRJNA679730	SAMN16845044	UNIVERSITY OF MICHIGAN	Illumina NovaSeq 6000	METAGENOMIC	2018-08-29	USA	North America	USA: western Lake Erie	freshwater metagenome	41.84 N 83.17 W
SRR13224069	freshwater	False	False	WGS	302	9851879032	PRJNA679730	SAMN16845043	UNIVERSITY OF MICHIGAN	Illumina NovaSeq 6000	METAGENOMIC	2018-08-29	USA	North America	USA: western Lake Erie	freshwater metagenome	41.84 N 83.17 W
SRR13224070	freshwater	False	False	WGS	302	4830622276	PRJNA679730	SAMN16844998	UNIVERSITY OF MICHIGAN	Illumina NovaSeq 6000	METAGENOMIC	2018-09-02	USA	North America	USA: western Lake Erie	freshwater metagenome	41.66 N 83.10 W
SRR13224071	freshwater	False	False	WGS	302	9989621534	PRJNA679730	SAMN16845042	UNIVERSITY OF MICHIGAN	Illumina NovaSeq 6000	METAGENOMIC	2018-08-29	USA	North America	USA: western Lake Erie	freshwater metagenome	41.81 N 83.26 W
SRR13224073	freshwater	False	False	WGS	302	11014078920	PRJNA679730	SAMN16845040	UNIVERSITY OF MICHIGAN	Illumina NovaSeq 6000	METAGENOMIC	2018-08-29	USA	North America	USA: western Lake Erie	freshwater metagenome	41.81 N 83.26 W
SRR13224075	freshwater	False	False	WGS	302	10241978472	PRJNA679730	SAMN16845038	UNIVERSITY OF MICHIGAN	Illumina NovaSeq 6000	METAGENOMIC	2018-08-29	USA	North America	USA: western Lake Erie	freshwater metagenome	41.77 N 83.34 W
SRR13224076	freshwater	False	False	WGS	302	9911263406	PRJNA679730	SAMN16845037	UNIVERSITY OF MICHIGAN	Illumina NovaSeq 6000	METAGENOMIC	2018-08-29	USA	North America	USA: western Lake Erie	freshwater metagenome	41.77 N 83.34 W
SRR13224077	freshwater	False	False	WGS	302	9335113544	PRJNA679730	SAMN16845036	UNIVERSITY OF MICHIGAN	Illumina NovaSeq 6000	METAGENOMIC	2018-08-29	USA	North America	USA: western Lake Erie	freshwater metagenome	41.77 N 83.33 W
SRR13224078	freshwater	False	False	WGS	302	9566526782	PRJNA679730	SAMN16845035	UNIVERSITY OF MICHIGAN	Illumina NovaSeq 6000	METAGENOMIC	2018-08-29	USA	North America	USA: western Lake Erie	freshwater metagenome	41.77 N 83.33 W
SRR13224082	freshwater	False	False	WGS	302	11383517332	PRJNA679730	SAMN16845032	UNIVERSITY OF MICHIGAN	Illumina NovaSeq 6000	METAGENOMIC	2018-08-30	USA	North America	USA: western Lake Erie	freshwater metagenome	41.83 N 83.33 W
SRR13224083	freshwater	False	False	WGS	302	10534456714	PRJNA679730	SAMN16845031	UNIVERSITY OF MICHIGAN	Illumina NovaSeq 6000	METAGENOMIC	2018-08-30	USA	North America	USA: western Lake Erie	freshwater metagenome	41.83 N 83.33 W
SRR13224084	freshwater	False	False	WGS	302	10667114140	PRJNA679730	SAMN16845030	UNIVERSITY OF MICHIGAN	Illumina NovaSeq 6000	METAGENOMIC	2018-08-31	USA	North America	USA: western Lake Erie	freshwater metagenome	41.84 N 83.24 W
SRR13224088	freshwater	False	False	WGS	302	10245571064	PRJNA679730	SAMN16845026	UNIVERSITY OF MICHIGAN	Illumina NovaSeq 6000	METAGENOMIC	2018-08-31	USA	North America	USA: western Lake Erie	freshwater metagenome	41.84 N 83.24 W
SRR13224091	freshwater	False	False	WGS	302	10466573154	PRJNA679730	SAMN16845023	UNIVERSITY OF MICHIGAN	Illumina NovaSeq 6000	METAGENOMIC	2018-08-31	USA	North America	USA: western Lake Erie	freshwater metagenome	41.85 N 83.19 W
SRR13224092	freshwater	False	False	WGS	302	5580377442	PRJNA679730	SAMN16844996	UNIVERSITY OF MICHIGAN	Illumina NovaSeq 6000	METAGENOMIC	2018-09-02	USA	North America	USA: western Lake Erie	freshwater metagenome	41.66 N 83.10 W
SRR13224094	freshwater	False	False	WGS	302	7528504848	PRJNA679730	SAMN16845021	UNIVERSITY OF MICHIGAN	Illumina NovaSeq 6000	METAGENOMIC	2018-08-31	USA	North America	USA: western Lake Erie	freshwater metagenome	41.84 N 83.26 W
SRR13224098	freshwater	False	False	WGS	302	10882206694	PRJNA679730	SAMN16845017	UNIVERSITY OF MICHIGAN	Illumina NovaSeq 6000	METAGENOMIC	2018-08-31	USA	North America	USA: western Lake Erie	freshwater metagenome	41.84 N 83.26 W
SRR13224102	freshwater	False	False	WGS	302	13263714368	PRJNA679730	SAMN16845013	UNIVERSITY OF MICHIGAN	Illumina NovaSeq 6000	METAGENOMIC	2018-09-01	USA	North America	USA: western Lake Erie	freshwater metagenome	41.78 N 83.16 W
SRR13224104	freshwater	False	False	WGS	302	7765156578	PRJNA679730	SAMN16845012	UNIVERSITY OF MICHIGAN	Illumina NovaSeq 6000	METAGENOMIC	2018-09-01	USA	North America	USA: western Lake Erie	freshwater metagenome	41.78 N 83.15 W
SRR13224106	freshwater	False	False	WGS	302	11799726484	PRJNA679730	SAMN16845010	UNIVERSITY OF MICHIGAN	Illumina NovaSeq 6000	METAGENOMIC	2018-09-01	USA	North America	USA: western Lake Erie	freshwater metagenome	41.75 N 83.13 W
SRR13224110	freshwater	False	False	WGS	302	11540201274	PRJNA679730	SAMN16845006	UNIVERSITY OF MICHIGAN	Illumina NovaSeq 6000	METAGENOMIC	2018-09-01	USA	North America	USA: western Lake Erie	freshwater metagenome	41.75 N 83.12 W
SRR13224113	freshwater	False	False	WGS	302	5174372568	PRJNA679730	SAMN16845003	UNIVERSITY OF MICHIGAN	Illumina NovaSeq 6000	METAGENOMIC	2018-09-02	USA	North America	USA: western Lake Erie	freshwater metagenome	41.70 N 83.07 W
SRR14085588	soil	False	False	WGS	302	21634553992	PRJNA717813	SAMN18514587	UNIVERSITY OF TUEBINGEN	Illumina NovaSeq 6000	METAGENOMIC	2019-05	Germany	Europe	Germany: Schoenbuch forest	soil metagenome	48.578833 N 9.063472 E
SRR14288954	freshwater	False	False	WGS	302	8091820918	PRJNA702522	SAMN18335554	UNIVERSITY OF MICHIGAN	Illumina NovaSeq 6000	METAGENOMIC	2019-08-20	USA	North America	USA: western Lake Erie	freshwater metagenome	41.79870352 N 83.34393421 W
SRR14288955	freshwater	False	False	WGS	302	7182277552	PRJNA702522	SAMN18335553	UNIVERSITY OF MICHIGAN	Illumina NovaSeq 6000	METAGENOMIC	2019-08-20	USA	North America	USA: western Lake Erie	freshwater metagenome	41.79870352 N 83.34393421 W
SRR14288956	freshwater	False	False	WGS	302	8202068132	PRJNA702522	SAMN18335552	UNIVERSITY OF MICHIGAN	Illumina NovaSeq 6000	METAGENOMIC	2019-08-20	USA	North America	USA: western Lake Erie	freshwater metagenome	41.80373271 N 83.36106082 W
SRR14288957	freshwater	False	False	WGS	302	7555391606	PRJNA702522	SAMN18335551	UNIVERSITY OF MICHIGAN	Illumina NovaSeq 6000	METAGENOMIC	2019-08-20	USA	North America	USA: western Lake Erie	freshwater metagenome	41.80373271 N 83.36106082 W
SRR14288958	freshwater	False	False	WGS	302	7435295870	PRJNA702522	SAMN18335550	UNIVERSITY OF MICHIGAN	Illumina NovaSeq 6000	METAGENOMIC	2019-08-20	USA	North America	USA: western Lake Erie	freshwater metagenome	41.82380704 N 83.30846990 W
SRR14288959	freshwater	False	False	WGS	302	6821952594	PRJNA702522	SAMN18335549	UNIVERSITY OF MICHIGAN	Illumina NovaSeq 6000	METAGENOMIC	2019-08-20	USA	North America	USA: western Lake Erie	freshwater metagenome	41.82380704 N 83.30846990 W
SRR14288960	freshwater	False	False	WGS	302	6249188152	PRJNA702522	SAMN18335548	UNIVERSITY OF MICHIGAN	Illumina NovaSeq 6000	METAGENOMIC	2019-08-19	USA	North America	USA: western Lake Erie	freshwater metagenome	41.83380060 N 83.18031718 W
SRR14288962	freshwater	False	False	WGS	302	6800547740	PRJNA702522	SAMN18335557	UNIVERSITY OF MICHIGAN	Illumina NovaSeq 6000	METAGENOMIC	2019-08-21	USA	North America	USA: western Lake Erie	freshwater metagenome	41.73539193 N 83.29849188 W
SRR14288963	freshwater	False	False	WGS	302	7692632486	PRJNA702522	SAMN18335556	UNIVERSITY OF MICHIGAN	Illumina NovaSeq 6000	METAGENOMIC	2019-08-21	USA	North America	USA: western Lake Erie	freshwater metagenome	41.73074727 N 83.29734035 W
SRR14288965	freshwater	False	False	WGS	302	8255526964	PRJNA702522	SAMN18335546	UNIVERSITY OF MICHIGAN	Illumina NovaSeq 6000	METAGENOMIC	2019-08-17	USA	North America	USA: western Lake Erie	freshwater metagenome	41.73442754 N 83.29631718 W
SRR14288966	freshwater	False	False	WGS	302	7200383056	PRJNA702522	SAMN18335545	UNIVERSITY OF MICHIGAN	Illumina NovaSeq 6000	METAGENOMIC	2019-08-17	USA	North America	USA: western Lake Erie	freshwater metagenome	41.73442754 N 83.29631718 W
SRR14308729	freshwater	False	False	WGS	302	7456556972	PRJNA702522	SAMN18335565	UNIVERSITY OF MICHIGAN	Illumina NovaSeq 6000	METAGENOMIC	2019-08-23	USA	North America	USA: western Lake Erie	freshwater metagenome	41.83430889 N 83.27824874 W
SRR14308730	freshwater	False	False	WGS	302	7369568892	PRJNA702522	SAMN18335564	UNIVERSITY OF MICHIGAN	Illumina NovaSeq 6000	METAGENOMIC	2019-08-23	USA	North America	USA: western Lake Erie	freshwater metagenome	41.85004718 N 83.19432782 W
SRR14308731	freshwater	False	False	WGS	302	7678568044	PRJNA702522	SAMN18335555	UNIVERSITY OF MICHIGAN	Illumina NovaSeq 6000	METAGENOMIC	2019-08-21	USA	North America	USA: western Lake Erie	freshwater metagenome	41.73074727 N 83.29734035 W
SRR14308732	freshwater	False	False	WGS	302	8062360516	PRJNA702522	SAMN18335538	UNIVERSITY OF MICHIGAN	Illumina NovaSeq 6000	METAGENOMIC	2019-08-16	USA	North America	USA: western Lake Erie	freshwater metagenome	41.74057001 N 83.30542931 W
SRR14308733	freshwater	False	False	WGS	302	7506175270	PRJNA702522	SAMN18335563	UNIVERSITY OF MICHIGAN	Illumina NovaSeq 6000	METAGENOMIC	2019-08-23	USA	North America	USA: western Lake Erie	freshwater metagenome	41.85004718 N 83.19432782 W
SRR14308734	freshwater	False	False	WGS	302	8504650992	PRJNA702522	SAMN18335562	UNIVERSITY OF MICHIGAN	Illumina NovaSeq 6000	METAGENOMIC	2019-08-22	USA	North America	USA: western Lake Erie	freshwater metagenome	41.79316726 N 83.13269032 W
SRR14308735	freshwater	False	False	WGS	302	7161036684	PRJNA702522	SAMN18335561	UNIVERSITY OF MICHIGAN	Illumina NovaSeq 6000	METAGENOMIC	2019-08-22	USA	North America	USA: western Lake Erie	freshwater metagenome	41.79316726 N 83.13269032 W
SRR14308736	freshwater	False	False	WGS	302	7260475016	PRJNA702522	SAMN18335560	UNIVERSITY OF MICHIGAN	Illumina NovaSeq 6000	METAGENOMIC	2019-08-21	USA	North America	USA: western Lake Erie	freshwater metagenome	41.73542873 N 83.30516856 W
SRR14308740	freshwater	False	False	WGS	302	7504840128	PRJNA702522	SAMN18335583	UNIVERSITY OF MICHIGAN	Illumina NovaSeq 6000	METAGENOMIC	2019-08-26	USA	North America	USA: western Lake Erie	freshwater metagenome	41.74394091 N 83.13597091 W
SRR14308741	freshwater	False	False	WGS	302	7585753780	PRJNA702522	SAMN18335582	UNIVERSITY OF MICHIGAN	Illumina NovaSeq 6000	METAGENOMIC	2019-08-25	USA	North America	USA: western Lake Erie	freshwater metagenome	41.70386187 N 83.25561919 W
SRR14308742	freshwater	False	False	WGS	302	7233852810	PRJNA702522	SAMN18335581	UNIVERSITY OF MICHIGAN	Illumina NovaSeq 6000	METAGENOMIC	2019-08-25	USA	North America	USA: western Lake Erie	freshwater metagenome	41.70386187 N 83.25561919 W
SRR14308743	freshwater	False	False	WGS	302	7224030260	PRJNA702522	SAMN18335580	UNIVERSITY OF MICHIGAN	Illumina NovaSeq 6000	METAGENOMIC	2019-08-25	USA	North America	USA: western Lake Erie	freshwater metagenome	41.73687039 N 83.30079649 W
SRR14308745	freshwater	False	False	WGS	302	7955190380	PRJNA702522	SAMN18335578	UNIVERSITY OF MICHIGAN	Illumina NovaSeq 6000	METAGENOMIC	2019-08-25	USA	North America	USA: western Lake Erie	freshwater metagenome	41.73566626 N 83.29985096 W
SRR14308747	freshwater	False	False	WGS	302	7571482770	PRJNA702522	SAMN18335576	UNIVERSITY OF MICHIGAN	Illumina NovaSeq 6000	METAGENOMIC	2019-08-24	USA	North America	USA: western Lake Erie	freshwater metagenome	41.74273946 N 83.13687661 W
SRR14308749	freshwater	False	False	WGS	302	7882856850	PRJNA702522	SAMN18335574	UNIVERSITY OF MICHIGAN	Illumina NovaSeq 6000	METAGENOMIC	2019-08-24	USA	North America	USA: western Lake Erie	freshwater metagenome	41.73494632 N 83.30024809 W
SRR14308752	freshwater	False	False	WGS	302	7427436320	PRJNA702522	SAMN18335572	UNIVERSITY OF MICHIGAN	Illumina NovaSeq 6000	METAGENOMIC	2019-08-24	USA	North America	USA: western Lake Erie	freshwater metagenome	41.73451393 N 83.30089489 W
SRR14308753	freshwater	False	False	WGS	302	6738936418	PRJNA702522	SAMN18335571	UNIVERSITY OF MICHIGAN	Illumina NovaSeq 6000	METAGENOMIC	2019-08-24	USA	North America	USA: western Lake Erie	freshwater metagenome	41.73451393 N 83.30089489 W
SRR14308754	freshwater	False	False	WGS	302	7594501210	PRJNA702522	SAMN18335570	UNIVERSITY OF MICHIGAN	Illumina NovaSeq 6000	METAGENOMIC	2019-08-23	USA	North America	USA: western Lake Erie	freshwater metagenome	41.77348506 N 83.34410271 W
SRR14308755	freshwater	False	False	WGS	302	6416907174	PRJNA702522	SAMN18335569	UNIVERSITY OF MICHIGAN	Illumina NovaSeq 6000	METAGENOMIC	2019-08-23	USA	North America	USA: western Lake Erie	freshwater metagenome	41.77348506 N 83.34410271 W
SRR14308756	freshwater	False	False	WGS	302	7768774236	PRJNA702522	SAMN18335568	UNIVERSITY OF MICHIGAN	Illumina NovaSeq 6000	METAGENOMIC	2019-08-23	USA	North America	USA: western Lake Erie	freshwater metagenome	41.83387126 N 83.35776843 W
SRR14309022	freshwater	False	False	WGS	302	7832903634	PRJNA702522	SAMN18335537	UNIVERSITY OF MICHIGAN	Illumina NovaSeq 6000	METAGENOMIC	2019-08-16	USA	North America	USA: western Lake Erie	freshwater metagenome	41.74057001 N 83.30542931 W
SRR14332019	freshwater	False	False	WGS	302	8086220328	PRJNA702522	SAMN18335585	UNIVERSITY OF MICHIGAN	Illumina NovaSeq 6000	METAGENOMIC	2019-08-27	USA	North America	USA: western Lake Erie	freshwater metagenome	41.77527989 N 83.34315487 W
SRR14332020	freshwater	False	False	WGS	302	8224464452	PRJNA702522	SAMN18335617	UNIVERSITY OF MICHIGAN	Illumina NovaSeq 6000	METAGENOMIC	2019-08-27	USA	North America	USA: western Lake Erie	freshwater metagenome	41.7636 N 83.3306 W
SRR14332021	freshwater	False	False	WGS	302	11250019440	PRJNA702522	SAMN18335616	UNIVERSITY OF MICHIGAN	Illumina NovaSeq 6000	METAGENOMIC	2019-08-27	USA	North America	USA: western Lake Erie	freshwater metagenome	41.7636 N 83.3306 W
SRR14332022	freshwater	False	False	WGS	302	9324649546	PRJNA702522	SAMN18335615	UNIVERSITY OF MICHIGAN	Illumina NovaSeq 6000	METAGENOMIC	2019-08-23	USA	North America	USA: western Lake Erie	freshwater metagenome	41.83262 N 83.35813 W
SRR14332023	freshwater	False	False	WGS	302	11533971316	PRJNA702522	SAMN18335614	UNIVERSITY OF MICHIGAN	Illumina NovaSeq 6000	METAGENOMIC	2019-08-23	USA	North America	USA: western Lake Erie	freshwater metagenome	41.83262 N 83.35813 W
SRR14332024	freshwater	False	False	WGS	302	9806376692	PRJNA702522	SAMN18335613	UNIVERSITY OF MICHIGAN	Illumina NovaSeq 6000	METAGENOMIC	2019-08-23	USA	North America	USA: western Lake Erie	freshwater metagenome	41.833835 N 83.27891 W
SRR14332025	freshwater	False	False	WGS	302	11059264764	PRJNA702522	SAMN18335612	UNIVERSITY OF MICHIGAN	Illumina NovaSeq 6000	METAGENOMIC	2019-08-23	USA	North America	USA: western Lake Erie	freshwater metagenome	41.833835 N 83.27891 W
SRR14332026	freshwater	False	False	WGS	302	6877230070	PRJNA702522	SAMN18335611	UNIVERSITY OF MICHIGAN	Illumina NovaSeq 6000	METAGENOMIC	2019-08-22	USA	North America	USA: western Lake Erie	freshwater metagenome	41.793906 N 83.133142 W
SRR14332028	freshwater	False	False	WGS	302	11152782386	PRJNA702522	SAMN18335610	UNIVERSITY OF MICHIGAN	Illumina NovaSeq 6000	METAGENOMIC	2019-08-22	USA	North America	USA: western Lake Erie	freshwater metagenome	41.793906 N 83.133142 W
SRR14332029	freshwater	False	False	WGS	302	9922395428	PRJNA702522	SAMN18335609	UNIVERSITY OF MICHIGAN	Illumina NovaSeq 6000	METAGENOMIC	2019-08-21	USA	North America	USA: western Lake Erie	freshwater metagenome	41.7347 N 83.3059 W
SRR14332030	freshwater	False	False	WGS	302	8291682102	PRJNA702522	SAMN18335608	UNIVERSITY OF MICHIGAN	Illumina NovaSeq 6000	METAGENOMIC	2019-08-21	USA	North America	USA: western Lake Erie	freshwater metagenome	41.7347 N 83.3059 W
SRR14332031	freshwater	False	False	WGS	302	6966771560	PRJNA702522	SAMN18335607	UNIVERSITY OF MICHIGAN	Illumina NovaSeq 6000	METAGENOMIC	2019-08-21	USA	North America	USA: western Lake Erie	freshwater metagenome	41.7344 N 83.3005 W
SRR14332032	freshwater	False	False	WGS	302	8017079542	PRJNA702522	SAMN18335606	UNIVERSITY OF MICHIGAN	Illumina NovaSeq 6000	METAGENOMIC	2019-08-21	USA	North America	USA: western Lake Erie	freshwater metagenome	41.7344 N 83.3005 W
SRR14332033	freshwater	False	False	WGS	302	7788337192	PRJNA702522	SAMN18335605	UNIVERSITY OF MICHIGAN	Illumina NovaSeq 6000	METAGENOMIC	2019-08-21	USA	North America	USA: western Lake Erie	freshwater metagenome	41.7311 N 83.2988 W
SRR14332034	freshwater	False	False	WGS	302	8040986466	PRJNA702522	SAMN18335604	UNIVERSITY OF MICHIGAN	Illumina NovaSeq 6000	METAGENOMIC	2019-08-21	USA	North America	USA: western Lake Erie	freshwater metagenome	41.7311 N 83.2988 W
SRR14332035	freshwater	False	False	WGS	302	28760414622	PRJNA702522	SAMN18335603	UNIVERSITY OF MICHIGAN	Illumina NovaSeq 6000	METAGENOMIC	2019-08-20	USA	North America	USA: western Lake Erie	freshwater metagenome	41.8242 N 83.3094 W
SRR14332036	freshwater	False	False	WGS	302	9810093406	PRJNA702522	SAMN18335602	UNIVERSITY OF MICHIGAN	Illumina NovaSeq 6000	METAGENOMIC	2019-08-20	USA	North America	USA: western Lake Erie	freshwater metagenome	41.8242 N 83.3094 W
SRR14332037	freshwater	False	False	WGS	302	8755279886	PRJNA702522	SAMN18335601	UNIVERSITY OF MICHIGAN	Illumina NovaSeq 6000	METAGENOMIC	2019-08-19	USA	North America	USA: western Lake Erie	freshwater metagenome	41.8337 N 83.1839 W
SRR14332038	freshwater	False	False	WGS	302	6680000212	PRJNA702522	SAMN18335541	UNIVERSITY OF MICHIGAN	Illumina NovaSeq 6000	METAGENOMIC	2019-08-17	USA	North America	USA: western Lake Erie	freshwater metagenome	41.74046627 N 83.29939226 W
SRR14332040	freshwater	False	False	WGS	302	7657592634	PRJNA702522	SAMN18335599	UNIVERSITY OF MICHIGAN	Illumina NovaSeq 6000	METAGENOMIC	2019-08-17	USA	North America	USA: western Lake Erie	freshwater metagenome	41.7346 N 83.2967 W
SRR14332041	freshwater	False	False	WGS	302	7012449664	PRJNA702522	SAMN18335598	UNIVERSITY OF MICHIGAN	Illumina NovaSeq 6000	METAGENOMIC	2019-08-17	USA	North America	USA: western Lake Erie	freshwater metagenome	41.7346 N 83.2967 W
SRR14332042	freshwater	False	False	WGS	302	7619390842	PRJNA702522	SAMN18335597	UNIVERSITY OF MICHIGAN	Illumina NovaSeq 6000	METAGENOMIC	2019-08-17	USA	North America	USA: western Lake Erie	freshwater metagenome	41.7345 N 83.3009 W
SRR14332043	freshwater	False	False	WGS	302	8141725512	PRJNA702522	SAMN18335596	UNIVERSITY OF MICHIGAN	Illumina NovaSeq 6000	METAGENOMIC	2019-08-17	USA	North America	USA: western Lake Erie	freshwater metagenome	41.7345 N 83.3009 W
SRR14332044	freshwater	False	False	WGS	302	8520865674	PRJNA702522	SAMN18335595	UNIVERSITY OF MICHIGAN	Illumina NovaSeq 6000	METAGENOMIC	2019-08-17	USA	North America	USA: western Lake Erie	freshwater metagenome	41.739167 N 83.302683 W
SRR14332045	freshwater	False	False	WGS	302	7960184554	PRJNA702522	SAMN18335594	UNIVERSITY OF MICHIGAN	Illumina NovaSeq 6000	METAGENOMIC	2019-08-17	USA	North America	USA: western Lake Erie	freshwater metagenome	41.739167 N 83.302683 W
SRR14332046	freshwater	False	False	WGS	302	10027427102	PRJNA702522	SAMN18335593	UNIVERSITY OF MICHIGAN	Illumina NovaSeq 6000	METAGENOMIC	2019-08-16	USA	North America	USA: western Lake Erie	freshwater metagenome	41.740767 N 83.30555 W
SRR14332047	freshwater	False	False	WGS	302	7609272634	PRJNA702522	SAMN18335592	UNIVERSITY OF MICHIGAN	Illumina NovaSeq 6000	METAGENOMIC	2019-08-16	USA	North America	USA: western Lake Erie	freshwater metagenome	41.740767 N 83.30555 W
SRR14332049	freshwater	False	False	WGS	302	7141562214	PRJNA702522	SAMN18335540	UNIVERSITY OF MICHIGAN	Illumina NovaSeq 6000	METAGENOMIC	2019-08-16	USA	North America	USA: western Lake Erie	freshwater metagenome	41.73601369 N 83.30358821 W
SRR14332051	freshwater	False	False	WGS	302	7264578592	PRJNA702522	SAMN18335590	UNIVERSITY OF MICHIGAN	Illumina NovaSeq 6000	METAGENOMIC	2019-08-27	USA	North America	USA: western Lake Erie	freshwater metagenome	41.70248614 N 83.25536512 W
SRR14332052	freshwater	False	False	WGS	302	10451091728	PRJNA702522	SAMN18335589	UNIVERSITY OF MICHIGAN	Illumina NovaSeq 6000	METAGENOMIC	2019-08-27	USA	North America	USA: western Lake Erie	freshwater metagenome	41.70248614 N 83.25536512 W
SRR14332054	freshwater	False	False	WGS	302	7784638900	PRJNA702522	SAMN18335587	UNIVERSITY OF MICHIGAN	Illumina NovaSeq 6000	METAGENOMIC	2019-08-27	USA	North America	USA: western Lake Erie	freshwater metagenome	41.73764668 N 83.30296703 W
SRR14332055	freshwater	False	False	WGS	302	8941815622	PRJNA702522	SAMN18335586	UNIVERSITY OF MICHIGAN	Illumina NovaSeq 6000	METAGENOMIC	2019-08-27	USA	North America	USA: western Lake Erie	freshwater metagenome	41.77527989 N 83.34315487 W
SRR14333789	freshwater	False	False	WGS	302	7529765698	PRJNA702522	SAMN18335621	UNIVERSITY OF MICHIGAN	Illumina NovaSeq 6000	METAGENOMIC	2019-08-27	USA	North America	USA: western Lake Erie	freshwater metagenome	41.7025 N 83.2547 W
SRR14333790	freshwater	False	False	WGS	302	7483238068	PRJNA702522	SAMN18335620	UNIVERSITY OF MICHIGAN	Illumina NovaSeq 6000	METAGENOMIC	2019-08-27	USA	North America	USA: western Lake Erie	freshwater metagenome	41.7025 N 83.2547 W
SRR14333791	freshwater	False	False	WGS	302	6526385496	PRJNA702522	SAMN18335619	UNIVERSITY OF MICHIGAN	Illumina NovaSeq 6000	METAGENOMIC	2019-08-27	USA	North America	USA: western Lake Erie	freshwater metagenome	41.7343 N 83.3023 W
SRR14333792	freshwater	False	False	WGS	302	7263079464	PRJNA702522	SAMN18335618	UNIVERSITY OF MICHIGAN	Illumina NovaSeq 6000	METAGENOMIC	2019-08-27	USA	North America	USA: western Lake Erie	freshwater metagenome	41.7343 N 83.3023 W
SRR14333793	freshwater	False	False	WGS	302	7021138506	PRJNA702522	SAMN18335542	UNIVERSITY OF MICHIGAN	Illumina NovaSeq 6000	METAGENOMIC	2019-08-17	USA	North America	USA: western Lake Erie	freshwater metagenome	41.74046627 N 83.29939226 W
SRR14371733	freshwater	False	False	WGS	302	11490715252	PRJNA679730	SAMN17037885	UNIVERSITY OF MICHIGAN	Illumina NovaSeq 6000	METAGENOMIC	2018-08-23	USA	North America	USA: western Lake Erie	freshwater metagenome	41.91 N 83.21 W
SRR14825171	air	False	False	WGS	302	302	PRJNA736108	SAMN19709231	THE JACKSON LABORATORY FOR GENOMIC MEDICINE	Illumina NovaSeq 6000	METAGENOMIC	2016/2018	Germany	Europe	Germany: Heidelberg	air metagenome	49.41690 N 8.66307 E
SRR14825185	air	False	False	WGS	299	2081047	PRJNA736108	SAMN19709218	THE JACKSON LABORATORY FOR GENOMIC MEDICINE	Illumina HiSeq 2500	METAGENOMIC	2016/2018	Germany	Europe	Germany: Heidelberg	air metagenome	49.41690 N 8.66307 E
SRR14825245	air	False	False	WGS	301	155478	PRJNA736108	SAMN19709164	THE JACKSON LABORATORY FOR GENOMIC MEDICINE	Illumina NovaSeq 6000	METAGENOMIC	2016/2018	Germany	Europe	Germany: Heidelberg	air metagenome	49.41690 N 8.66307 E
SRR14825251	air	False	False	WGS	301	4220	PRJNA736108	SAMN19709159	THE JACKSON LABORATORY FOR GENOMIC MEDICINE	Illumina HiSeq 2500	METAGENOMIC	2016/2018	Germany	Europe	Germany: Heidelberg	air metagenome	49.41690 N 8.66307 E
SRR14825257	air	False	False	WGS	301	832026	PRJNA736108	SAMN19709153	THE JACKSON LABORATORY FOR GENOMIC MEDICINE	Illumina NovaSeq 6000	METAGENOMIC	2016/2018	Germany	Europe	Germany: Heidelberg	air metagenome	49.41690 N 8.66307 E
SRR14825263	air	False	False	WGS	301	34372587	PRJNA736108	SAMN19709148	THE JACKSON LABORATORY FOR GENOMIC MEDICINE	Illumina NovaSeq 6000	METAGENOMIC	2016/2018	Germany	Europe	Germany: Heidelberg	air metagenome	49.41690 N 8.66307 E
SRR14825268	air	False	False	WGS	301	32845454	PRJNA736108	SAMN19709143	THE JACKSON LABORATORY FOR GENOMIC MEDICINE	Illumina NovaSeq 6000	METAGENOMIC	2016/2018	Germany	Europe	Germany: Heidelberg	air metagenome	49.41690 N 8.66307 E
SRR14825276	air	False	False	WGS	299	929655	PRJNA736108	SAMN19709136	THE JACKSON LABORATORY FOR GENOMIC MEDICINE	Illumina NovaSeq 6000	METAGENOMIC	2016/2018	Germany	Europe	Germany: Heidelberg	air metagenome	49.41690 N 8.66307 E
SRR14825400	air	False	False	WGS	251	4854306	PRJNA736108	SAMN19709024	THE JACKSON LABORATORY FOR GENOMIC MEDICINE	Illumina HiSeq 2500	METAGENOMIC	2016/2018	Germany	Europe	Germany: Heidelberg	air metagenome	49.41690 N 8.66307 E
SRR14998692	plant	False	False	WGS	490	49338107	PRJNA742474	SAMN19955649	NORTHEAST INSTITUTE OF GEOGRAPHY AND AGROECOLOGY, CHINESE ACADEMY OF SCIENCES	Illumina MiSeq	METAGENOMIC	not collected	China	Asia	China:Changchun	soil metagenome	43.99 N 125.32 E
SRR14998700	plant	False	False	WGS	492	46113511	PRJNA742474	SAMN19955706	NORTHEAST INSTITUTE OF GEOGRAPHY AND AGROECOLOGY, CHINESE ACADEMY OF SCIENCES	Illumina MiSeq	METAGENOMIC	not collected	China	Asia	China:Changchun	soil metagenome	43.99 N 125.32 E
SRR14998720	plant	False	False	WGS	488	50610188	PRJNA742474	SAMN19955688	NORTHEAST INSTITUTE OF GEOGRAPHY AND AGROECOLOGY, CHINESE ACADEMY OF SCIENCES	Illumina MiSeq	METAGENOMIC	not collected	China	Asia	China:Changchun	soil metagenome	43.99 N 125.32 E
SRR14998735	plant	False	False	WGS	492	50717181	PRJNA742474	SAMN19955674	NORTHEAST INSTITUTE OF GEOGRAPHY AND AGROECOLOGY, CHINESE ACADEMY OF SCIENCES	Illumina MiSeq	METAGENOMIC	not collected	China	Asia	China:Changchun	soil metagenome	43.99 N 125.32 E
SRR14998746	plant	False	False	WGS	492	56600278	PRJNA742474	SAMN19955664	NORTHEAST INSTITUTE OF GEOGRAPHY AND AGROECOLOGY, CHINESE ACADEMY OF SCIENCES	Illumina MiSeq	METAGENOMIC	not collected	China	Asia	China:Changchun	soil metagenome	43.99 N 125.32 E
SRR14998747	plant	False	False	WGS	486	50234390	PRJNA742474	SAMN19955663	NORTHEAST INSTITUTE OF GEOGRAPHY AND AGROECOLOGY, CHINESE ACADEMY OF SCIENCES	Illumina MiSeq	METAGENOMIC	not collected	China	Asia	China:Changchun	soil metagenome	43.99 N 125.32 E
SRR14998761	plant	False	False	WGS	491	48096825	PRJNA742474	SAMN19955650	NORTHEAST INSTITUTE OF GEOGRAPHY AND AGROECOLOGY, CHINESE ACADEMY OF SCIENCES	Illumina MiSeq	METAGENOMIC	not collected	China	Asia	China:Changchun	soil metagenome	43.99 N 125.32 E
SRR19161694	soil	False	False	WGS	300	9947931000	PRJNA836635	SAMN28129797	GANSU AGRICULTURAL UNIVERSITY	Illumina NovaSeq 6000	METAGENOMIC	2021-08-01	China	Asia	China: Tianzhu	soil metagenome	37.16 N 102.87 E
SRR19161695	soil	False	False	WGS	300	10330237500	PRJNA836635	SAMN28129796	GANSU AGRICULTURAL UNIVERSITY	Illumina NovaSeq 6000	METAGENOMIC	2021-08-01	China	Asia	China: Tianzhu	soil metagenome	37.16 N 102.86 E
SRR19161696	soil	False	False	WGS	300	10319887200	PRJNA836635	SAMN28129795	GANSU AGRICULTURAL UNIVERSITY	Illumina NovaSeq 6000	METAGENOMIC	2021-08-01	China	Asia	China: Tianzhu	soil metagenome	37.16 N 102.85 E
SRR19161697	soil	False	False	WGS	300	9897969600	PRJNA836635	SAMN28129794	GANSU AGRICULTURAL UNIVERSITY	Illumina NovaSeq 6000	METAGENOMIC	2021-08-01	China	Asia	China: Tianzhu	soil metagenome	37.16 N 102.84 E
SRR19161698	soil	False	False	WGS	300	10077211800	PRJNA836635	SAMN28129793	GANSU AGRICULTURAL UNIVERSITY	Illumina NovaSeq 6000	METAGENOMIC	2021-08-01	China	Asia	China: Tianzhu	soil metagenome	37.16 N 102.83 E
SRR19161699	soil	False	False	WGS	214	9770714456	PRJNA836635	SAMN28129792	GANSU AGRICULTURAL UNIVERSITY	Illumina NovaSeq 6000	METAGENOMIC	2021-08-01	China	Asia	China: Tianzhu	soil metagenome	37.16 N 102.82 E
SRR19161700	soil	False	False	WGS	300	11695818000	PRJNA836635	SAMN28129791	GANSU AGRICULTURAL UNIVERSITY	Illumina NovaSeq 6000	METAGENOMIC	2021-08-01	China	Asia	China: Tianzhu	soil metagenome	37.16 N 102.81 E
SRR19161701	soil	False	False	WGS	300	10090368900	PRJNA836635	SAMN28129790	GANSU AGRICULTURAL UNIVERSITY	Illumina NovaSeq 6000	METAGENOMIC	2021-08-01	China	Asia	China: Tianzhu	soil metagenome	37.16 N 102.80 E
SRR19161702	soil	False	False	WGS	300	10387969500	PRJNA836635	SAMN28129799	GANSU AGRICULTURAL UNIVERSITY	Illumina NovaSeq 6000	METAGENOMIC	2021-08-01	China	Asia	China: Tianzhu	soil metagenome	37.16 N 102.89 E
SRR19161703	soil	False	False	WGS	300	11171426400	PRJNA836635	SAMN28129798	GANSU AGRICULTURAL UNIVERSITY	Illumina NovaSeq 6000	METAGENOMIC	2021-08-01	China	Asia	China: Tianzhu	soil metagenome	37.16 N 102.88 E
SRR19161704	soil	False	False	WGS	300	10077579600	PRJNA836635	SAMN28129789	GANSU AGRICULTURAL UNIVERSITY	Illumina NovaSeq 6000	METAGENOMIC	2021-08-01	China	Asia	China: Tianzhu	soil metagenome	37.16 N 102.79 E
SRR19161705	soil	False	False	WGS	226	8016275850	PRJNA836635	SAMN28129788	GANSU AGRICULTURAL UNIVERSITY	Illumina NovaSeq 6000	METAGENOMIC	2021-08-01	China	Asia	China: Tianzhu	soil metagenome	37.16 N 102.78 E
SRR19215370	soil	False	False	WGS	300	9947931000	PRJNA837727	SAMN28187185	GANSU AGRICULTURAL UNIVERSITY	Illumina NovaSeq 6000	METAGENOMIC	2020-08-10	China	Asia	China: Tianzhu	soil metagenome	37.16 N 102.87 E
SRR19215371	soil	False	False	WGS	300	10330237500	PRJNA837727	SAMN28187184	GANSU AGRICULTURAL UNIVERSITY	Illumina NovaSeq 6000	METAGENOMIC	2020-08-10	China	Asia	China: Tianzhu	soil metagenome	37.16 N 102.86 E
SRR19215372	soil	False	False	WGS	300	10319887200	PRJNA837727	SAMN28187183	GANSU AGRICULTURAL UNIVERSITY	Illumina NovaSeq 6000	METAGENOMIC	2020-08-10	China	Asia	China: Tianzhu	soil metagenome	37.16 N 102.85 E
SRR19215373	soil	False	False	WGS	300	9897969600	PRJNA837727	SAMN28187182	GANSU AGRICULTURAL UNIVERSITY	Illumina NovaSeq 6000	METAGENOMIC	2020-08-10	China	Asia	China: Tianzhu	soil metagenome	37.16 N 102.84 E
SRR19215374	soil	False	False	WGS	300	10077211800	PRJNA837727	SAMN28187181	GANSU AGRICULTURAL UNIVERSITY	Illumina NovaSeq 6000	METAGENOMIC	2020-08-10	China	Asia	China: Tianzhu	soil metagenome	37.16 N 102.83 E
SRR19215375	soil	False	False	WGS	300	13638509700	PRJNA837727	SAMN28187180	GANSU AGRICULTURAL UNIVERSITY	Illumina NovaSeq 6000	METAGENOMIC	2020-08-10	China	Asia	China: Tianzhu	soil metagenome	37.16 N 102.82 E
SRR19215376	soil	False	False	WGS	300	11695818000	PRJNA837727	SAMN28187179	GANSU AGRICULTURAL UNIVERSITY	Illumina NovaSeq 6000	METAGENOMIC	2020-08-10	China	Asia	China: Tianzhu	soil metagenome	37.16 N 102.81 E
SRR19215377	soil	False	False	WGS	300	10090368900	PRJNA837727	SAMN28187178	GANSU AGRICULTURAL UNIVERSITY	Illumina NovaSeq 6000	METAGENOMIC	2020-08-10	China	Asia	China: Tianzhu	soil metagenome	37.16 N 102.80 E
SRR19215378	soil	False	False	WGS	300	10387969500	PRJNA837727	SAMN28187187	GANSU AGRICULTURAL UNIVERSITY	Illumina NovaSeq 6000	METAGENOMIC	2020-08-10	China	Asia	China: Tianzhu	soil metagenome	37.16 N 102.89 E
SRR19215379	soil	False	False	WGS	300	11171426400	PRJNA837727	SAMN28187186	GANSU AGRICULTURAL UNIVERSITY	Illumina NovaSeq 6000	METAGENOMIC	2020-08-10	China	Asia	China: Tianzhu	soil metagenome	37.16 N 102.88 E
SRR19215380	soil	False	False	WGS	300	10077579600	PRJNA837727	SAMN28187177	GANSU AGRICULTURAL UNIVERSITY	Illumina NovaSeq 6000	METAGENOMIC	2020-08-10	China	Asia	China: Tianzhu	soil metagenome	37.16 N 102.79 E
SRR19215381	soil	False	False	WGS	300	10615868100	PRJNA837727	SAMN28187176	GANSU AGRICULTURAL UNIVERSITY	Illumina NovaSeq 6000	METAGENOMIC	2020-08-10	China	Asia	China: Tianzhu	soil metagenome	37.16 N 102.78 E
SRR19428438	soil	False	False	WGS	602	6881462	PRJNA842891	SAMN28690395	INSTITUTE OF SOIL SCIENCE	Illumina MiSeq	GENOMIC	2021-10-27	China	Asia	China:Qiqihar	soil metagenome	30.39 N 104.55 E
SRR19428439	soil	False	False	WGS	602	9445982	PRJNA842891	SAMN28690394	INSTITUTE OF SOIL SCIENCE	Illumina MiSeq	GENOMIC	2021-10-27	China	Asia	China:Qiqihar	soil metagenome	31.57 N 119.10 E
SRR19428440	soil	False	False	WGS	602	8993880	PRJNA842891	SAMN28690393	INSTITUTE OF SOIL SCIENCE	Illumina MiSeq	GENOMIC	2021-10-27	China	Asia	China:Qiqihar	soil metagenome	31.57 N 119.10 E
SRR19428441	soil	False	False	WGS	602	6694240	PRJNA842891	SAMN28690392	INSTITUTE OF SOIL SCIENCE	Illumina MiSeq	GENOMIC	2021-10-27	China	Asia	China:Qiqihar	soil metagenome	31.57 N 119.10 E
SRR19428442	soil	False	False	WGS	602	13640718	PRJNA842891	SAMN28690391	INSTITUTE OF SOIL SCIENCE	Illumina MiSeq	GENOMIC	2021-10-27	China	Asia	China:Qiqihar	soil metagenome	31.57 N 119.10 E
SRR19428443	soil	False	False	WGS	602	9765644	PRJNA842891	SAMN28690390	INSTITUTE OF SOIL SCIENCE	Illumina MiSeq	GENOMIC	2021-10-27	China	Asia	China:Qiqihar	soil metagenome	31.57 N 119.10 E
SRR19428444	soil	False	False	WGS	602	10298414	PRJNA842891	SAMN28690389	INSTITUTE OF SOIL SCIENCE	Illumina MiSeq	GENOMIC	2021-10-27	China	Asia	China:Qiqihar	soil metagenome	31.57 N 119.10 E
SRR19428445	soil	False	False	WGS	602	7467810	PRJNA842891	SAMN28690412	INSTITUTE OF SOIL SCIENCE	Illumina MiSeq	GENOMIC	2021-10-27	China	Asia	China:Qiqihar	soil metagenome	28.24 N 117.03 E
SRR19428446	soil	False	False	WGS	602	8441244	PRJNA842891	SAMN28690411	INSTITUTE OF SOIL SCIENCE	Illumina MiSeq	GENOMIC	2021-10-27	China	Asia	China:Qiqihar	soil metagenome	28.24 N 117.03 E
SRR19428447	soil	False	False	WGS	602	7649012	PRJNA842891	SAMN28690410	INSTITUTE OF SOIL SCIENCE	Illumina MiSeq	GENOMIC	2021-10-27	China	Asia	China:Qiqihar	soil metagenome	28.24 N 117.03 E
SRR19428448	soil	False	False	WGS	602	7055440	PRJNA842891	SAMN28690409	INSTITUTE OF SOIL SCIENCE	Illumina MiSeq	GENOMIC	2021-10-27	China	Asia	China:Qiqihar	soil metagenome	28.24 N 117.03 E
SRR19428449	soil	False	False	WGS	602	7343798	PRJNA842891	SAMN28690408	INSTITUTE OF SOIL SCIENCE	Illumina MiSeq	GENOMIC	2021-10-27	China	Asia	China:Qiqihar	soil metagenome	28.24 N 117.03 E
SRR19428450	soil	False	False	WGS	602	6828486	PRJNA842891	SAMN28690407	INSTITUTE OF SOIL SCIENCE	Illumina MiSeq	GENOMIC	2021-10-27	China	Asia	China:Qiqihar	soil metagenome	28.24 N 117.03 E
SRR19428451	soil	False	False	WGS	602	6833904	PRJNA842891	SAMN28690406	INSTITUTE OF SOIL SCIENCE	Illumina MiSeq	GENOMIC	2021-10-27	China	Asia	China:Qiqihar	soil metagenome	28.24 N 117.03 E
SRR19428452	soil	False	False	WGS	602	15729658	PRJNA842891	SAMN28690388	INSTITUTE OF SOIL SCIENCE	Illumina MiSeq	GENOMIC	2021-10-27	China	Asia	China:Qiqihar	soil metagenome	31.57 N 119.10 E
SRR19428453	soil	False	False	WGS	602	8156498	PRJNA842891	SAMN28690405	INSTITUTE OF SOIL SCIENCE	Illumina MiSeq	GENOMIC	2021-10-27	China	Asia	China:Qiqihar	soil metagenome	28.24 N 117.03 E
SRR19428454	soil	False	False	WGS	602	7255906	PRJNA842891	SAMN28690404	INSTITUTE OF SOIL SCIENCE	Illumina MiSeq	GENOMIC	2021-10-27	China	Asia	China:Qiqihar	soil metagenome	28.24 N 117.03 E
SRR19428455	soil	False	False	WGS	602	9502570	PRJNA842891	SAMN28690403	INSTITUTE OF SOIL SCIENCE	Illumina MiSeq	GENOMIC	2021-10-27	China	Asia	China:Qiqihar	soil metagenome	30.39 N 104.55 E
SRR19428456	soil	False	False	WGS	602	12130300	PRJNA842891	SAMN28690402	INSTITUTE OF SOIL SCIENCE	Illumina MiSeq	GENOMIC	2021-10-27	China	Asia	China:Qiqihar	soil metagenome	30.39 N 104.55 E
SRR19428457	soil	False	False	WGS	602	9964304	PRJNA842891	SAMN28690401	INSTITUTE OF SOIL SCIENCE	Illumina MiSeq	GENOMIC	2021-10-27	China	Asia	China:Qiqihar	soil metagenome	30.39 N 104.55 E
SRR19428458	soil	False	False	WGS	602	11441612	PRJNA842891	SAMN28690400	INSTITUTE OF SOIL SCIENCE	Illumina MiSeq	GENOMIC	2021-10-27	China	Asia	China:Qiqihar	soil metagenome	30.39 N 104.55 E
SRR19428459	soil	False	False	WGS	602	8143856	PRJNA842891	SAMN28690399	INSTITUTE OF SOIL SCIENCE	Illumina MiSeq	GENOMIC	2021-10-27	China	Asia	China:Qiqihar	soil metagenome	30.39 N 104.55 E
SRR19428460	soil	False	False	WGS	602	7842856	PRJNA842891	SAMN28690398	INSTITUTE OF SOIL SCIENCE	Illumina MiSeq	GENOMIC	2021-10-27	China	Asia	China:Qiqihar	soil metagenome	30.39 N 104.55 E
SRR19428461	soil	False	False	WGS	602	10667440	PRJNA842891	SAMN28690397	INSTITUTE OF SOIL SCIENCE	Illumina MiSeq	GENOMIC	2021-10-27	China	Asia	China:Qiqihar	soil metagenome	30.39 N 104.55 E
SRR19428462	soil	False	False	WGS	602	6946478	PRJNA842891	SAMN28690396	INSTITUTE OF SOIL SCIENCE	Illumina MiSeq	GENOMIC	2021-10-27	China	Asia	China:Qiqihar	soil metagenome	30.39 N 104.55 E
SRR19428463	soil	False	False	WGS	602	6635846	PRJNA842891	SAMN28690387	INSTITUTE OF SOIL SCIENCE	Illumina MiSeq	GENOMIC	2021-10-27	China	Asia	China:Qiqihar	soil metagenome	31.57 N 119.10 E
SRR19428464	soil	False	False	WGS	602	6879054	PRJNA842891	SAMN28690386	INSTITUTE OF SOIL SCIENCE	Illumina MiSeq	GENOMIC	2021-10-27	China	Asia	China:Qiqihar	soil metagenome	31.57 N 119.10 E
SRR19747142	soil	False	False	WGS	302	34664213830	PRJNA709567	SAMN18248370	JGI	Illumina NovaSeq 6000	METAGENOMIC	2019-07-15	USA	North America	USA: Massachusetts	soil metagenome	42.303 N 72.1228 W
SRR19747143	soil	False	False	WGS	302	40943638524	PRJNA709568	SAMN18247991	JGI	Illumina NovaSeq 6000	METAGENOMIC	2019-07-15	USA	North America	USA: Massachusetts	soil metagenome	42.303 N 72.1228 W
SRR19747148	soil	False	False	WGS	302	47692848680	PRJNA709566	SAMN18246718	JGI	Illumina NovaSeq 6000	METAGENOMIC	2019-07-15	USA	North America	USA: Massachusetts	soil metagenome	42.303 N 72.1228 W
SRR19747150	soil	False	False	WGS	302	30936508842	PRJNA850367	SAMN29180634	JGI	Illumina NovaSeq 6000	METAGENOMIC	2019-07-15	USA	North America	USA: Massachusetts	soil metagenome	42.303 N 72.1228 W
SRR19747151	soil	False	False	WGS	302	35629623572	PRJNA709571	SAMN18247551	JGI	Illumina NovaSeq 6000	METAGENOMIC	2019-07-15	USA	North America	USA: Massachusetts	soil metagenome	42.303 N 72.1228 W
SRR19747155	soil	False	False	WGS	302	43659607574	PRJNA850362	SAMN29180623	JGI	Illumina NovaSeq 6000	METAGENOMIC	2019-07-15	USA	North America	USA: Massachusetts	soil metagenome	42.303 N 72.1228 W
SRR19747157	soil	False	False	WGS	302	39282006438	PRJNA850363	SAMN29180610	JGI	Illumina NovaSeq 6000	METAGENOMIC	2019-07-15	USA	North America	USA: Massachusetts	soil metagenome	42.303 N 72.1228 W
SRR19747159	soil	False	False	WGS	302	38719421208	PRJNA850275	SAMN29180609	JGI	Illumina NovaSeq 6000	METAGENOMIC	2019-07-15	USA	North America	USA: Massachusetts	soil metagenome	42.303 N 72.1228 W
SRR14556198	freshwater	False	False	WGS	300	5655123600	PRJNA730203	SAMN19111215	NANJING UNIVERSITY OF INFORMATION SCIENCE & TECHNOLOGY	Illumina NovaSeq 6000	GENOMIC	2019-05-12	China	Asia	China:Jiangsu,Xuyi	aquaculture metagenome	32.75 N 118.56 E
SRR14556203	freshwater	False	False	WGS	300	13742255700	PRJNA730203	SAMN19111212	NANJING UNIVERSITY OF INFORMATION SCIENCE & TECHNOLOGY	Illumina NovaSeq 6000	GENOMIC	2019-05-12	China	Asia	China:Jiangsu,Xuyi	aquaculture metagenome	32.96 N 118.52 E
SRR14556207	freshwater	False	False	WGS	300	9933479100	PRJNA730203	SAMN19111262	NANJING UNIVERSITY OF INFORMATION SCIENCE & TECHNOLOGY	Illumina NovaSeq 6000	GENOMIC	2019-07-24	China	Asia	China:Jiangsu,Gaoyou	aquaculture metagenome	32.91 N 119.56 E
SRR14556219	freshwater	False	False	WGS	300	9684750600	PRJNA730203	SAMN19111251	NANJING UNIVERSITY OF INFORMATION SCIENCE & TECHNOLOGY	Illumina NovaSeq 6000	GENOMIC	2019-07-24	China	Asia	China:Jiangsu,Gaoyou	aquaculture metagenome	32.91 N 119.56 E
SRR14556231	freshwater	False	False	WGS	300	10508105100	PRJNA730203	SAMN19111240	NANJING UNIVERSITY OF INFORMATION SCIENCE & TECHNOLOGY	Illumina NovaSeq 6000	GENOMIC	2019-07-24	China	Asia	China:Jiangsu,Gaoyou	aquaculture metagenome	32.91 N 119.56 E
SRR14556237	freshwater	False	False	WGS	300	12878775600	PRJNA730203	SAMN19111234	NANJING UNIVERSITY OF INFORMATION SCIENCE & TECHNOLOGY	Illumina NovaSeq 6000	GENOMIC	2019-05-12	China	Asia	China:Jiangsu,Xuyi	aquaculture metagenome	32.96 N 118.52 E
SRR14556253	freshwater	False	False	WGS	300	16428857700	PRJNA730203	SAMN19111220	NANJING UNIVERSITY OF INFORMATION SCIENCE & TECHNOLOGY	Illumina NovaSeq 6000	GENOMIC	2019-05-12	China	Asia	China:Jiangsu,Xuyi	aquaculture metagenome	32.75 N 118.56 E
SRR14556257	freshwater	False	False	WGS	300	17538351000	PRJNA730203	SAMN19111216	NANJING UNIVERSITY OF INFORMATION SCIENCE & TECHNOLOGY	Illumina NovaSeq 6000	GENOMIC	2019-05-12	China	Asia	China:Jiangsu,Xuyi	aquaculture metagenome	32.96 N 118.52 E
SRR19611647	freshwater	False	False	WGS	300	9243064800	PRJNA847702	SAMN28951151	HOHAI UNIVERSITY	Illumina NovaSeq 6000	METAGENOMIC	2018-08	China	Asia	China: Nanjing	freshwater metagenome	33.14 N 119.46 E
SRR19611648	freshwater	False	False	WGS	300	7545295800	PRJNA847702	SAMN28951150	HOHAI UNIVERSITY	Illumina NovaSeq 6000	METAGENOMIC	2018-08	China	Asia	China: Nanjing	freshwater metagenome	33.14 N 119.45 E
SRR19611655	freshwater	False	False	WGS	300	8321992800	PRJNA847702	SAMN28951161	HOHAI UNIVERSITY	Illumina NovaSeq 6000	METAGENOMIC	2019-01	China	Asia	China: Nanjing	freshwater metagenome	33.14 N 119.68 E
SRR19611658	freshwater	False	False	WGS	300	7510513500	PRJNA847702	SAMN28951158	HOHAI UNIVERSITY	Illumina NovaSeq 6000	METAGENOMIC	2019-01	China	Asia	China: Nanjing	freshwater metagenome	33.14 N 119.65 E
SRR19611659	freshwater	False	False	WGS	300	6966226200	PRJNA847702	SAMN28951157	HOHAI UNIVERSITY	Illumina NovaSeq 6000	METAGENOMIC	2018-11	China	Asia	China: Nanjing	freshwater metagenome	33.14 N 119.28 E
SRR19611660	freshwater	False	False	WGS	300	7058014200	PRJNA847702	SAMN28951156	HOHAI UNIVERSITY	Illumina NovaSeq 6000	METAGENOMIC	2018-11	China	Asia	China: Nanjing	freshwater metagenome	33.14 N 119.27 E
SRR19611661	freshwater	False	False	WGS	300	7792503300	PRJNA847702	SAMN28951155	HOHAI UNIVERSITY	Illumina NovaSeq 6000	METAGENOMIC	2018-11	China	Asia	China: Nanjing	freshwater metagenome	33.14 N 119.26 E
SRR19611662	freshwater	False	False	WGS	300	7806709500	PRJNA847702	SAMN28951154	HOHAI UNIVERSITY	Illumina NovaSeq 6000	METAGENOMIC	2018-11	China	Asia	China: Nanjing	freshwater metagenome	33.14 N 119.25 E
SRR19611663	freshwater	False	False	WGS	300	8101027800	PRJNA847702	SAMN28951153	HOHAI UNIVERSITY	Illumina NovaSeq 6000	METAGENOMIC	2018-08	China	Asia	China: Nanjing	freshwater metagenome	33.14 N 119.48 E
SRR19611664	freshwater	False	False	WGS	300	8285346000	PRJNA847702	SAMN28951152	HOHAI UNIVERSITY	Illumina NovaSeq 6000	METAGENOMIC	2018-08	China	Asia	China: Nanjing	freshwater metagenome	33.14 N 119.47 E
SRR19631180	soil	False	False	WGS	302	15083602306	PRJNA848068	SAMN28980409	CHINESE ACADEMY OF SCIENCES	Illumina HiSeq 2500	METAGENOMIC	2020-09	China	Asia	China:Tongren	soil metagenome	27.52 N 109.21 E
SRR19631181	soil	False	False	WGS	302	15326804114	PRJNA848068	SAMN28980408	CHINESE ACADEMY OF SCIENCES	Illumina HiSeq 2500	METAGENOMIC	2020-09	China	Asia	China:Tongren	soil metagenome	27.56 N 109.19 E
SRR19631182	soil	False	False	WGS	302	15171899254	PRJNA848068	SAMN28980407	CHINESE ACADEMY OF SCIENCES	Illumina HiSeq 2500	METAGENOMIC	2020-09	China	Asia	China:Guiyang	soil metagenome	26.42 N 106.52 E
SRR15883096	plant	False	False	WGS	300	5930858100	PRJNA763048	SAMN21421606	NORTH-WEST UNIVERSITY	Illumina NovaSeq 6000	METAGENOMIC	2021-03	South Africa	Africa	South Africa: Randfontein	metagenome	26.05 S 27.37 E			Oak variety
SRR20556255	soil	False	False	WGS	287	1230695800	PRJNA861075	SAMN29881974	BIT MESRA RANCHI-835215	Illumina HiSeq 1500	GENOMIC	2021-08-24	India	Asia	India	soil metagenome	23.4123 N 85.43 E			Paenibacillus
SRR17036897	plant	False	False	WGS	302	10328628312	PRJNA783518	SAMN23436148	CHINESE ACADEMY OF SCIENCES	Illumina HiSeq 4000	METAGENOMIC	2019-07	China	Asia	China: Fuzhou	soil metagenome	28.37 N 106.58 E			Peanut
SRR17036898	plant	False	False	WGS	302	10579049128	PRJNA783518	SAMN23436147	CHINESE ACADEMY OF SCIENCES	Illumina HiSeq 4000	METAGENOMIC	2019-07	China	Asia	China: Fuzhou	soil metagenome	28.37 N 106.58 E			Peanut
SRR17036899	plant	False	False	WGS	302	8359320740	PRJNA783518	SAMN23436146	CHINESE ACADEMY OF SCIENCES	Illumina HiSeq 4000	METAGENOMIC	2019-07	China	Asia	China: Fuzhou	soil metagenome	28.37 N 106.58 E			Peanut
SRR17036900	plant	False	False	WGS	302	8030347610	PRJNA783518	SAMN23436145	CHINESE ACADEMY OF SCIENCES	Illumina HiSeq 4000	METAGENOMIC	2019-07	China	Asia	China: Fuzhou	soil metagenome	28.37 N 106.58 E			Peanut
SRR17036901	plant	False	False	WGS	302	11198205602	PRJNA783518	SAMN23436144	CHINESE ACADEMY OF SCIENCES	Illumina HiSeq 4000	METAGENOMIC	2019-07	China	Asia	China: Fuzhou	soil metagenome	28.37 N 106.58 E			Peanut
SRR17036902	plant	False	False	WGS	302	7869433554	PRJNA783518	SAMN23436143	CHINESE ACADEMY OF SCIENCES	Illumina HiSeq 4000	METAGENOMIC	2019-07	China	Asia	China: Fuzhou	soil metagenome	28.37 N 106.58 E			Peanut
SRR17036903	plant	False	False	WGS	302	8961692960	PRJNA783518	SAMN23436142	CHINESE ACADEMY OF SCIENCES	Illumina HiSeq 4000	METAGENOMIC	2019-07	China	Asia	China: Fuzhou	soil metagenome	28.37 N 106.58 E			Peanut
SRR6841379	plant	False	False	WGS	202	29740111954	PRJNA438468	SAMN08717029	AGRICULTURAL RESEARCH ORGANIZATION	Illumina HiSeq 1000	GENOMIC	2014-07	Israel	Asia	Israel	leaf metagenome	31.9730 N 34.7925 E	Plantation	plot	soil, Persea americana var. americana
SRR19857552	plant	False	False	WGS	218	342941578	PRJNA853148	SAMN29362065	JUNAGADH AGRICULTURAL UNIVERSITY	Ion GeneStudio S5	METAGENOMIC	2022-03-22	India	Asia	India: Mangrol, Gujarat	metagenome	21.12 N 70.11 E			Plant
SRR19857888	plant	False	False	WGS	215	281700355	PRJNA853148	SAMN29362345	JUNAGADH AGRICULTURAL UNIVERSITY	Ion GeneStudio S5	METAGENOMIC	2022-03-22	India	Asia	India: Lati, Somnath, Gujarat	metagenome	20.87 N 70.41 E			Plant
SRR19858091	plant	False	False	WGS	210	232019952	PRJNA853148	SAMN29362561	JUNAGADH AGRICULTURAL UNIVERSITY	Ion GeneStudio S5	METAGENOMIC	2022-03-22	India	Asia	India: Lati, Somnath, Gujarat	metagenome	20.87 N 70.41 E			Plant
SRR19880165	plant	False	False	WGS	216	243291729	PRJNA853148	SAMN29390393	JUNAGADH AGRICULTURAL UNIVERSITY	Ion GeneStudio S5	METAGENOMIC	2022-03-22	India	Asia	India: Shil, Gujarat,	metagenome	21.18 N 70.04 E			Plant
SRR19880271	plant	False	False	WGS	215	230070675	PRJNA853148	SAMN29390556	JUNAGADH AGRICULTURAL UNIVERSITY	Ion GeneStudio S5	METAGENOMIC	2022-03-22	India	Asia	India: Lati, Somnath, Gujarat	metagenome	20.87 N 70.41 E			Plant
SRR20731321	soil	False	False	WGS	242	708803948	PRJNA864791	SAMN30080148	FUNDACAO OSWALDO CRUZ	Illumina MiSeq	METAGENOMIC	2022-01-10	Brazil	South America	Brazil	metagenome	22.930194 S 43.268833 W			Poecilia reticulata
SRR20731322	soil	False	False	WGS	275	529722649	PRJNA864791	SAMN30080147	FUNDACAO OSWALDO CRUZ	Illumina MiSeq	METAGENOMIC	2022-01-28	Brazil	South America	Brazil	metagenome	22.880917 S 43.240583 W			Poecilia reticulata
SRR3636732	plant	False	False	WGS	234	8874020115	PRJNA322128	SAMN05179858	BANGOR UNIVERSITY	Illumina HiSeq 2500	METATRANSCRIPTOMIC	2015-06-15	United Kingdom	Europe	United Kingdom: Attingham park	plant metagenome	52.68765 N 2.76052 W	Temperate broad-leaf forests or woodlands and subpolar deciduous thickets	organic feature	Quercus robur organic material
SRR3636733	plant	False	False	WGS	234	6067837720	PRJNA322128	SAMN05179859	BANGOR UNIVERSITY	Illumina HiSeq 2500	METATRANSCRIPTOMIC	2015-06-15	United Kingdom	Europe	United Kingdom: Attingham park	plant metagenome	52.68771 N 2.67048 W	Temperate broad-leaf forests or woodlands and subpolar deciduous thickets	organic feature	Quercus robur organic material
SRR6288018	plant	False	False	WGS	106	68162342	PRJNA322128	SAMN05179858	BANGOR UNIVERSITY	Illumina HiSeq 2500	METATRANSCRIPTOMIC	2015-06-15	United Kingdom	Europe	United Kingdom: Attingham park	plant metagenome	52.68765 N 2.76052 W	Temperate broad-leaf forests or woodlands and subpolar deciduous thickets	organic feature	Quercus robur organic material
SRR15883087	plant	False	False	WGS	300	6048733200	PRJNA763048	SAMN21421602	NORTH-WEST UNIVERSITY	Illumina NovaSeq 6000	METAGENOMIC	2021-03	South Africa	Africa	South Africa: Randfontein	metagenome	26.05 S 27.37 E			Red frilly
SRR12685285	freshwater	False	False	WGS	273	4076985166	PRJNA663589	SAMN16212708	UNIVERSITY OF MINNESOTA DULUTH	Illumina NovaSeq 6000	METAGENOMIC	2019-05	USA	North America	USA: Lake Superior	freshwater sediment metagenome	47.597778 N 86.575278 W			sediment
SRR12685287	freshwater	False	False	WGS	276	6230308502	PRJNA663589	SAMN16212706	UNIVERSITY OF MINNESOTA DULUTH	Illumina NovaSeq 6000	METAGENOMIC	2019-05	USA	North America	USA: Lake Superior	freshwater sediment metagenome	47.597778 N 86.575278 W			sediment
SRR12685289	freshwater	False	False	WGS	274	5338555069	PRJNA663589	SAMN16212704	UNIVERSITY OF MINNESOTA DULUTH	Illumina NovaSeq 6000	METAGENOMIC	2019-05	USA	North America	USA: Lake Superior	freshwater sediment metagenome	48.056667 N 87.783333 W			sediment
SRR12685290	freshwater	False	False	WGS	278	5459722214	PRJNA663589	SAMN16212703	UNIVERSITY OF MINNESOTA DULUTH	Illumina NovaSeq 6000	METAGENOMIC	2019-05	USA	North America	USA: Lake Superior	freshwater sediment metagenome	48.056667 N 87.783333 W			sediment
SRR12685291	freshwater	False	False	WGS	275	4405691595	PRJNA663589	SAMN16212734	UNIVERSITY OF MINNESOTA DULUTH	Illumina NovaSeq 6000	METAGENOMIC	2019-06	USA	North America	USA: Lake Superior	freshwater sediment metagenome	47.3 N 89.816667 W			sediment
SRR12685293	freshwater	False	False	WGS	277	5926392025	PRJNA663589	SAMN16212732	UNIVERSITY OF MINNESOTA DULUTH	Illumina NovaSeq 6000	METAGENOMIC	2019-06	USA	North America	USA: Lake Superior	freshwater sediment metagenome	47.3 N 89.816667 W			sediment
SRR12685295	freshwater	False	False	WGS	271	4023710430	PRJNA663589	SAMN16212730	UNIVERSITY OF MINNESOTA DULUTH	Illumina NovaSeq 6000	METAGENOMIC	2019-06	USA	North America	USA: Lake Superior	freshwater sediment metagenome	47.3 N 89.816667 W			sediment
SRR12685298	freshwater	False	False	WGS	274	4951693032	PRJNA663589	SAMN16212728	UNIVERSITY OF MINNESOTA DULUTH	Illumina NovaSeq 6000	METAGENOMIC	2019-06	USA	North America	USA: Lake Superior	freshwater sediment metagenome	46.833333 N 90.266667 W			sediment
SRR12685301	freshwater	False	False	WGS	277	5099006934	PRJNA663589	SAMN16212725	UNIVERSITY OF MINNESOTA DULUTH	Illumina NovaSeq 6000	METAGENOMIC	2019-06	USA	North America	USA: Lake Superior	freshwater sediment metagenome	46.833333 N 90.266667 W			sediment
SRR12685304	freshwater	False	False	WGS	278	5236486139	PRJNA663589	SAMN16212722	UNIVERSITY OF MINNESOTA DULUTH	Illumina NovaSeq 6000	METAGENOMIC	2019-06	USA	North America	USA: Lake Superior	freshwater sediment metagenome	47.966667 N 88.466667 W			sediment
SRR12685305	freshwater	False	False	WGS	277	4921141749	PRJNA663589	SAMN16212721	UNIVERSITY OF MINNESOTA DULUTH	Illumina NovaSeq 6000	METAGENOMIC	2019-06	USA	North America	USA: Lake Superior	freshwater sediment metagenome	47.966667 N 88.466667 W			sediment
SRR12685311	freshwater	False	False	WGS	275	9509275594	PRJNA663589	SAMN16212716	UNIVERSITY OF MINNESOTA DULUTH	Illumina NovaSeq 6000	METAGENOMIC	2019-06	USA	North America	USA: Lake Superior	freshwater sediment metagenome	47.033333 N 91.266667 W			sediment
SRR12685314	freshwater	False	False	WGS	276	4079760910	PRJNA663589	SAMN16212713	UNIVERSITY OF MINNESOTA DULUTH	Illumina NovaSeq 6000	METAGENOMIC	2019-06	USA	North America	USA: Lake Superior	freshwater sediment metagenome	47.033333 N 91.266667 W			sediment
SRR12685316	freshwater	False	False	WGS	273	4423301981	PRJNA663589	SAMN16212711	UNIVERSITY OF MINNESOTA DULUTH	Illumina NovaSeq 6000	METAGENOMIC	2019-06	USA	North America	USA: Lake Superior	freshwater sediment metagenome	47.033333 N 91.266667 W			sediment
SRR14639173	freshwater	False	False	WGS	150	11463448304	PRJNA732564	SAMN19324124	UNIVERSIDADE FEDERAL DE MINAS GERAIS	NextSeq 550	METAGENOMIC	2016-12-23	Brazil	South America	Brazil: Casca River, Rio Casca, MG	freshwater sediment metagenome	20.13 S 42.38 W			sediment
SRR14639180	freshwater	False	False	WGS	150	12129161583	PRJNA732564	SAMN19324127	UNIVERSIDADE FEDERAL DE MINAS GERAIS	NextSeq 550	METAGENOMIC	2016-04-05	Brazil	South America	Brazil: Agua Fria River, Barra Longa, MG	freshwater sediment metagenome	20.16 S 43.2 W			sediment
SRR12486995	freshwater	False	False	WGS	302	17221585938	PRJNA658184	SAMN15860808	CHUNG-ANG UNIVERSITY	HiSeq X Ten	METAGENOMIC	2021-04-30	South Korea	Asia	Korea:Sunchang	freshwater metagenome	35.364169 N 127.146461 E			Seomjin-River
SRR12486996	freshwater	False	False	WGS	302	16797402174	PRJNA658184	SAMN15860807	CHUNG-ANG UNIVERSITY	HiSeq X Ten	METAGENOMIC	2021-04-30	South Korea	Asia	Korea:Sunchang	wastewater metagenome	35.364169 N 127.146461 E			Seomjin-River
SRR14458710	plant	False	False	WGS	502	6412188066	PRJNA435634	SAMN19044779	UC BERKELEY	Illumina NovaSeq 6000	METAGENOMIC	2016-07-26	USA	North America	USA: Parlier, CA	Sorghum bicolor	36.597906 N 119.518373 W			Soil
SRR14458711	plant	False	False	WGS	502	8217579862	PRJNA435634	SAMN19044778	UC BERKELEY	Illumina NovaSeq 6000	METAGENOMIC	2016-07-26	USA	North America	USA: Parlier, CA	Sorghum bicolor	36.597906 N 119.518373 W			Soil
SRR14458714	plant	False	False	WGS	502	5899374986	PRJNA435634	SAMN19044775	UC BERKELEY	Illumina NovaSeq 6000	METAGENOMIC	2016-06-28	USA	North America	USA: Parlier, CA	Sorghum bicolor	36.597906 N 119.518373 W			Soil
SRR14458722	plant	False	False	WGS	502	5768033714	PRJNA435634	SAMN19044774	UC BERKELEY	Illumina NovaSeq 6000	METAGENOMIC	2016-06-28	USA	North America	USA: Parlier, CA	Sorghum bicolor	36.597906 N 119.518373 W			Soil
SRR14458742	plant	False	False	WGS	502	5479745154	PRJNA435634	SAMN19044792	UC BERKELEY	Illumina NovaSeq 6000	METAGENOMIC	2016-08-16	USA	North America	USA: Parlier, CA	Sorghum bicolor	36.597906 N 119.518373 W			Soil
SRR14458745	plant	False	False	WGS	502	5771471410	PRJNA435634	SAMN19044790	UC BERKELEY	Illumina NovaSeq 6000	METAGENOMIC	2016-08-16	USA	North America	USA: Parlier, CA	Sorghum bicolor	36.597906 N 119.518373 W			Soil
SRR14458747	plant	False	False	WGS	502	4814768344	PRJNA435634	SAMN19044788	UC BERKELEY	Illumina NovaSeq 6000	METAGENOMIC	2016-08-09	USA	North America	USA: Parlier, CA	Sorghum bicolor	36.597906 N 119.518373 W			Soil
SRR14458749	plant	False	False	WGS	502	7406277582	PRJNA435634	SAMN19044786	UC BERKELEY	Illumina NovaSeq 6000	METAGENOMIC	2016-08-09	USA	North America	USA: Parlier, CA	Sorghum bicolor	36.597906 N 119.518373 W			Soil
SRR14458751	plant	False	False	WGS	502	6973504386	PRJNA435634	SAMN19044783	UC BERKELEY	Illumina NovaSeq 6000	METAGENOMIC	2016-08-02	USA	North America	USA: Parlier, CA	Sorghum bicolor	36.597906 N 119.518373 W			Soil
SRR14458754	plant	False	False	WGS	502	7426969520	PRJNA435634	SAMN19044780	UC BERKELEY	Illumina NovaSeq 6000	METAGENOMIC	2016-07-26	USA	North America	USA: Parlier, CA	Sorghum bicolor	36.597906 N 119.518373 W			Soil
SRR14458756	plant	False	False	WGS	502	8022823942	PRJNA435634	SAMN19044770	UC BERKELEY	Illumina NovaSeq 6000	METAGENOMIC	2016-06-21	USA	North America	USA: Parlier, CA	Sorghum bicolor	36.597906 N 119.518373 W			Soil
SRR19906086	soil	False	False	WGS	242	10984807	PRJNA854266	SAMN29426664	ZHEJIANG UNIVERSITY OF TECHNOLOGY	Illumina NovaSeq 6000	METAGENOMIC	2020-05	China	Asia	China: zhejiang	soil metagenome	30.07 N 120.59 E			soil
SRR19906087	soil	False	False	WGS	324	293881360	PRJNA854266	SAMN29426663	ZHEJIANG UNIVERSITY OF TECHNOLOGY	Illumina NovaSeq 6000	METAGENOMIC	2020-05	China	Asia	China: zhejiang	soil metagenome	30.07 N 120.59 E			soil
SRR19906088	soil	False	False	WGS	356	330827258	PRJNA854266	SAMN29426662	ZHEJIANG UNIVERSITY OF TECHNOLOGY	Illumina NovaSeq 6000	METAGENOMIC	2020-05	China	Asia	China: zhejiang	soil metagenome	30.07 N 120.59 E			soil
SRR19906089	soil	False	False	WGS	620	85966236	PRJNA854266	SAMN29426661	ZHEJIANG UNIVERSITY OF TECHNOLOGY	Illumina NovaSeq 6000	METAGENOMIC	2020-05	China	Asia	China: zhejiang	soil metagenome	30.07 N 120.59 E			soil
SRR19906090	soil	False	False	WGS	612	46108224	PRJNA854266	SAMN29426660	ZHEJIANG UNIVERSITY OF TECHNOLOGY	Illumina NovaSeq 6000	METAGENOMIC	2020-05	China	Asia	China: zhejiang	soil metagenome	30.07 N 120.59 E			soil
SRR15883091	plant	False	False	WGS	300	6647802900	PRJNA763048	SAMN21421598	NORTH-WEST UNIVERSITY	Illumina NovaSeq 6000	METAGENOMIC	2021-03	South Africa	Africa	South Africa: Randfontein	metagenome	26.05 S 27.37 E			Solanova
SRR15883090	plant	False	False	WGS	300	6366341700	PRJNA763048	SAMN21421599	NORTH-WEST UNIVERSITY	Illumina NovaSeq 6000	METAGENOMIC	2021-03	South Africa	Africa	South Africa: Randfontein	metagenome	26.05 S 27.37 E			Solanova variety
SRR16079611	plant	False	False	WGS	282	2706251342	PRJNA766489	SAMN21849078	NORTH-WEST UNIVERSITY	Illumina NovaSeq 6000	METAGENOMIC	2021-03	South Africa	Africa	South Africa: Mafikeng	metagenome	26.25 S 26.17 E			Solanum lycopersicum
SRR16079612	plant	False	False	WGS	282	2553061333	PRJNA766489	SAMN21849078	NORTH-WEST UNIVERSITY	Illumina NovaSeq 6000	METAGENOMIC	2021-03	South Africa	Africa	South Africa: Mafikeng	metagenome	26.25 S 26.17 E			Solanum lycopersicum
SRR16079613	plant	False	False	WGS	285	2070364934	PRJNA766489	SAMN21849078	NORTH-WEST UNIVERSITY	Illumina NovaSeq 6000	METAGENOMIC	2021-03	South Africa	Africa	South Africa: Mafikeng	metagenome	26.25 S 26.17 E			Solanum lycopersicum
SRR16079614	plant	False	False	WGS	276	2560055530	PRJNA766489	SAMN21849078	NORTH-WEST UNIVERSITY	Illumina NovaSeq 6000	METAGENOMIC	2021-03	South Africa	Africa	South Africa: Mafikeng	metagenome	26.25 S 26.17 E			Solanum lycopersicum
SRR16079616	plant	False	False	WGS	289	2041659716	PRJNA766489	SAMN21849078	NORTH-WEST UNIVERSITY	Illumina NovaSeq 6000	METAGENOMIC	2021-03	South Africa	Africa	South Africa: Mafikeng	metagenome	26.25 S 26.17 E			Solanum lycopersicum
SRR16079617	plant	False	False	WGS	283	2519357311	PRJNA766489	SAMN21849078	NORTH-WEST UNIVERSITY	Illumina NovaSeq 6000	METAGENOMIC	2021-03	South Africa	Africa	South Africa: Mafikeng	metagenome	26.25 S 26.17 E			Solanum lycopersicum
SRR16079618	plant	False	False	WGS	288	2061161359	PRJNA766489	SAMN21849078	NORTH-WEST UNIVERSITY	Illumina NovaSeq 6000	METAGENOMIC	2021-03	South Africa	Africa	South Africa: Mafikeng	metagenome	26.25 S 26.17 E			Solanum lycopersicum
SRR16079619	plant	False	False	WGS	276	2690170481	PRJNA766489	SAMN21849078	NORTH-WEST UNIVERSITY	Illumina NovaSeq 6000	METAGENOMIC	2021-03	South Africa	Africa	South Africa: Mafikeng	metagenome	26.25 S 26.17 E			Solanum lycopersicum
SRR17255005	plant	False	False	WGS	291	5436271229	PRJNA789467	SAMN24114741	NIOO-KNAW	Illumina HiSeq 4000	METAGENOMIC	2019-04-20	Netherlands	Europe	Netherlands:Wageningen	rhizosphere metagenome	51.98 N 5.67 E			Solanum lycopersicum x Solanum pimpinellifolium
SRR17255021	plant	False	False	WGS	282	6768353442	PRJNA789467	SAMN24114726	NIOO-KNAW	Illumina HiSeq 4000	METAGENOMIC	2019-04-17	Netherlands	Europe	Netherlands:Wageningen	rhizosphere metagenome	51.98 N 5.67 E			Solanum lycopersicum x Solanum pimpinellifolium
SRR17255036	plant	False	False	WGS	281	5817622361	PRJNA789467	SAMN24114771	NIOO-KNAW	Illumina HiSeq 4000	METAGENOMIC	2019-04-19	Netherlands	Europe	Netherlands:Wageningen	rhizosphere metagenome	51.98 N 5.67 E			Solanum lycopersicum x Solanum pimpinellifolium
SRR17255045	plant	False	False	WGS	279	6935766079	PRJNA789467	SAMN24114763	NIOO-KNAW	Illumina HiSeq 4000	METAGENOMIC	2019-04-18	Netherlands	Europe	Netherlands:Wageningen	rhizosphere metagenome	51.98 N 5.67 E			Solanum lycopersicum x Solanum pimpinellifolium
SRR17255054	plant	False	False	WGS	280	6463388572	PRJNA789467	SAMN24114754	NIOO-KNAW	Illumina HiSeq 4000	METAGENOMIC	2019-04-18	Netherlands	Europe	Netherlands:Wageningen	rhizosphere metagenome	51.98 N 5.67 E			Solanum lycopersicum x Solanum pimpinellifolium
SRR17255055	plant	False	False	WGS	285	6153511871	PRJNA789467	SAMN24114700	NIOO-KNAW	Illumina HiSeq 4000	METAGENOMIC	2019-04-19	Netherlands	Europe	Netherlands:Wageningen	rhizosphere metagenome	51.98 N 5.67 E			Solanum lycopersicum x Solanum pimpinellifolium
SRR17255058	plant	False	False	WGS	287	5802731619	PRJNA789467	SAMN24114722	NIOO-KNAW	Illumina HiSeq 4000	METAGENOMIC	2019-04-20	Netherlands	Europe	Netherlands:Wageningen	rhizosphere metagenome	51.98 N 5.67 E			Solanum lycopersicum x Solanum pimpinellifolium
SRR17255063	plant	False	False	WGS	277	6267720671	PRJNA789467	SAMN24114717	NIOO-KNAW	Illumina HiSeq 4000	METAGENOMIC	2019-04-20	Netherlands	Europe	Netherlands:Wageningen	rhizosphere metagenome	51.98 N 5.67 E			Solanum lycopersicum x Solanum pimpinellifolium
SRR17255068	plant	False	False	WGS	280	6415544700	PRJNA789467	SAMN24114713	NIOO-KNAW	Illumina HiSeq 4000	METAGENOMIC	2019-04-20	Netherlands	Europe	Netherlands:Wageningen	rhizosphere metagenome	51.98 N 5.67 E			Solanum lycopersicum x Solanum pimpinellifolium
SRR17255069	plant	False	False	WGS	296	6343048579	PRJNA789467	SAMN24114712	NIOO-KNAW	Illumina HiSeq 4000	METAGENOMIC	2019-04-18	Netherlands	Europe	Netherlands:Wageningen	rhizosphere metagenome	51.98 N 5.67 E			Solanum lycopersicum x Solanum pimpinellifolium
SRR17255070	plant	False	False	WGS	298	6296111651	PRJNA789467	SAMN24114711	NIOO-KNAW	Illumina HiSeq 4000	METAGENOMIC	2019-04-20	Netherlands	Europe	Netherlands:Wageningen	rhizosphere metagenome	51.98 N 5.67 E			Solanum lycopersicum x Solanum pimpinellifolium
SRR17255073	plant	False	False	WGS	282	6614032008	PRJNA789467	SAMN24114708	NIOO-KNAW	Illumina HiSeq 4000	METAGENOMIC	2019-04-18	Netherlands	Europe	Netherlands:Wageningen	rhizosphere metagenome	51.98 N 5.67 E			Solanum lycopersicum x Solanum pimpinellifolium
SRR17255075	plant	False	False	WGS	281	6612253899	PRJNA789467	SAMN24114706	NIOO-KNAW	Illumina HiSeq 4000	METAGENOMIC	2019-04-20	Netherlands	Europe	Netherlands:Wageningen	rhizosphere metagenome	51.98 N 5.67 E			Solanum lycopersicum x Solanum pimpinellifolium
SRR17255076	plant	False	False	WGS	296	11689854894	PRJNA789467	SAMN24114807	NIOO-KNAW	Illumina HiSeq 4000	METAGENOMIC	2019-04-20	Netherlands	Europe	Netherlands:Wageningen	rhizosphere metagenome	51.98 N 5.67 E			Solanum lycopersicum x Solanum pimpinellifolium
SRR17255078	plant	False	False	WGS	294	13010991028	PRJNA789467	SAMN24114805	NIOO-KNAW	Illumina HiSeq 4000	METAGENOMIC	2019-04-20	Netherlands	Europe	Netherlands:Wageningen	rhizosphere metagenome	51.98 N 5.67 E			Solanum lycopersicum x Solanum pimpinellifolium
SRR17255079	plant	False	False	WGS	298	10761233365	PRJNA789467	SAMN24114804	NIOO-KNAW	Illumina HiSeq 4000	METAGENOMIC	2019-04-20	Netherlands	Europe	Netherlands:Wageningen	rhizosphere metagenome	51.98 N 5.67 E			Solanum lycopersicum x Solanum pimpinellifolium
SRR17255081	plant	False	False	WGS	286	5420818238	PRJNA789467	SAMN24114803	NIOO-KNAW	Illumina HiSeq 4000	METAGENOMIC	2019-04-20	Netherlands	Europe	Netherlands:Wageningen	rhizosphere metagenome	51.98 N 5.67 E			Solanum lycopersicum x Solanum pimpinellifolium
SRR17255083	plant	False	False	WGS	297	11058720038	PRJNA789467	SAMN24114801	NIOO-KNAW	Illumina HiSeq 4000	METAGENOMIC	2019-04-20	Netherlands	Europe	Netherlands:Wageningen	rhizosphere metagenome	51.98 N 5.67 E			Solanum lycopersicum x Solanum pimpinellifolium
SRR17255084	plant	False	False	WGS	284	6301245708	PRJNA789467	SAMN24114800	NIOO-KNAW	Illumina HiSeq 4000	METAGENOMIC	2019-04-20	Netherlands	Europe	Netherlands:Wageningen	rhizosphere metagenome	51.98 N 5.67 E			Solanum lycopersicum x Solanum pimpinellifolium
SRR17255085	plant	False	False	WGS	279	7436204159	PRJNA789467	SAMN24114799	NIOO-KNAW	Illumina HiSeq 4000	METAGENOMIC	2019-04-20	Netherlands	Europe	Netherlands:Wageningen	rhizosphere metagenome	51.98 N 5.67 E			Solanum lycopersicum x Solanum pimpinellifolium
SRR17255086	plant	False	False	WGS	290	10577227915	PRJNA789467	SAMN24114798	NIOO-KNAW	Illumina HiSeq 4000	METAGENOMIC	2019-04-20	Netherlands	Europe	Netherlands:Wageningen	rhizosphere metagenome	51.98 N 5.67 E			Solanum lycopersicum x Solanum pimpinellifolium
SRR17255087	plant	False	False	WGS	289	11181041349	PRJNA789467	SAMN24114797	NIOO-KNAW	Illumina HiSeq 4000	METAGENOMIC	2019-04-20	Netherlands	Europe	Netherlands:Wageningen	rhizosphere metagenome	51.98 N 5.67 E			Solanum lycopersicum x Solanum pimpinellifolium
SRR17255088	plant	False	False	WGS	283	7297969325	PRJNA789467	SAMN24114796	NIOO-KNAW	Illumina HiSeq 4000	METAGENOMIC	2019-04-20	Netherlands	Europe	Netherlands:Wageningen	rhizosphere metagenome	51.98 N 5.67 E			Solanum lycopersicum x Solanum pimpinellifolium
SRR17255089	plant	False	False	WGS	289	5333771036	PRJNA789467	SAMN24114795	NIOO-KNAW	Illumina HiSeq 4000	METAGENOMIC	2019-04-20	Netherlands	Europe	Netherlands:Wageningen	rhizosphere metagenome	51.98 N 5.67 E			Solanum lycopersicum x Solanum pimpinellifolium
SRR17255091	plant	False	False	WGS	298	6250470698	PRJNA789467	SAMN24114704	NIOO-KNAW	Illumina HiSeq 4000	METAGENOMIC	2019-04-17	Netherlands	Europe	Netherlands:Wageningen	rhizosphere metagenome	51.98 N 5.67 E			Solanum lycopersicum x Solanum pimpinellifolium
SRR17255092	plant	False	False	WGS	293	11089457880	PRJNA789467	SAMN24114695	NIOO-KNAW	Illumina HiSeq 4000	METAGENOMIC	2019-04-17	Netherlands	Europe	Netherlands:Wageningen	rhizosphere metagenome	51.98 N 5.67 E			Solanum lycopersicum x Solanum pimpinellifolium
SRR17255093	plant	False	False	WGS	286	6179009425	PRJNA789467	SAMN24114694	NIOO-KNAW	Illumina HiSeq 4000	METAGENOMIC	2019-04-20	Netherlands	Europe	Netherlands:Wageningen	rhizosphere metagenome	51.98 N 5.67 E			Solanum lycopersicum x Solanum pimpinellifolium
SRR19087132	plant	False	False	WGS	500	40277000	PRJNA835122	SAMN28094134	JIANGSU UNIVERSITY	Illumina HiSeq 3000	METAGENOMIC	2017-08	China	Asia	China: zhenjiang	rhizosphere metagenome	32.33 N 119.85 E			Solidago canadensis
SRR19087135	plant	False	False	WGS	500	34717500	PRJNA835122	SAMN28094132	JIANGSU UNIVERSITY	Illumina HiSeq 3000	METAGENOMIC	2017-08	China	Asia	China: zhenjiang	rhizosphere metagenome	32.33 N 119.85 E			Solidago canadensis
SRR19087141	plant	False	False	WGS	500	39012000	PRJNA835122	SAMN28094126	JIANGSU UNIVERSITY	Illumina HiSeq 3000	METAGENOMIC	2017-08	China	Asia	China: zhenjiang	rhizosphere metagenome	32.33 N 119.85 E			Solidago canadensis
SRR19087168	plant	False	False	WGS	500	27590000	PRJNA835122	SAMN28094102	JIANGSU UNIVERSITY	Illumina HiSeq 3000	METAGENOMIC	2017-08	China	Asia	China: zhenjiang	rhizosphere metagenome	32.33 N 119.85 E			Solidago canadensis
SRR19087174	plant	False	False	WGS	500	37499500	PRJNA835122	SAMN28094096	JIANGSU UNIVERSITY	Illumina HiSeq 3000	METAGENOMIC	2017-08	China	Asia	China: zhenjiang	rhizosphere metagenome	32.33 N 119.85 E			Solidago canadensis
SRR19087179	plant	False	False	WGS	500	28053500	PRJNA835122	SAMN28094092	JIANGSU UNIVERSITY	Illumina HiSeq 3000	METAGENOMIC	2017-08	China	Asia	China: zhenjiang	rhizosphere metagenome	32.33 N 119.85 E			Solidago canadensis
SRR19087216	plant	False	False	WGS	500	41170000	PRJNA835122	SAMN28094158	JIANGSU UNIVERSITY	Illumina HiSeq 3000	METAGENOMIC	2017-08	China	Asia	China: zhenjiang	rhizosphere metagenome	32.33 N 119.85 E			Solidago canadensis
SRR18726760	plant	False	False	WGS	302	14982104334	PRJNA697409	SAMN17674936	JGI	Illumina NovaSeq 6000	METAGENOMIC	2017-08-28	USA	North America	USA: Nebraska	rhizosphere metagenome	41.8942 N 103.685 W			Sorghum bicolor
SRR18726762	plant	False	False	WGS	302	16462598934	PRJNA697410	SAMN17674647	JGI	Illumina NovaSeq 6000	METAGENOMIC	2017-08-01	USA	North America	USA: Nebraska	rhizosphere metagenome	41.8942 N 103.685 W			Sorghum bicolor
SRR18726830	plant	False	False	WGS	302	15348177862	PRJNA697411	SAMN17675485	JGI	Illumina NovaSeq 6000	METAGENOMIC	2017-07-07	USA	North America	USA: Nebraska	rhizosphere metagenome	41.8942 N 103.685 W			Sorghum bicolor
SRR18726874	plant	False	False	WGS	302	9800606982	PRJNA697413	SAMN17675484	JGI	Illumina NovaSeq 6000	METAGENOMIC	2017-08-16	USA	North America	USA: Nebraska	rhizosphere metagenome	41.201 N 97.9447 W			Sorghum bicolor
SRR18726898	plant	False	False	WGS	302	16127821968	PRJNA697415	SAMN17674953	JGI	Illumina NovaSeq 6000	METAGENOMIC	2017-07-07	USA	North America	USA: Nebraska	rhizosphere metagenome	41.8942 N 103.685 W			Sorghum bicolor
SRR18726967	plant	False	False	WGS	302	14771427926	PRJNA697416	SAMN17675278	JGI	Illumina NovaSeq 6000	METAGENOMIC	2017-08-16	USA	North America	USA: Nebraska	rhizosphere metagenome	41.201 N 97.9447 W			Sorghum bicolor
SRR18728300	plant	False	False	WGS	302	13537373782	PRJNA697390	SAMN17675055	JGI	Illumina NovaSeq 6000	METAGENOMIC	2017-08-28	USA	North America	USA: Nebraska	rhizosphere metagenome	41.8942 N 103.685 W			Sorghum bicolor
SRR18728320	plant	False	False	WGS	302	15422156386	PRJNA697394	SAMN17674641	JGI	Illumina NovaSeq 6000	METAGENOMIC	2017-06-28	USA	North America	USA: Nebraska	rhizosphere metagenome	41.201 N 97.9447 W			Sorghum bicolor
SRR18728772	plant	False	False	WGS	302	15082119486	PRJNA697395	SAMN17675473	JGI	Illumina NovaSeq 6000	METAGENOMIC	2017-07-18	USA	North America	USA: Nebraska	rhizosphere metagenome	41.201 N 97.9447 W			Sorghum bicolor
SRR18728977	plant	False	False	WGS	302	15112001480	PRJNA697398	SAMN17675261	JGI	Illumina NovaSeq 6000	METAGENOMIC	2017-06-28	USA	North America	USA: Nebraska	rhizosphere metagenome	41.201 N 97.9447 W			Sorghum bicolor
SRR18728985	plant	False	False	WGS	302	15146540012	PRJNA697418	SAMN17674791	JGI	Illumina NovaSeq 6000	METAGENOMIC	2017-06-28	USA	North America	USA: Nebraska	rhizosphere metagenome	41.201 N 97.9447 W			Sorghum bicolor
SRR18729100	plant	False	False	WGS	302	15796932950	PRJNA697423	SAMN17674796	JGI	Illumina NovaSeq 6000	METAGENOMIC	2017-07-18	USA	North America	USA: Nebraska	rhizosphere metagenome	41.201 N 97.9447 W			Sorghum bicolor
SRR18729143	plant	False	False	WGS	302	18411942494	PRJNA697424	SAMN17674514	JGI	Illumina NovaSeq 6000	METAGENOMIC	2017-08-01	USA	North America	USA: Nebraska	rhizosphere metagenome	41.8942 N 103.685 W			Sorghum bicolor
SRR14623165	plant	False	False	WGS	302	15464780364	PRJNA731454	SAMN19292322	KING ABDULLAH UNIVERSITY OF SCIENCE AND TECHNOLOGY	Illumina NovaSeq 6000	METAGENOMIC	2017-04	Namibia	Africa	Namibia: Central Namib Desert	rhizosphere metagenome	23.32 S 15.08 E			Stipagrostis
SRR14623166	plant	False	False	WGS	302	13643849620	PRJNA731454	SAMN19292321	KING ABDULLAH UNIVERSITY OF SCIENCE AND TECHNOLOGY	Illumina NovaSeq 6000	METAGENOMIC	2017-04	Namibia	Africa	Namibia: Central Namib Desert	rhizosphere metagenome	23.32 S 15.08 E			Stipagrostis
SRR14623167	plant	False	False	WGS	302	18964468104	PRJNA731454	SAMN19292320	KING ABDULLAH UNIVERSITY OF SCIENCE AND TECHNOLOGY	Illumina NovaSeq 6000	METAGENOMIC	2017-04	Namibia	Africa	Namibia: Central Namib Desert	rhizosphere metagenome	23.32 S 15.08 E			Stipagrostis
SRR14286326	plant	False	False	WGS	126	36425972111	PRJNA719981	SAMN18805704	WAGENINGEN UNIVERSITY AND RESEARCH	Illumina NovaSeq 6000	METAGENOMIC	2019-10	Netherlands	Europe	Netherlands	rhizosphere metagenome	51.98 N 5.67 E			Triticum
SRR14286327	plant	False	False	WGS	125	31921139677	PRJNA719981	SAMN18805704	WAGENINGEN UNIVERSITY AND RESEARCH	Illumina NovaSeq 6000	METAGENOMIC	2019-10	Netherlands	Europe	Netherlands	rhizosphere metagenome	51.98 N 5.67 E			Triticum
SRR15883098	plant	False	False	WGS	300	6546631500	PRJNA763048	SAMN21421596	NORTH-WEST UNIVERSITY	Illumina NovaSeq 6000	METAGENOMIC	2021-03	South Africa	Africa	South Africa: Randfontein	metagenome	26.05 S 27.37 E			Welton
SRR15883092	plant	False	False	WGS	300	6849004500	PRJNA763048	SAMN21421597	NORTH-WEST UNIVERSITY	Illumina NovaSeq 6000	METAGENOMIC	2021-03	South Africa	Africa	South Africa: Randfontein	metagenome	26.05 S 27.37 E			Welton Lettuce
SRR15883099	plant	False	False	WGS	300	2473102200	PRJNA763048	SAMN21421595	NORTH-WEST UNIVERSITY	Illumina NovaSeq 6000	METAGENOMIC	2021-03	South Africa	Africa	South Africa: Randfontein	metagenome	26.05 S 27.37 E			Welton variety
SRR18673644	plant	False	False	WGS	260	2855155129	PRJNA821718	SAMN27122705	NORTH-WEST UNIVERSITY	Illumina NovaSeq 6000	METAGENOMIC	2021-01	South Africa	Africa	South Africa: Lichtenberg	metagenome	25.59 S 26.31 E			WEMA
SRR18673641	plant	False	False	WGS	263	2660693984	PRJNA821718	SAMN27122708	NORTH-WEST UNIVERSITY	Illumina NovaSeq 6000	METAGENOMIC	2021-01	South Africa	Africa	South Africa: Mafikeng	metagenome	25.47 S 25.37 E			WEMA Accession
SRR18673643	plant	False	False	WGS	258	3467131872	PRJNA821718	SAMN27122706	NORTH-WEST UNIVERSITY	Illumina NovaSeq 6000	METAGENOMIC	2021-01	South Africa	Africa	South Africa: Mafikeng	metagenome	25.47 S 25.37 E			WEMA VARIETY
SRR18673642	plant	False	False	WGS	258	2641232068	PRJNA821718	SAMN27122707	NORTH-WEST UNIVERSITY	Illumina NovaSeq 6000	METAGENOMIC	2021-01	South Africa	Africa	South Africa: Mafikeng	metagenome	25.47 S 25.37 E			Zea
SRR18498656	plant	False	False	WGS	83	184030422	PRJNA818443	SAMN26858698	CENTRO DE INVESTIGACIONES Y ESTUDIOS AVANZADOS DEL IPN	Illumina NovaSeq 6000	METAGENOMIC	2019	Mexico	North America	Mexico: CENEB, Sonora	plant metagenome	27.33 N 109.09 W			Zea mays
SRR18498659	plant	False	False	WGS	83	170306870	PRJNA818443	SAMN26858695	CENTRO DE INVESTIGACIONES Y ESTUDIOS AVANZADOS DEL IPN	Illumina NovaSeq 6000	METAGENOMIC	2019	Mexico	North America	Mexico: CENEB, Sonora	plant metagenome	27.33 N 109.09 W			Zea mays
SRR18498662	plant	False	False	WGS	83	169893281	PRJNA818443	SAMN26858693	CENTRO DE INVESTIGACIONES Y ESTUDIOS AVANZADOS DEL IPN	Illumina NovaSeq 6000	METAGENOMIC	2019	Mexico	North America	Mexico: CENEB, Sonora	plant metagenome	27.33 N 109.09 W			Zea mays
SRR18498727	plant	False	False	WGS	83	127345323	PRJNA818443	SAMN26858724	CENTRO DE INVESTIGACIONES Y ESTUDIOS AVANZADOS DEL IPN	Illumina NovaSeq 6000	METAGENOMIC	2019	Mexico	North America	Mexico: CENEB, Sonora	plant metagenome	27.33 N 109.09 W			Zea mays
SRR18498728	plant	False	False	WGS	83	105381531	PRJNA818443	SAMN26858726	CENTRO DE INVESTIGACIONES Y ESTUDIOS AVANZADOS DEL IPN	Illumina NovaSeq 6000	METAGENOMIC	2019	Mexico	North America	Mexico: CENEB, Sonora	plant metagenome	27.33 N 109.09 W			Zea mays
SRR18498732	plant	False	False	WGS	83	104951010	PRJNA818443	SAMN26858720	CENTRO DE INVESTIGACIONES Y ESTUDIOS AVANZADOS DEL IPN	Illumina NovaSeq 6000	METAGENOMIC	2019	Mexico	North America	Mexico: CENEB, Sonora	plant metagenome	27.33 N 109.09 W			Zea mays
SRR18498734	plant	False	False	WGS	83	98418993	PRJNA818443	SAMN26858718	CENTRO DE INVESTIGACIONES Y ESTUDIOS AVANZADOS DEL IPN	Illumina NovaSeq 6000	METAGENOMIC	2019	Mexico	North America	Mexico: CENEB, Sonora	plant metagenome	27.33 N 109.09 W			Zea mays
SRR18498739	plant	False	False	WGS	83	115958470	PRJNA818443	SAMN26858714	CENTRO DE INVESTIGACIONES Y ESTUDIOS AVANZADOS DEL IPN	Illumina NovaSeq 6000	METAGENOMIC	2019	Mexico	North America	Mexico: CENEB, Sonora	plant metagenome	27.33 N 109.09 W			Zea mays
SRR18498742	plant	False	False	WGS	83	95357704	PRJNA818443	SAMN26858711	CENTRO DE INVESTIGACIONES Y ESTUDIOS AVANZADOS DEL IPN	Illumina NovaSeq 6000	METAGENOMIC	2019	Mexico	North America	Mexico: CENEB, Sonora	plant metagenome	27.33 N 109.09 W			Zea mays
SRR18498744	plant	False	False	WGS	83	58244503	PRJNA818443	SAMN26858709	CENTRO DE INVESTIGACIONES Y ESTUDIOS AVANZADOS DEL IPN	Illumina NovaSeq 6000	METAGENOMIC	2019	Mexico	North America	Mexico: CENEB, Sonora	plant metagenome	27.33 N 109.09 W			Zea mays
SRR18498747	plant	False	False	WGS	83	72236062	PRJNA818443	SAMN26858706	CENTRO DE INVESTIGACIONES Y ESTUDIOS AVANZADOS DEL IPN	Illumina NovaSeq 6000	METAGENOMIC	2019	Mexico	North America	Mexico: CENEB, Sonora	plant metagenome	27.33 N 109.09 W			Zea mays
SRR18498752	plant	False	False	WGS	83	153603286	PRJNA818443	SAMN26858702	CENTRO DE INVESTIGACIONES Y ESTUDIOS AVANZADOS DEL IPN	Illumina NovaSeq 6000	METAGENOMIC	2019	Mexico	North America	Mexico: CENEB, Sonora	plant metagenome	27.33 N 109.09 W			Zea mays
SRR18498753	plant	False	False	WGS	83	155676377	PRJNA818443	SAMN26858701	CENTRO DE INVESTIGACIONES Y ESTUDIOS AVANZADOS DEL IPN	Illumina NovaSeq 6000	METAGENOMIC	2019	Mexico	North America	Mexico: CENEB, Sonora	plant metagenome	27.33 N 109.09 W			Zea mays
SRR18673646	plant	False	False	WGS	265	2518676897	PRJNA821718	SAMN27122703	NORTH-WEST UNIVERSITY	Illumina NovaSeq 6000	METAGENOMIC	2021-01	South Africa	Africa	South Africa: Lichtenberg	metagenome	25.59 S 26.31 E			Zea mays
SRR18673645	plant	False	False	WGS	261	2914182128	PRJNA821718	SAMN27122704	NORTH-WEST UNIVERSITY	Illumina NovaSeq 6000	METAGENOMIC	2021-01	South Africa	Africa	South Africa: Lichtenberg	metagenome	25.59 S 26.31 E			Zea mays L
SRR18673640	plant	False	False	WGS	248	3121851578	PRJNA821718	SAMN27122709	NORTH-WEST UNIVERSITY	Illumina NovaSeq 6000	METAGENOMIC	2021-01	South Africa	Africa	South Africa: Mafikeng	metagenome	25.47 S 25.37 E			Zea mays L.
DRR163689	freshwater	False	False	WGS	202	11884188230	PRJDB7293	SAMD00155368	NIG	Illumina Genome Analyzer IIx	METAGENOMIC	2013-09	Japan	Asia	Japan:Kagoshima, Kirishima	hot springs metagenome	31.55 N 130.47 E	freshwater biome	hot spring	water
DRR163690	freshwater	False	False	WGS	202	11961925304	PRJDB7293	SAMD00155369	NIG	Illumina Genome Analyzer IIx	METAGENOMIC	2013-09	Japan	Asia	Japan:Kagoshima, Kirishima	hot springs metagenome	31.53 N 130.50 E	freshwater biome	hot spring	water
DRR163691	freshwater	False	False	WGS	374	2217888511	PRJDB7293	SAMD00155370	NIG	Illumina MiSeq	METAGENOMIC	2013-09	Japan	Asia	Japan:Kagoshima, Kirishima	hot springs metagenome	31.54 N 130.49 E	freshwater biome	hot spring	water
DRR163692	freshwater	False	False	WGS	395	6646336230	PRJDB7293	SAMD00155371	NIG	Illumina MiSeq	METAGENOMIC	2013-09	Japan	Asia	Japan:Kagoshima, Kirishima	hot springs metagenome	31.55 N 130.48 E	freshwater biome	hot spring	water
DRR163693	freshwater	False	False	WGS	343	6784385623	PRJDB7293	SAMD00155372	NIG	Illumina MiSeq	METAGENOMIC	2013-09	Japan	Asia	Japan:Kagoshima, Kirishima	hot springs metagenome	31.54 N 130.49 E	freshwater biome	hot spring	water
DRR202214	freshwater	False	False	WGS	535	395036277	PRJDB9033	SAMD00198488	KITASATO	Illumina MiSeq	METAGENOMIC	2016-12-05	Japan	Asia	Japan:Tama river	riverine metagenome	35.807754 N 139.099392 E
DRR202218	freshwater	False	False	WGS	525	683834326	PRJDB9033	SAMD00198492	KITASATO	Illumina MiSeq	METAGENOMIC	2016-12-05	Japan	Asia	Japan:Tama river	riverine metagenome	35.650063 N 139.465657 E
DRR202220	freshwater	False	False	WGS	508	230625290	PRJDB9033	SAMD00198494	KITASATO	Illumina MiSeq	METAGENOMIC	2016-12-05	Japan	Asia	Japan:Tama river	riverine metagenome	35.536264 N 139.703425 E
DRR202222	freshwater	False	False	WGS	437	278169195	PRJDB9033	SAMD00198496	KITASATO	Illumina MiSeq	METAGENOMIC	2016-12-05	Japan	Asia	Japan:Tama river	riverine metagenome	35.536264 N 139.703425 E
DRR202223	freshwater	False	False	WGS	481	188789397	PRJDB9033	SAMD00198497	KITASATO	Illumina MiSeq	METAGENOMIC	2016-12-05	Japan	Asia	Japan:Tama river	sediment metagenome	35.807754 N 139.099392 E
DRR202224	freshwater	False	False	WGS	478	232023260	PRJDB9033	SAMD00198498	KITASATO	Illumina MiSeq	METAGENOMIC	2016-12-05	Japan	Asia	Japan:Tama river	sediment metagenome	35.650063 N 139.465657 E
DRR258780	freshwater	False	False	WGS	302	38065344474	PRJDB10895	SAMD00261468	HIROSHIMA	HiSeq X Ten	METAGENOMIC	2018-09-19	Japan	Asia	Japan:Hiroshima, Higashihiroshima city	bioreactor metagenome	34.40 N 132.71 E
DRR258782	freshwater	False	False	WGS	302	35841411642	PRJDB10895	SAMD00261466	HIROSHIMA	HiSeq X Ten	METAGENOMIC	2018-06-27	Japan	Asia	Japan:Hiroshima, Higashihiroshima city	bioreactor metagenome	34.40 N 132.71 E
DRR258783	freshwater	False	False	WGS	5477	10075263307	PRJDB10895	SAMD00261467	HIROSHIMA	Sequel	METAGENOMIC	2018-08-31	Japan	Asia	Japan:Hiroshima, Higashihiroshima city	bioreactor metagenome	34.40 N 132.71 E
DRR331386	freshwater	False	False	WGS	193	6770750768	PRJDB11497	SAMD00324603	NIG	Illumina HiSeq 2500	METAGENOMIC	2009-08-19	Tajikistan	Asia	Tajikistan:Fedchenko Glacier	glacier metagenome	38.8379 N 72.2227 E
DRR331387	freshwater	False	False	WGS	574	6823932299	PRJDB11497	SAMD00324604	NIG	Illumina MiSeq	METAGENOMIC	2010-08-06	USA	North America	USA:Alaska, Gulkana Glacier	glacier metagenome	63.2547 N 145.4271 W
DRR331388	freshwater	False	False	WGS	477	5365407177	PRJDB11497	SAMD00324605	NIG	Illumina MiSeq	METAGENOMIC	2010-08-06	USA	North America	USA:Alaska, Gulkana Glacier	glacier metagenome	63.2681 N 145.4129 W
DRR331389	freshwater	False	False	WGS	191	5673771346	PRJDB11497	SAMD00324606	NIG	Illumina HiSeq 2500	METAGENOMIC	2009-02-01	uncalculated	Antarctica	Antarctica:King George Island, Warszawa Icefield	glacier metagenome	62.2414 S 58.6201 W
DRR331390	freshwater	False	False	WGS	191	5307760831	PRJDB11497	SAMD00324607	NIG	Illumina HiSeq 2500	METAGENOMIC	2006-08-24	Kyrgyzstan	Asia	Kyrgyzstan:Grigoriev Ice Cap	glacier metagenome	41.9582 N 77.9165 E
DRR331395	freshwater	False	False	WGS	492	9144152740	PRJDB11497	SAMD00324612	NIG	Illumina MiSeq	METAGENOMIC	2005-08-29	China	Asia	China:Qiyi Glacier	glacier metagenome	39.2411 N 97.758 E
DRR331398	freshwater	False	False	WGS	191	5639083233	PRJDB11497	SAMD00324615	NIG	Illumina HiSeq 2500	METAGENOMIC	2012-03-19	Chile	South America	Chile:Tyndall Glacier	glacier metagenome	51.1292 S 73.3138 W
DRR331399	freshwater	False	False	WGS	192	5511272226	PRJDB11497	SAMD00324616	NIG	Illumina HiSeq 2500	METAGENOMIC	2010-08-21	China	Asia	China:Urumqi No. 1 Glacier	glacier metagenome	43.113 N 86.8103 E
DRR331400	freshwater	False	False	WGS	193	5807767413	PRJDB11497	SAMD00324617	NIG	Illumina HiSeq 2500	METAGENOMIC	2010-08-22	China	Asia	China:Urumqi No. 1 Glacier	glacier metagenome	43.1054 N 86.8055 E
DRR331401	freshwater	False	False	WGS	490	22458227252	PRJDB11497	SAMD00324618	NIG	Illumina MiSeq	METAGENOMIC	2014-08-31	China	Asia	China:Urumqi No. 1 Glacier	glacier metagenome	43.113 N 86.8103 E
DRR331402	freshwater	False	False	WGS	191	4472598534	PRJDB11497	SAMD00324619	NIG	Illumina HiSeq 2000	METAGENOMIC	2008-08-12	Nepal	Asia	Nepal:Yala Glacier	glacier metagenome	28.2359 N 85.6107 E
DRR331403	freshwater	False	False	WGS	191	7079745585	PRJDB11497	SAMD00324620	NIG	Illumina HiSeq 2000	METAGENOMIC	2008-08-12	Nepal	Asia	Nepal:Yala Glacier	glacier metagenome	28.2355 N 85.6147 E
DRR331404	freshwater	False	False	WGS	492	8038892182	PRJDB11497	SAMD00324621	NIG	Illumina MiSeq	METAGENOMIC	2008-08-12	Nepal	Asia	Nepal:Yala Glacier	glacier metagenome	28.2351 N 85.6152 E
DRR331405	freshwater	False	False	WGS	192	7890357336	PRJDB11497	SAMD00324622	NIG	Illumina HiSeq 2000	METAGENOMIC	2008-08-12	Nepal	Asia	Nepal:Yala Glacier	glacier metagenome	28.2346 N 85.6167 E
DRR331406	freshwater	False	False	WGS	188	8363894678	PRJDB11497	SAMD00324623	NIG	Illumina HiSeq 2000	METAGENOMIC	2008-08-12	Nepal	Asia	Nepal:Yala Glacier	glacier metagenome	28.2349 N 85.6183 E
DRR333363	freshwater	False	False	WGS	400	8839060400	PRJDB12736	SAMD00431610	KAKEN	DNBSEQ-G400	METAGENOMIC	2018-05-29	Japan	Asia	Japan:Lake Biwa	lake water metagenome	35.2193 N 135.9957 E
DRR333374	freshwater	False	False	WGS	400	8388190000	PRJDB12736	SAMD00431621	KAKEN	DNBSEQ-G400	METAGENOMIC	2018-10-25	Japan	Asia	Japan:Lake Biwa	lake water metagenome	35.2193 N 135.9957 E
DRR333384	freshwater	False	False	WGS	400	9261741200	PRJDB12736	SAMD00431606	KAKEN	DNBSEQ-G400	METAGENOMIC	2019-03-26	Japan	Asia	Japan:Lake Biwa	lake water metagenome	35.2193 N 135.9957 E
DRR333406	freshwater	False	False	WGS	4117	18117619108	PRJDB12736	SAMD00431607	KAKEN	GridION	METAGENOMIC	2019-02-27	Japan	Asia	Japan:Lake Biwa	lake water metagenome	35.2193 N 135.9957 E
ERR010482	marine	False	False	WGS	538	332207101	PRJEB2064	SAMN00007241	PML	454 GS FLX Titanium	GENOMIC	2008-01-28 T16:00	United Kingdom	Europe		marine metagenome	50.2 N 4.216 W
ERR010483	marine	False	False	WGS	536	443603142	PRJEB2064	SAMN00007250	PML	454 GS FLX Titanium	GENOMIC	2008-01-28 T15:00	United Kingdom	Europe		marine metagenome	50.2 N 4.216 W
ERR010486	marine	False	False	WGS	554	434867459	PRJEB2064	SAMN00007242	PML	454 GS FLX Titanium	GENOMIC	2008-01-28 T19:00	United Kingdom	Europe		marine metagenome	50.2 N 4.216 W
ERR010488	marine	False	False	WGS	541	227841073	PRJEB2064	SAMN00007249	PML	454 GS FLX Titanium	GENOMIC	2008-04-22 T16:00	United Kingdom	Europe		marine metagenome	50.2 N 4.216 W
ERR010489	marine	False	False	WGS	558	356023980	PRJEB2064	SAMN00007247	PML	454 GS FLX Titanium	GENOMIC	2008-04-22 T16:00	United Kingdom	Europe		marine metagenome	50.2 N 4.216 W
ERR010492	marine	False	False	WGS	546	269631214	PRJEB2064	SAMN00007248	PML	454 GS FLX Titanium	GENOMIC	2008-04-22 T22:00	United Kingdom	Europe		marine metagenome	50.2 N 4.216 W
ERR010494	marine	False	False	WGS	563	281923747	PRJEB2064	SAMN00007245	PML	454 GS FLX Titanium	GENOMIC	2008-08-27 T04:00	United Kingdom	Europe		marine metagenome	50.2 N 4.216 W
ERR010496	marine	False	False	WGS	558	182429662	PRJEB2064	SAMN00007246	PML	454 GS FLX Titanium	GENOMIC	2008-08-27 T10:00	United Kingdom	Europe		marine metagenome	50.2 N 4.216 W
ERR010498	marine	False	False	WGS	559	347349057	PRJEB2064	SAMN00007243	PML	454 GS FLX Titanium	GENOMIC	2008-08-26 T16:00	United Kingdom	Europe		marine metagenome	50.2 N 4.216 W
ERR010500	marine	False	False	WGS	563	295960874	PRJEB2064	SAMN00007244	PML	454 GS FLX Titanium	GENOMIC	2008-08-26 T22:00	United Kingdom	Europe		marine metagenome	50.2 N 4.216 W
ERR1855244	marine	False	False	WGS	407	639880074	PRJEB14154	SAMEA98156668	UNIVERSITY OF ALASKA FAIRBANKS	Illumina MiSeq	METAGENOMIC	2015-09-14	uncalculated	Arctic Ocean	Arctic Ocean	marine metagenome	85.723 N 150.6090833 W	marine biome	marine water body	seawater
ERR1855246	marine	False	False	WGS	377	256621270	PRJEB14154	SAMEA98152168	UNIVERSITY OF ALASKA FAIRBANKS	Illumina MiSeq	METAGENOMIC	2015-09-20	uncalculated	Arctic Ocean	Arctic Ocean	marine metagenome	82.50385 N 149.7905 W	marine biome	marine water body	sea ice
ERR1855247	marine	False	False	WGS	482	104921973	PRJEB14154	SAMEA98153668	UNIVERSITY OF ALASKA FAIRBANKS	Illumina MiSeq	METAGENOMIC	2015-10-07	uncalculated	Arctic Ocean	Arctic Ocean	marine metagenome	71.9966 N 162.496 W	marine biome	marine water body	sea ice
ERR1855248	marine	False	False	WGS	368	579299783	PRJEB14154	SAMEA98159668	UNIVERSITY OF ALASKA FAIRBANKS	Illumina MiSeq	METAGENOMIC	2015-10-04	uncalculated	Arctic Ocean	Arctic Ocean	marine metagenome	72.9989 N 158.8455 W	marine biome	marine water body	seawater
ERR1855249	marine	False	False	WGS	498	401552948	PRJEB14154	SAMEA98160418	UNIVERSITY OF ALASKA FAIRBANKS	Illumina MiSeq	METAGENOMIC	2015-10-04	uncalculated	Arctic Ocean	Arctic Ocean	marine metagenome	72.9989 N 158.8455 W	marine biome	marine water body	seawater
ERR1855250	marine	False	False	WGS	371	322548683	PRJEB14154	SAMEA98161168	UNIVERSITY OF ALASKA FAIRBANKS	Illumina MiSeq	METAGENOMIC	2015-10-04	uncalculated	Arctic Ocean	Arctic Ocean	marine metagenome	72.9989 N 158.8455 W	marine biome	marine water body	seawater
ERR1855251	marine	False	False	WGS	416	23547002	PRJEB14154	SAMEA98164918	UNIVERSITY OF ALASKA FAIRBANKS	Illumina MiSeq	METAGENOMIC	2015-10-04	uncalculated	Arctic Ocean	Arctic Ocean	marine metagenome	72.9989 N 158.8455 W	marine biome	marine water body	seawater
ERR1855252	marine	False	False	WGS	402	83088008	PRJEB14154	SAMEA98165668	UNIVERSITY OF ALASKA FAIRBANKS	Illumina MiSeq	METAGENOMIC	2015-10-04	uncalculated	Arctic Ocean	Arctic Ocean	marine metagenome	72.9989 N 158.8455 W	marine biome	marine water body	seawater
ERR1855253	marine	False	False	WGS	307	978893890	PRJEB14154	SAMEA98170918	UNIVERSITY OF ALASKA FAIRBANKS	Illumina MiSeq	METAGENOMIC	2015-10-05	uncalculated	Arctic Ocean	Arctic Ocean	marine metagenome	72.7999 N 159.6157 W	marine biome	marine water body	seawater
ERR1855254	marine	False	False	WGS	501	803872616	PRJEB14154	SAMEA98170168	UNIVERSITY OF ALASKA FAIRBANKS	Illumina MiSeq	METAGENOMIC	2015-10-05	uncalculated	Arctic Ocean	Arctic Ocean	marine metagenome	72.7999 N 159.6157 W	marine biome	marine water body	seawater
ERR1855255	marine	False	False	WGS	328	1521763299	PRJEB14154	SAMEA98169418	UNIVERSITY OF ALASKA FAIRBANKS	Illumina MiSeq	METAGENOMIC	2015-09-07	uncalculated	Arctic Ocean	Arctic Ocean	marine metagenome	72.7978 N 159.6242 W	marine biome	marine water body	seawater
ERR1855256	marine	False	False	WGS	521	867023771	PRJEB14154	SAMEA98136418	UNIVERSITY OF ALASKA FAIRBANKS	Illumina MiSeq	METAGENOMIC	2015-09-21	uncalculated	Arctic Ocean	Arctic Ocean	marine metagenome	88.4072 N 176.7614333 W	marine biome	marine water body	sea ice
ERR1855257	marine	False	False	WGS	500	496747094	PRJEB14154	SAMEA98168668	UNIVERSITY OF ALASKA FAIRBANKS	Illumina MiSeq	METAGENOMIC	2015-10-05	uncalculated	Arctic Ocean	Arctic Ocean	marine metagenome	72.7978 N 159.6242 W	marine biome	marine water body	seawater
ERR1855258	marine	False	False	WGS	301	1123184141	PRJEB14154	SAMEA98167918	UNIVERSITY OF ALASKA FAIRBANKS	Illumina MiSeq	METAGENOMIC	2015-10-05	uncalculated	Arctic Ocean	Arctic Ocean	marine metagenome	72.7978 N 159.6242 W	marine biome	marine water body	seawater
ERR1855259	marine	False	False	WGS	474	799647605	PRJEB14154	SAMEA98167168	UNIVERSITY OF ALASKA FAIRBANKS	Illumina MiSeq	METAGENOMIC	2015-10-05	uncalculated	Arctic Ocean	Arctic Ocean	marine metagenome	72.7978 N 159.6242 W	marine biome	marine water body	seawater
ERR1855260	marine	False	False	WGS	287	564429860	PRJEB14154	SAMEA98166418	UNIVERSITY OF ALASKA FAIRBANKS	Illumina MiSeq	METAGENOMIC	2015-10-05	uncalculated	Arctic Ocean	Arctic Ocean	marine metagenome	72.7978 N 159.6242 W	marine biome	marine water body	seawater
ERR1855261	marine	False	False	WGS	429	649258624	PRJEB14154	SAMEA98164168	UNIVERSITY OF ALASKA FAIRBANKS	Illumina MiSeq	METAGENOMIC	2015-10-04	uncalculated	Arctic Ocean	Arctic Ocean	marine metagenome	72.9989 N 158.8455 W	marine biome	marine water body	seawater
ERR1855263	marine	False	False	WGS	461	127879420	PRJEB14154	SAMEA98161918	UNIVERSITY OF ALASKA FAIRBANKS	Illumina MiSeq	METAGENOMIC	2015-10-04	uncalculated	Arctic Ocean	Arctic Ocean	marine metagenome	72.9989 N 158.8455 W	marine biome	marine water body	seawater
ERR1855264	marine	False	False	WGS	340	209999754	PRJEB14154	SAMEA98162668	UNIVERSITY OF ALASKA FAIRBANKS	Illumina MiSeq	METAGENOMIC	2015-10-04	uncalculated	Arctic Ocean	Arctic Ocean	marine metagenome	72.9989 N 158.8455 W	marine biome	marine water body	seawater
ERR1855265	marine	False	False	WGS	305	925105652	PRJEB14154	SAMEA98158918	UNIVERSITY OF ALASKA FAIRBANKS	Illumina MiSeq	METAGENOMIC	2015-10-04	uncalculated	Arctic Ocean	Arctic Ocean	marine metagenome	72.9989 N 158.8455 W	marine biome	marine water body	seawater
ERR1855266	marine	False	False	WGS	515	796961335	PRJEB14154	SAMEA98152918	UNIVERSITY OF ALASKA FAIRBANKS	Illumina MiSeq	METAGENOMIC	2015-09-27	uncalculated	Arctic Ocean	Arctic Ocean	marine metagenome	77.4476 N 147.8711 W	marine biome	marine water body	sea ice
ERR1855267	marine	False	False	WGS	456	1259880502	PRJEB14154	SAMEA98158168	UNIVERSITY OF ALASKA FAIRBANKS	Illumina MiSeq	METAGENOMIC	2015-09-26	uncalculated	Arctic Ocean	Arctic Ocean	marine metagenome	78.1739 N 147.8331 W	marine biome	marine water body	seawater
ERR1855269	marine	False	False	WGS	411	984260877	PRJEB14154	SAMEA98150668	UNIVERSITY OF ALASKA FAIRBANKS	Illumina MiSeq	METAGENOMIC	2015-09-16	uncalculated	Arctic Ocean	Arctic Ocean	marine metagenome	85.16033333 N 149.9722667 W	marine biome	marine water body	sea ice
ERR1855271	marine	False	False	WGS	334	986845639	PRJEB14154	SAMEA98149168	UNIVERSITY OF ALASKA FAIRBANKS	Illumina MiSeq	METAGENOMIC	2015-09-16	uncalculated	Arctic Ocean	Arctic Ocean	marine metagenome	85.16033333 N 149.9722667 W	marine biome	marine water body	sea ice
ERR1855272	marine	False	False	WGS	462	239018549	PRJEB14154	SAMEA98157418	UNIVERSITY OF ALASKA FAIRBANKS	Illumina MiSeq	METAGENOMIC	2015-09-16	uncalculated	Arctic Ocean	Arctic Ocean	marine metagenome	85.16033333 N 149.9722667 W	marine biome	marine water body	seawater
ERR1855273	marine	False	False	WGS	406	1278695986	PRJEB14154	SAMEA98148418	UNIVERSITY OF ALASKA FAIRBANKS	Illumina MiSeq	METAGENOMIC	2015-09-14	uncalculated	Arctic Ocean	Arctic Ocean	marine metagenome	85.723 N 150.6090833 W	marine biome	marine water body	sea ice
ERR1855274	marine	False	False	WGS	459	938523971	PRJEB14154	SAMEA98147668	UNIVERSITY OF ALASKA FAIRBANKS	Illumina MiSeq	METAGENOMIC	2015-09-14	uncalculated	Arctic Ocean	Arctic Ocean	marine metagenome	85.723 N 150.6090833 W	marine biome	marine water body	sea ice
ERR1855275	marine	False	False	WGS	456	1147100667	PRJEB14154	SAMEA98146918	UNIVERSITY OF ALASKA FAIRBANKS	Illumina MiSeq	METAGENOMIC	2015-09-14	uncalculated	Arctic Ocean	Arctic Ocean	marine metagenome	85.723 N 150.6090833 W	marine biome	marine water body	sea ice
ERR1855276	marine	False	False	WGS	314	914418761	PRJEB14154	SAMEA98146168	UNIVERSITY OF ALASKA FAIRBANKS	Illumina MiSeq	METAGENOMIC	2015-09-14	uncalculated	Arctic Ocean	Arctic Ocean	marine metagenome	85.723 N 150.6090833 W	marine biome	marine water body	sea ice
ERR1855277	marine	False	False	WGS	436	974119964	PRJEB14154	SAMEA98145418	UNIVERSITY OF ALASKA FAIRBANKS	Illumina MiSeq	METAGENOMIC	2015-09-14	uncalculated	Arctic Ocean	Arctic Ocean	marine metagenome	85.723 N 150.6090833 W	marine biome	marine water body	sea ice
ERR1855278	marine	False	False	WGS	430	1018159591	PRJEB14154	SAMEA98142418	UNIVERSITY OF ALASKA FAIRBANKS	Illumina MiSeq	METAGENOMIC	2015-09-11	uncalculated	Arctic Ocean	Arctic Ocean	marine metagenome	87.77201667 N 148.8943333 W	marine biome	marine water body	sea ice
ERR1855279	marine	False	False	WGS	444	901635891	PRJEB14154	SAMEA98144668	UNIVERSITY OF ALASKA FAIRBANKS	Illumina MiSeq	METAGENOMIC	2015-09-11	uncalculated	Arctic Ocean	Arctic Ocean	marine metagenome	87.77201667 N 148.8943333 W	marine biome	marine water body	sea ice
ERR1855280	marine	False	False	WGS	417	1002873698	PRJEB14154	SAMEA98143918	UNIVERSITY OF ALASKA FAIRBANKS	Illumina MiSeq	METAGENOMIC	2015-09-11	uncalculated	Arctic Ocean	Arctic Ocean	marine metagenome	87.77201667 N 148.8943333 W	marine biome	marine water body	sea ice
ERR1855282	marine	False	False	WGS	408	272102157	PRJEB14154	SAMEA98141668	UNIVERSITY OF ALASKA FAIRBANKS	Illumina MiSeq	METAGENOMIC	2015-09-11	uncalculated	Arctic Ocean	Arctic Ocean	marine metagenome	87.77201667 N 148.8943333 W	marine biome	marine water body	sea ice
ERR1855283	marine	False	False	WGS	481	479930741	PRJEB14154	SAMEA98154418	UNIVERSITY OF ALASKA FAIRBANKS	Illumina MiSeq	METAGENOMIC	2015-09-07	uncalculated	Arctic Ocean	Arctic Ocean	marine metagenome	89.99033333 N 89.2525 W	marine biome	marine water body	seawater
ERR1855285	marine	False	False	WGS	424	868957182	PRJEB14154	SAMEA98140168	UNIVERSITY OF ALASKA FAIRBANKS	Illumina MiSeq	METAGENOMIC	2015-09-11	uncalculated	Arctic Ocean	Arctic Ocean	marine metagenome	87.77201667 N 148.8943333 W	marine biome	marine water body	sea ice
ERR1855287	marine	False	False	WGS	479	862987830	PRJEB14154	SAMEA98138668	UNIVERSITY OF ALASKA FAIRBANKS	Illumina MiSeq	METAGENOMIC	2015-09-11	uncalculated	Arctic Ocean	Arctic Ocean	marine metagenome	87.77201667 N 148.8943333 W	marine biome	marine water body	sea ice
ERR1855289	marine	False	False	WGS	409	783715304	PRJEB14154	SAMEA98135668	UNIVERSITY OF ALASKA FAIRBANKS	Illumina MiSeq	METAGENOMIC	2015-09-04	uncalculated	Arctic Ocean	Arctic Ocean	marine metagenome	88.4072 N 176.7614333 W	marine biome	marine water body	sea ice
ERR1855291	marine	False	False	WGS	497	439597169	PRJEB14154	SAMEA98155168	UNIVERSITY OF ALASKA FAIRBANKS	Illumina MiSeq	METAGENOMIC	2015-09-07	uncalculated	Arctic Ocean	Arctic Ocean	marine metagenome	89.99033333 N 89.2525 W	marine biome	marine water body	seawater
ERR1995156	marine	False	False	WGS	287	4276496897	PRJEB15404	SAMEA4461983	TEXAS A&M CORPUS CHRISTI	Illumina HiSeq 2500	METAGENOMIC	2016-06-22	USA	North America	USA	metagenome	27.542 N 97.286 W	marine	subtropical hypersaline lagoon	PHA-associated biofilm
ERR1995157	marine	False	False	WGS	284	4235363606	PRJEB15404	SAMEA4461984	TEXAS A&M CORPUS CHRISTI	Illumina HiSeq 2500	METAGENOMIC	2016-06-22	USA	North America	USA	metagenome	27.542 N 97.286 W	marine	subtropical hypersaline lagoon	PHA-associated biofilm
ERR1995158	marine	False	False	WGS	281	5138900688	PRJEB15404	SAMEA4461985	TEXAS A&M CORPUS CHRISTI	Illumina HiSeq 2500	METAGENOMIC	2016-06-22	USA	North America	USA	metagenome	27.542 N 97.286 W	marine	subtropical hypersaline lagoon	PHA-associted biofilm
ERR1995198	marine	False	False	WGS	296	4480286852	PRJEB15404	SAMEA4461986	TEXAS A&M CORPUS CHRISTI	Illumina HiSeq 2500	METAGENOMIC	2016-06-22	USA	North America	USA	metagenome	27.542 N 97.286 W	marine	subtropical hypersaline lagoon	Ceramic-associated biofilm
ERR1995199	marine	False	False	WGS	298	4475777404	PRJEB15404	SAMEA4461987	TEXAS A&M CORPUS CHRISTI	Illumina HiSeq 2500	METAGENOMIC	2016-06-22	USA	North America	USA	metagenome	27.542 N 97.286 W	marine	subtropical hypersaline lagoon	Ceramic-associated biofilm
ERR1995200	marine	False	False	WGS	298	4358696682	PRJEB15404	SAMEA4461988	TEXAS A&M CORPUS CHRISTI	Illumina HiSeq 2500	METAGENOMIC	2016-06-22	USA	North America	USA	metagenome	27.542 N 97.286 W	marine	subtropical hypersaline lagoon	Ceramic-associated biofilm
ERR1995201	marine	False	False	WGS	298	5416976380	PRJEB15404	SAMEA4461980	TEXAS A&M CORPUS CHRISTI	Illumina HiSeq 2500	METAGENOMIC	2016-06-22	USA	North America	USA	metagenome	27.542 N 97.286 W	marine	subtropical hypersaline lagoon	PET-associated biofilm
ERR1995202	marine	False	False	WGS	284	4284360050	PRJEB15404	SAMEA4461981	TEXAS A&M CORPUS CHRISTI	Illumina HiSeq 2500	METAGENOMIC	2016-06-22	USA	North America	USA	metagenome	27.542 N 97.286 W	marine	subtropical hypersaline lagoon	PET-associated biofilm
ERR1995203	marine	False	False	WGS	296	4120600176	PRJEB15404	SAMEA4461982	TEXAS A&M CORPUS CHRISTI	Illumina HiSeq 2500	METAGENOMIC	2016-06-22	USA	North America	USA	metagenome	27.542 N 97.286 W	marine	subtropical hypersaline lagoon	PET-associated biofilm
ERR1995204	marine	False	False	WGS	288	4617010657	PRJEB15404	SAMEA4461764	TEXAS A&M CORPUS CHRISTI	Illumina HiSeq 2500	METAGENOMIC	2016-06-22	USA	North America	USA	metagenome	27.542 N 97.286 W	marine	shallow hypersaline lagoon	seawater from water-sediment interface
ERR1995205	marine	False	False	WGS	288	3880259906	PRJEB15404	SAMEA4461978	TEXAS A&M CORPUS CHRISTI	Illumina HiSeq 2500	METAGENOMIC	2016-06-22	USA	North America	USA	metagenome	27.542 N 97.286 W	marine	subtropical hypersaline lagoon	seawater from water-sediment interface
ERR1995206	marine	False	False	WGS	289	4637158700	PRJEB15404	SAMEA4461979	TEXAS A&M CORPUS CHRISTI	Illumina HiSeq 2500	METAGENOMIC	2016-06-22	USA	North America	USA	metagenome	27.542 N 97.286 W	marine	subtropical hypersaline lagoon	seawater from water-sediment interface
ERR2021503	marine	False	False	WGS	298	7824411616	PRJEB19456	SAMEA101254168	MARINE BIOLOGICAL LABORATORY	NextSeq 500	METAGENOMIC	2015-08-26	uncalculated	Pacific Ocean	Pacific Ocean	hydrothermal vent metagenome	45.9332 N 129.9822 W	marine	hydrothemal vent	diffuse fluid
ERR2021504	marine	False	False	WGS	300	4028996459	PRJEB19456	SAMEA101254918	MARINE BIOLOGICAL LABORATORY	NextSeq 500	METATRANSCRIPTOMIC	2015-08-26	uncalculated	Pacific Ocean	Pacific Ocean	hydrothermal vent metagenome	45.9332 N 129.9822 W	marine	hydrothemal vent	diffuse fluid
ERR2021505	marine	False	False	WGS	298	5975662329	PRJEB19456	SAMEA101255668	MARINE BIOLOGICAL LABORATORY	NextSeq 500	METAGENOMIC	2015-08-24	uncalculated	Pacific Ocean	Pacific Ocean	hydrothermal vent metagenome	45.9332 N 130.0139 W	marine	hydrothemal vent	diffuse fluid
ERR2021506	marine	False	False	WGS	299	3573305428	PRJEB19456	SAMEA101256418	MARINE BIOLOGICAL LABORATORY	NextSeq 500	METATRANSCRIPTOMIC	2015-08-24	uncalculated	Pacific Ocean	Pacific Ocean	hydrothermal vent metagenome	45.9332N 130.0139 W	marine	hydrothemal vent	diffuse fluid
ERR2021507	marine	False	False	WGS	298	8703346138	PRJEB19456	SAMEA101257168	MARINE BIOLOGICAL LABORATORY	NextSeq 500	METAGENOMIC	2015-08-26	uncalculated	Pacific Ocean	Pacific Ocean	hydrothermal vent metagenome	45.9332 N 129.9822 W	marine	hydrothemal vent	diffuse fluid
ERR2021508	marine	False	False	WGS	300	3363975529	PRJEB19456	SAMEA101257918	MARINE BIOLOGICAL LABORATORY	NextSeq 500	METATRANSCRIPTOMIC	2015-08-26	uncalculated	Pacific Ocean	Pacific Ocean	hydrothermal vent metagenome	45.9332 N 129.9822 W	marine	hydrothemal vent	diffuse fluid
ERR2021509	marine	False	False	WGS	299	7923967515	PRJEB19456	SAMEA101258668	MARINE BIOLOGICAL LABORATORY	NextSeq 500	METAGENOMIC	2015-08-27	uncalculated	Pacific Ocean	Pacific Ocean	hydrothermal vent metagenome	46.0747 N 129.995 W	marine	hydrothemal vent	diffuse fluid
ERR2021510	marine	False	False	WGS	300	3944026044	PRJEB19456	SAMEA101259418	MARINE BIOLOGICAL LABORATORY	NextSeq 500	METATRANSCRIPTOMIC	2015-08-27	uncalculated	Pacific Ocean	Pacific Ocean	hydrothermal vent metagenome	46.0747 N 129.995 W	marine	hydrothemal vent	diffuse fluid
ERR2021511	marine	False	False	WGS	298	7740643687	PRJEB19456	SAMEA101260168	MARINE BIOLOGICAL LABORATORY	NextSeq 500	METAGENOMIC	2015-08-16	uncalculated	Pacific Ocean	Pacific Ocean	hydrothermal vent metagenome	45.9335667 N 130.013667 W	marine	hydrothemal vent plume	hydrothermal fluid
ERR2021512	marine	False	False	WGS	299	8299373454	PRJEB19456	SAMEA101260918	MARINE BIOLOGICAL LABORATORY	NextSeq 500	METATRANSCRIPTOMIC	2015-08-26	uncalculated	Pacific Ocean	Pacific Ocean	hydrothermal vent metagenome	45.9335667 N 130.013667 W	marine	hydrothemal vent plume	hydrothermal fluid
ERR2021513	marine	False	False	WGS	299	6150690918	PRJEB19456	SAMEA101261668	MARINE BIOLOGICAL LABORATORY	NextSeq 500	METAGENOMIC	2015-08-15	uncalculated	Pacific Ocean	Pacific Ocean	marine metagenome	46.27389 N 129.79548 W	marine	deep ocean	seawater
ERR2021514	marine	False	False	WGS	300	6849365098	PRJEB19456	SAMEA101262418	MARINE BIOLOGICAL LABORATORY	NextSeq 500	METATRANSCRIPTOMIC	2015-08-15	uncalculated	Pacific Ocean	Pacific Ocean	marine metagenome	46.27389 N 129.79548 W	marine	deep ocean	seawater
ERR2088998	marine	False	False	WGS	490	5676771520	PRJEB12234	SAMEA104205875	UNIVERSITY OF SOUTHERN CALIFORNIA	Illumina HiSeq 2500	METATRANSCRIPTOMIC	10/19/12	uncalculated	Pacific Ocean	Pacific Ocean	seawater metagenome	33.454 N 118.475 W	ocean [ENVO:00000015]	upwelling [ENVO:01000005]	mesotrophic water [ENVO:00002225]
ERR2088999	marine	False	False	WGS	490	5704842150	PRJEB12234	SAMEA104205876	UNIVERSITY OF SOUTHERN CALIFORNIA	Illumina HiSeq 2500	METATRANSCRIPTOMIC	2013-09-01	uncalculated	Pacific Ocean	Pacific Ocean	seawater metagenome	33.454 N 118.475 W	ocean [ENVO:00000015]	upwelling [ENVO:01000005]	mesotrophic water [ENVO:00002225]
ERR2089001	marine	False	False	WGS	490	5733651210	PRJEB12234	SAMEA104205878	UNIVERSITY OF SOUTHERN CALIFORNIA	Illumina HiSeq 2500	METATRANSCRIPTOMIC	7/15/12	uncalculated	Pacific Ocean	Pacific Ocean	seawater metagenome	33.71 N 118.254 W	ocean [ENVO:00000015]	upwelling [ENVO:01000005]	mesotrophic water [ENVO:00002225]
ERR2089002	marine	False	False	WGS	490	6027093100	PRJEB12234	SAMEA104205879	UNIVERSITY OF SOUTHERN CALIFORNIA	Illumina HiSeq 2500	METATRANSCRIPTOMIC	10/19/12	uncalculated	Pacific Ocean	Pacific Ocean	seawater metagenome	33.71 N 118.254 W	ocean [ENVO:00000015]	upwelling [ENVO:01000005]	mesotrophic water [ENVO:00002225]
ERR2089004	marine	False	False	WGS	490	5517843450	PRJEB12234	SAMEA104205881	UNIVERSITY OF SOUTHERN CALIFORNIA	Illumina HiSeq 2500	METATRANSCRIPTOMIC	4/24/13	uncalculated	Pacific Ocean	Pacific Ocean	seawater metagenome	33.71 N 118.254 W	ocean [ENVO:00000015]	upwelling [ENVO:01000005]	mesotrophic water [ENVO:00002225]
ERR2089006	marine	False	False	WGS	490	5702340210	PRJEB12234	SAMEA104205883	UNIVERSITY OF SOUTHERN CALIFORNIA	Illumina HiSeq 2500	METATRANSCRIPTOMIC	10/19/12	uncalculated	Pacific Ocean	Pacific Ocean	seawater metagenome	33.55 N 118.4 W	ocean [ENVO:00000015]	upwelling [ENVO:01000005]	mesotrophic water [ENVO:00002225]
ERR2089007	marine	False	False	WGS	490	6232706900	PRJEB12234	SAMEA104205884	UNIVERSITY OF SOUTHERN CALIFORNIA	Illumina HiSeq 2500	METATRANSCRIPTOMIC	2013-09-01	uncalculated	Pacific Ocean	Pacific Ocean	seawater metagenome	33.55 N 118.4 W	ocean [ENVO:00000015]	upwelling [ENVO:01000005]	mesotrophic water [ENVO:00002225]
ERR2094164	marine	False	False	WGS	300	10527760200	PRJEB22134	SAMEA104210101	WANGJIANHUA	Illumina HiSeq 2500	METAGENOMIC	2016-05-20	China	Asia	China	metagenome	37.52 N 121.39 E	seawater from aquaculture system	seawater	water
ERR2094165	marine	False	False	WGS	300	11232775200	PRJEB22134	SAMEA104210102	WANGJIANHUA	Illumina HiSeq 2500	METAGENOMIC	2016-05-20	China	Asia	China	metagenome	37.52 N 121.39 E	seawater from aquaculture system	seawater	water
ERR2094166	marine	False	False	WGS	300	11269521000	PRJEB22134	SAMEA104210103	WANGJIANHUA	Illumina HiSeq 2500	METAGENOMIC	2016-05-20	China	Asia	China	metagenome	37.52 N 121.39 E	seawater from aquaculture system	seawater	water
ERR2094167	marine	False	False	WGS	300	10107239100	PRJEB22134	SAMEA104210104	WANGJIANHUA	Illumina HiSeq 2500	METAGENOMIC	2016-05-20	China	Asia	China	metagenome	37.52 N 121.39 E	seawater from aquaculture system	seawater	water
ERR2094169	marine	False	False	WGS	300	10583911200	PRJEB22134	SAMEA104210106	WANGJIANHUA	Illumina HiSeq 2500	METAGENOMIC	2016-05-20	China	Asia	China	metagenome	37.52 N 121.39 E	seawater from aquaculture system	seawater	water
ERR2094170	marine	False	False	WGS	300	11256928200	PRJEB22134	SAMEA104210107	WANGJIANHUA	Illumina HiSeq 2500	METAGENOMIC	2016-05-20	China	Asia	China	metagenome	37.52 N 121.39 E	seawater from aquaculture system	seawater	water
ERR2094172	marine	False	False	WGS	300	10212214200	PRJEB22134	SAMEA104210109	WANGJIANHUA	Illumina HiSeq 2500	METAGENOMIC	2016-05-20	China	Asia	China	metagenome	37.52 N 121.39 E	seawater from aquaculture system	seawater	water
ERR2094175	marine	False	False	WGS	300	11337862200	PRJEB22134	SAMEA104210112	WANGJIANHUA	Illumina HiSeq 2500	METAGENOMIC	2016-05-20	China	Asia	China	metagenome	37.52 N 121.39 E	seawater from aquaculture system	seawater	water
ERR2094670	marine	False	False	WGS	300	9201574800	PRJEB12234	SAMEA104210868	UNIVERSITY OF SOUTHERN CALIFORNIA	Illumina HiSeq 2500	METAGENOMIC	10/19/12	uncalculated	Pacific Ocean	Pacific Ocean	seawater metagenome	33.454 N 118.475 W	ocean [ENVO:00000015]	upwelling [ENVO:01000005]	mesotrophic water [ENVO:00002225]
ERR2094672	marine	False	False	WGS	300	2357545200	PRJEB12234	SAMEA104210870	UNIVERSITY OF SOUTHERN CALIFORNIA	Illumina HiSeq 2500	METAGENOMIC	4/24/13	uncalculated	Pacific Ocean	Pacific Ocean	seawater metagenome	33.454 N 118.475 W	ocean [ENVO:00000015]	upwelling [ENVO:01000005]	mesotrophic water [ENVO:00002225]
ERR2094673	marine	False	False	WGS	250	13261076250	PRJEB12234	SAMEA104210871	UNIVERSITY OF SOUTHERN CALIFORNIA	Illumina HiSeq 2500	METAGENOMIC	7/15/12	uncalculated	Pacific Ocean	Pacific Ocean	seawater metagenome	33.71 N 118.254 W	ocean [ENVO:00000015]	upwelling [ENVO:01000005]	mesotrophic water [ENVO:00002225]
ERR2094676	marine	False	False	WGS	250	17331620000	PRJEB12234	SAMEA104210874	UNIVERSITY OF SOUTHERN CALIFORNIA	Illumina HiSeq 2500	METAGENOMIC	4/24/13	uncalculated	Pacific Ocean	Pacific Ocean	seawater metagenome	33.71 N 118.254 W	ocean [ENVO:00000015]	upwelling [ENVO:01000005]	mesotrophic water [ENVO:00002225]
ERR2094677	marine	False	False	WGS	250	10463503750	PRJEB12234	SAMEA104210875	UNIVERSITY OF SOUTHERN CALIFORNIA	Illumina HiSeq 2500	METAGENOMIC	7/15/12	uncalculated	Pacific Ocean	Pacific Ocean	seawater metagenome	33.55 N 118.4 W	ocean [ENVO:00000015]	upwelling [ENVO:01000005]	mesotrophic water [ENVO:00002225]
ERR2094679	marine	False	False	WGS	300	11568354900	PRJEB12234	SAMEA104210877	UNIVERSITY OF SOUTHERN CALIFORNIA	Illumina HiSeq 2500	METAGENOMIC	2013-09-01	uncalculated	Pacific Ocean	Pacific Ocean	seawater metagenome	33.55 N 118.4 W	ocean [ENVO:00000015]	upwelling [ENVO:01000005]	mesotrophic water [ENVO:00002225]
ERR2094680	marine	False	False	WGS	300	11470360800	PRJEB12234	SAMEA104210878	UNIVERSITY OF SOUTHERN CALIFORNIA	Illumina HiSeq 2500	METAGENOMIC	4/24/13	uncalculated	Pacific Ocean	Pacific Ocean	seawater metagenome	33.55 N 118.4 W	ocean [ENVO:00000015]	upwelling [ENVO:01000005]	mesotrophic water [ENVO:00002225]
ERR2131487	marine	False	False	WGS	104	22832707	PRJEB22709	SAMEA104312527	SAN DIEGO STATE UNIVERSITY	unspecified	METAGENOMIC	2005-08-05	USA	North America	Christmas (Kiritimati) Atoll	marine metagenome	1.99231667 N 157.4840667 E	marine habitat	marine habitat	marine habitat
ERR2131488	marine	False	False	WGS	105	35387158	PRJEB22709	SAMEA104312528	SAN DIEGO STATE UNIVERSITY	unspecified	METAGENOMIC	2005-08-18	USA	North America	Palmyra Atoll	marine metagenome	5.866944 N 162.1278 W	marine habitat	marine habitat	marine habitat
ERR2131489	marine	False	False	WGS	108	9832323	PRJEB22709	SAMEA104312529	SAN DIEGO STATE UNIVERSITY	unspecified	METAGENOMIC	2005-08-21	USA	North America	Kingman Atoll	marine metagenome	6.3856 N 162.334722 W	marine habitat	marine habitat	marine habitat
ERR2131490	marine	False	False	WGS	103	37925212	PRJEB22709	SAMEA104312530	SAN DIEGO STATE UNIVERSITY	unspecified	METAGENOMIC	2005-08-11	USA	North America	Fanning (Tabuaeran) Atoll	marine metagenome	3.82595 N 159.3495667 W	marine habitat	marine habitat	marine habitat
ERR2131491	marine	False	False	WGS	104	35849272	PRJEB22709	SAMEA104312531	SAN DIEGO STATE UNIVERSITY	unspecified	METAGENOMIC	2005-08-18	USA	North America	Palmyra Atoll	marine metagenome	5.866944 N 162.1278 W	marine habitat	marine habitat	marine habitat
ERR2131492	marine	False	False	WGS	104	18974061	PRJEB22709	SAMEA104312532	SAN DIEGO STATE UNIVERSITY	unspecified	METAGENOMIC	2005-08-21	USA	North America	Kingman Atoll	marine metagenome	6.3856 N 162.334722 W	marine habitat	marine habitat	marine habitat
ERR2131493	marine	False	False	WGS	105	29466507	PRJEB22709	SAMEA104312533	SAN DIEGO STATE UNIVERSITY	unspecified	METAGENOMIC	2005-08-11	USA	North America	Fanning (Tabuaeran) Atoll	marine metagenome	3.82595 N 159.3495667 W	marine habitat	marine habitat	marine habitat
ERR2131494	marine	False	False	WGS	110	30088662	PRJEB22709	SAMEA104312534	SAN DIEGO STATE UNIVERSITY	unspecified	METAGENOMIC	2005-08-05	USA	North America	Christmas (Kiritimati) Atoll	marine metagenome	1.99231667 N 157.4840667 W	marine habitat	marine habitat	marine habitat
ERR2168913	marine	False	False	WGS	297	141578690	PRJEB14154	SAMEA104347328	UNIVERSITY OF ALASKA FAIRBANKS	Illumina MiSeq	METAGENOMIC	2015-08-27T00:00:00Z	uncalculated	Arctic Ocean		marine metagenome	83.75495 N 174.8173 W	marine biome	marine water body	seawater
ERR2168914	marine	False	False	WGS	292	142183474	PRJEB14154	SAMEA104347329	UNIVERSITY OF ALASKA FAIRBANKS	Illumina MiSeq	METAGENOMIC	2015-08-27T00:00:00Z	uncalculated	Arctic Ocean		marine metagenome	83.75495 N 174.8173 W	marine biome	marine water body	seawater
ERR2168915	marine	False	False	WGS	436	363493517	PRJEB14154	SAMEA104347330	UNIVERSITY OF ALASKA FAIRBANKS	Illumina MiSeq	METAGENOMIC	2015-08-27T00:00:00Z	uncalculated	Arctic Ocean		marine metagenome	83.71425 N 174.21085 W	marine biome	marine water body	seawater
ERR2168916	marine	False	False	WGS	441	376461800	PRJEB14154	SAMEA104347331	UNIVERSITY OF ALASKA FAIRBANKS	Illumina MiSeq	METAGENOMIC	2015-08-27T00:00:00Z	uncalculated	Arctic Ocean		marine metagenome	83.71425 N 174.21085 W	marine biome	marine water body	seawater
ERR2168919	marine	False	False	WGS	406	486188367	PRJEB14154	SAMEA104347334	UNIVERSITY OF ALASKA FAIRBANKS	Illumina MiSeq	METAGENOMIC	2015-08-27T00:00:00Z	uncalculated	Arctic Ocean		marine metagenome	83.71425 N 174.21085 W	marine biome	marine water body	seawater
ERR2168920	marine	False	False	WGS	408	493895556	PRJEB14154	SAMEA104347335	UNIVERSITY OF ALASKA FAIRBANKS	Illumina MiSeq	METAGENOMIC	2015-08-27T00:00:00Z	uncalculated	Arctic Ocean		marine metagenome	83.71425 N 174.21085 W	marine biome	marine water body	seawater
ERR2168922	marine	False	False	WGS	447	433552606	PRJEB14154	SAMEA104347337	UNIVERSITY OF ALASKA FAIRBANKS	Illumina MiSeq	METAGENOMIC	2015-08-27T00:00:00Z	uncalculated	Arctic Ocean		marine metagenome	83.71425 N 174.21085 W	marine biome	marine water body	seawater
ERR2168924	marine	False	False	WGS	350	341261322	PRJEB14154	SAMEA104347339	UNIVERSITY OF ALASKA FAIRBANKS	Illumina MiSeq	METAGENOMIC	2015-08-27T00:00:00Z	uncalculated	Arctic Ocean		marine metagenome	83.71425 N 174.21085 W	marine biome	marine water body	seawater
ERR2168927	marine	False	False	WGS	434	467271132	PRJEB14154	SAMEA104347342	UNIVERSITY OF ALASKA FAIRBANKS	Illumina MiSeq	METAGENOMIC	2015-08-27T00:00:00Z	uncalculated	Arctic Ocean		marine metagenome	83.71425 N 174.21085 W	marine biome	marine water body	seawater
ERR2168930	marine	False	False	WGS	302	16388441	PRJEB14154	SAMEA104347345	UNIVERSITY OF ALASKA FAIRBANKS	Illumina MiSeq	METAGENOMIC	2015-08-27T00:00:00Z	uncalculated	Arctic Ocean		marine metagenome	83.75495 N 174.8173 W	marine biome	marine water body	seawater
ERR2168933	marine	False	False	WGS	414	245717027	PRJEB14154	SAMEA104347348	UNIVERSITY OF ALASKA FAIRBANKS	Illumina MiSeq	METAGENOMIC	2015-08-27T00:00:00Z	uncalculated	Arctic Ocean		marine metagenome	83.75495 N 174.8173 W	marine biome	marine water body	seawater
ERR2168934	marine	False	False	WGS	418	256356596	PRJEB14154	SAMEA104347349	UNIVERSITY OF ALASKA FAIRBANKS	Illumina MiSeq	METAGENOMIC	2015-08-27T00:00:00Z	uncalculated	Arctic Ocean		marine metagenome	83.75495 N 174.8173 W	marine biome	marine water body	seawater
ERR2168935	marine	False	False	WGS	449	446521435	PRJEB14154	SAMEA104347350	UNIVERSITY OF ALASKA FAIRBANKS	Illumina MiSeq	METAGENOMIC	2015-08-27T00:00:00Z	uncalculated	Arctic Ocean		marine metagenome	83.75495 N 174.8173 W	marine biome	marine water body	seawater
ERR2168937	marine	False	False	WGS	402	514148425	PRJEB14154	SAMEA104347352	UNIVERSITY OF ALASKA FAIRBANKS	Illumina MiSeq	METAGENOMIC	2015-08-27T00:00:00Z	uncalculated	Arctic Ocean		marine metagenome	83.75495 N 174.8173 W	marine biome	marine water body	seawater
ERR2168938	marine	False	False	WGS	404	518356359	PRJEB14154	SAMEA104347353	UNIVERSITY OF ALASKA FAIRBANKS	Illumina MiSeq	METAGENOMIC	2015-08-27T00:00:00Z	uncalculated	Arctic Ocean		marine metagenome	83.75495 N 174.8173 W	marine biome	marine water body	seawater
ERR2168940	marine	False	False	WGS	437	316468230	PRJEB14154	SAMEA104347355	UNIVERSITY OF ALASKA FAIRBANKS	Illumina MiSeq	METAGENOMIC	2015-08-27T00:00:00Z	uncalculated	Arctic Ocean		marine metagenome	83.75495 N 174.8173 W	marine biome	marine water body	seawater
ERR2168941	marine	False	False	WGS	474	220827189	PRJEB14154	SAMEA104347356	UNIVERSITY OF ALASKA FAIRBANKS	Illumina MiSeq	METAGENOMIC	2015-08-27T00:00:00Z	uncalculated	Arctic Ocean		marine metagenome	83.75495 N 174.8173 W	marine biome	marine water body	seawater
ERR2168943	marine	False	False	WGS	386	411418928	PRJEB14154	SAMEA104347358	UNIVERSITY OF ALASKA FAIRBANKS	Illumina MiSeq	METAGENOMIC	2015-08-27T00:00:00Z	uncalculated	Arctic Ocean		marine metagenome	83.75495 N 174.21085 W	marine biome	marine water body	seawater
ERR2168944	marine	False	False	WGS	388	412634288	PRJEB14154	SAMEA104347359	UNIVERSITY OF ALASKA FAIRBANKS	Illumina MiSeq	METAGENOMIC	2015-08-27T00:00:00Z	uncalculated	Arctic Ocean		marine metagenome	83.75495 N 174.21085 W	marine biome	marine water body	seawater
ERR2168945	marine	False	False	WGS	348	300763758	PRJEB14154	SAMEA104347360	UNIVERSITY OF ALASKA FAIRBANKS	Illumina MiSeq	METAGENOMIC	2015-09-01T00:00:00Z	uncalculated	Arctic Ocean		marine metagenome	87.53011667 N 179.99975 W	marine biome	marine water body	seawater
ERR2168952	marine	False	False	WGS	440	602745825	PRJEB14154	SAMEA104347367	UNIVERSITY OF ALASKA FAIRBANKS	Illumina MiSeq	METAGENOMIC	2015-09-01T00:00:00Z	uncalculated	Arctic Ocean		marine metagenome	87.5856 N 178.9268333 W	marine biome	marine water body	seawater
ERR2168953	marine	False	False	WGS	441	695504376	PRJEB14154	SAMEA104347368	UNIVERSITY OF ALASKA FAIRBANKS	Illumina MiSeq	METAGENOMIC	2015-09-01T00:00:00Z	uncalculated	Arctic Ocean		marine metagenome	87.5856 N 178.9268333 W	marine biome	marine water body	seawater
ERR2168957	marine	False	False	WGS	455	584084986	PRJEB14154	SAMEA104347372	UNIVERSITY OF ALASKA FAIRBANKS	Illumina MiSeq	METAGENOMIC	2015-09-01T00:00:00Z	uncalculated	Arctic Ocean		marine metagenome	87.5856 N 178.9268333 W	marine biome	marine water body	seawater
ERR2168958	marine	False	False	WGS	462	658415515	PRJEB14154	SAMEA104347373	UNIVERSITY OF ALASKA FAIRBANKS	Illumina MiSeq	METAGENOMIC	2015-09-01T00:00:00Z	uncalculated	Arctic Ocean		marine metagenome	87.5856 N 178.9268333 W	marine biome	marine water body	seawater
ERR2168961	marine	False	False	WGS	463	271282301	PRJEB14154	SAMEA104347376	UNIVERSITY OF ALASKA FAIRBANKS	Illumina MiSeq	METAGENOMIC	2015-09-01T00:00:00Z	uncalculated	Arctic Ocean		marine metagenome	87.5856 N 178.9268333 W	marine biome	marine water body	seawater
ERR2168962	marine	False	False	WGS	472	315226759	PRJEB14154	SAMEA104347377	UNIVERSITY OF ALASKA FAIRBANKS	Illumina MiSeq	METAGENOMIC	2015-09-01T00:00:00Z	uncalculated	Arctic Ocean		marine metagenome	87.5856 N 178.9268333 W	marine biome	marine water body	seawater
ERR2168964	marine	False	False	WGS	414	438453273	PRJEB14154	SAMEA104347379	UNIVERSITY OF ALASKA FAIRBANKS	Illumina MiSeq	METAGENOMIC	2015-09-01T00:00:00Z	uncalculated	Arctic Ocean		marine metagenome	87.5856 N 178.9268333 W	marine biome	marine water body	seawater
ERR2168965	marine	False	False	WGS	432	378426206	PRJEB14154	SAMEA104347380	UNIVERSITY OF ALASKA FAIRBANKS	Illumina MiSeq	METAGENOMIC	2015-09-01T00:00:00Z	uncalculated	Arctic Ocean		marine metagenome	87.53011667 N 179.99975 W	marine biome	marine water body	seawater
ERR2168967	marine	False	False	WGS	463	222582637	PRJEB14154	SAMEA104347382	UNIVERSITY OF ALASKA FAIRBANKS	Illumina MiSeq	METAGENOMIC	2015-09-01T00:00:00Z	uncalculated	Arctic Ocean		marine metagenome	87.53011667 N 179.99975 W	marine biome	marine water body	seawater
ERR2168968	marine	False	False	WGS	472	256018539	PRJEB14154	SAMEA104347383	UNIVERSITY OF ALASKA FAIRBANKS	Illumina MiSeq	METAGENOMIC	2015-09-01T00:00:00Z	uncalculated	Arctic Ocean		marine metagenome	87.53011667 N 179.99975 W	marine biome	marine water body	seawater
ERR2168972	marine	False	False	WGS	426	410480582	PRJEB14154	SAMEA104347387	UNIVERSITY OF ALASKA FAIRBANKS	Illumina MiSeq	METAGENOMIC	2015-09-01T00:00:00Z	uncalculated	Arctic Ocean		marine metagenome	87.53011667 N 179.99975 W	marine biome	marine water body	seawater
ERR2168975	marine	False	False	WGS	439	305077163	PRJEB14154	SAMEA104347390	UNIVERSITY OF ALASKA FAIRBANKS	Illumina MiSeq	METAGENOMIC	2015-09-01T00:00:00Z	uncalculated	Arctic Ocean		marine metagenome	87.53011667 N 179.99975 W	marine biome	marine water body	seawater
ERR2168976	marine	False	False	WGS	441	302635467	PRJEB14154	SAMEA104347391	UNIVERSITY OF ALASKA FAIRBANKS	Illumina MiSeq	METAGENOMIC	2015-09-01T00:00:00Z	uncalculated	Arctic Ocean		marine metagenome	87.53011667 N 179.99975 W	marine biome	marine water body	seawater
ERR2168978	marine	False	False	WGS	435	513937095	PRJEB14154	SAMEA104347393	UNIVERSITY OF ALASKA FAIRBANKS	Illumina MiSeq	METAGENOMIC	2015-09-01T00:00:00Z	uncalculated	Arctic Ocean		marine metagenome	87.53011667 N 179.99975 W	marine biome	marine water body	seawater
ERR2168979	marine	False	False	WGS	426	361391172	PRJEB14154	SAMEA104347394	UNIVERSITY OF ALASKA FAIRBANKS	Illumina MiSeq	METAGENOMIC	2015-09-01T00:00:00Z	uncalculated	Arctic Ocean		marine metagenome	87.5856 N 178.9268333 W	marine biome	marine water body	seawater
ERR2168981	marine	False	False	WGS	489	138633044	PRJEB14154	SAMEA104347396	UNIVERSITY OF ALASKA FAIRBANKS	Illumina MiSeq	METAGENOMIC	2015-08-20T00:00:00Z	uncalculated	Arctic Ocean		marine metagenome	76.5357 N 173.095 W	marine biome	marine water body	seawater
ERR2168982	marine	False	False	WGS	493	131326120	PRJEB14154	SAMEA104347397	UNIVERSITY OF ALASKA FAIRBANKS	Illumina MiSeq	METAGENOMIC	2015-08-20T00:00:00Z	uncalculated	Arctic Ocean		marine metagenome	76.5357 N 173.095 W	marine biome	marine water body	seawater
ERR2168984	marine	False	False	WGS	507	130163872	PRJEB14154	SAMEA104347399	UNIVERSITY OF ALASKA FAIRBANKS	Illumina MiSeq	METAGENOMIC	2015-09-04T00:00:00Z	uncalculated	Arctic Ocean		marine metagenome	88.4072 N 176.7614333 W	marine biome	marine water body	sea ice
ERR2168985	marine	False	False	WGS	482	140628947	PRJEB14154	SAMEA104347400	UNIVERSITY OF ALASKA FAIRBANKS	Illumina MiSeq	METAGENOMIC	2015-09-04T00:00:00Z	uncalculated	Arctic Ocean		marine metagenome	88.4072 N 176.7614333 W	marine biome	marine water body	sea ice
ERR2168986	marine	False	False	WGS	490	129835236	PRJEB14154	SAMEA104347401	UNIVERSITY OF ALASKA FAIRBANKS	Illumina MiSeq	METAGENOMIC	2015-09-04T00:00:00Z	uncalculated	Arctic Ocean		marine metagenome	88.4072 N 176.7614333 W	marine biome	marine water body	sea ice
ERR2168988	marine	False	False	WGS	331	797010	PRJEB14154	SAMEA104347403	UNIVERSITY OF ALASKA FAIRBANKS	Illumina MiSeq	METAGENOMIC	2015-09-04T00:00:00Z	uncalculated	Arctic Ocean		marine metagenome	88.4072 N 176.7614333 W	marine biome	marine water body	sea ice
ERR2168989	marine	False	False	WGS	462	173431695	PRJEB14154	SAMEA104347404	UNIVERSITY OF ALASKA FAIRBANKS	Illumina MiSeq	METAGENOMIC	2015-09-04T00:00:00Z	uncalculated	Arctic Ocean		marine metagenome	88.4072 N 176.7614333 W	marine biome	marine water body	sea ice
ERR2168991	marine	False	False	WGS	483	62614594	PRJEB14154	SAMEA104347406	UNIVERSITY OF ALASKA FAIRBANKS	Illumina MiSeq	METAGENOMIC	2015-09-07T00:00:00Z	uncalculated	Arctic Ocean		marine metagenome	89.99033333 N 89.2525 W	marine biome	marine water body	sea ice
ERR2168992	marine	False	False	WGS	486	62494838	PRJEB14154	SAMEA104347407	UNIVERSITY OF ALASKA FAIRBANKS	Illumina MiSeq	METAGENOMIC	2015-09-07T00:00:00Z	uncalculated	Arctic Ocean		marine metagenome	89.99033333 N 89.2525 W	marine biome	marine water body	sea ice
ERR2168994	marine	False	False	WGS	505	155449512	PRJEB14154	SAMEA104347409	UNIVERSITY OF ALASKA FAIRBANKS	Illumina MiSeq	METAGENOMIC	2015-09-07T00:00:00Z	uncalculated	Arctic Ocean		marine metagenome	89.99033333 N 89.2525 W	marine biome	marine water body	sea ice
ERR2168995	marine	False	False	WGS	518	37427118	PRJEB14154	SAMEA104347410	UNIVERSITY OF ALASKA FAIRBANKS	Illumina MiSeq	METAGENOMIC	2015-09-07T00:00:00Z	uncalculated	Arctic Ocean		marine metagenome	89.99033333 N 89.2525 W	marine biome	marine water body	sea ice
ERR2168996	marine	False	False	WGS	526	22433020	PRJEB14154	SAMEA104347411	UNIVERSITY OF ALASKA FAIRBANKS	Illumina MiSeq	METAGENOMIC	2015-09-07T00:00:00Z	uncalculated	Arctic Ocean		marine metagenome	89.99033333 N 89.2525 W	marine biome	marine water body	sea ice
ERR2168997	marine	False	False	WGS	476	171988163	PRJEB14154	SAMEA104347412	UNIVERSITY OF ALASKA FAIRBANKS	Illumina MiSeq	METAGENOMIC	2015-09-07T00:00:00Z	uncalculated	Arctic Ocean		marine metagenome	89.99033333 N 89.2525 W	marine biome	marine water body	sea ice
ERR2168998	marine	False	False	WGS	480	156718570	PRJEB14154	SAMEA104347413	UNIVERSITY OF ALASKA FAIRBANKS	Illumina MiSeq	METAGENOMIC	2015-09-07T00:00:00Z	uncalculated	Arctic Ocean		marine metagenome	89.99033333 N 89.2525 W	marine biome	marine water body	sea ice
ERR2169000	marine	False	False	WGS	509	95166646	PRJEB14154	SAMEA104347415	UNIVERSITY OF ALASKA FAIRBANKS	Illumina MiSeq	METAGENOMIC	2015-09-11T00:00:00Z	uncalculated	Arctic Ocean		marine metagenome	87.77201667 N 148.8943333 W	marine biome	marine water body	seawater
ERR2169001	marine	False	False	WGS	467	241489456	PRJEB14154	SAMEA104347416	UNIVERSITY OF ALASKA FAIRBANKS	Illumina MiSeq	METAGENOMIC	2015-09-14T00:00:00Z	uncalculated	Arctic Ocean		marine metagenome	85 N 150 W	marine biome	marine water body	sea ice
ERR2169002	marine	False	False	WGS	474	229498322	PRJEB14154	SAMEA104347417	UNIVERSITY OF ALASKA FAIRBANKS	Illumina MiSeq	METAGENOMIC	2015-09-14T00:00:00Z	uncalculated	Arctic Ocean		marine metagenome	86 N 150 W	marine biome	marine water body	sea ice
ERR2169003	marine	False	False	WGS	469	414785943	PRJEB14154	SAMEA104347418	UNIVERSITY OF ALASKA FAIRBANKS	Illumina MiSeq	METAGENOMIC	2015-09-14T00:00:00Z	uncalculated	Arctic Ocean		marine metagenome	87 N 150 W	marine biome	marine water body	sea ice
ERR2169004	marine	False	False	WGS	476	310308187	PRJEB14154	SAMEA104347419	UNIVERSITY OF ALASKA FAIRBANKS	Illumina MiSeq	METAGENOMIC	2015-09-14T00:00:00Z	uncalculated	Arctic Ocean		marine metagenome	88 N 150 W	marine biome	marine water body	sea ice
ERR2169006	marine	False	False	WGS	492	301682664	PRJEB14154	SAMEA104347421	UNIVERSITY OF ALASKA FAIRBANKS	Illumina MiSeq	METAGENOMIC	2015-09-16T00:00:00Z	uncalculated	Arctic Ocean		marine metagenome	85.16033333 N 149.9722667 W	marine biome	marine water body	sea ice
ERR2169007	marine	False	False	WGS	422	7181	PRJEB14154	SAMEA104347422	UNIVERSITY OF ALASKA FAIRBANKS	Illumina MiSeq	METAGENOMIC	2015-09-16T00:00:00Z	uncalculated	Arctic Ocean		marine metagenome	85.16033333 N 149.9722667 W	marine biome	marine water body	sea ice
ERR2169010	marine	False	False	WGS	507	314721900	PRJEB14154	SAMEA104347425	UNIVERSITY OF ALASKA FAIRBANKS	Illumina MiSeq	METAGENOMIC	2015-09-16T00:00:00Z	uncalculated	Arctic Ocean		marine metagenome	85.16033333 N 149.9722667 W	marine biome	marine water body	sea ice
ERR2169011	marine	False	False	WGS	472	277859184	PRJEB14154	SAMEA104347426	UNIVERSITY OF ALASKA FAIRBANKS	Illumina MiSeq	METAGENOMIC	2015-09-16T00:00:00Z	uncalculated	Arctic Ocean		marine metagenome	85.16033333 N 149.9722667 W	marine biome	marine water body	sea ice
ERR2169012	marine	False	False	WGS	481	215754764	PRJEB14154	SAMEA104347427	UNIVERSITY OF ALASKA FAIRBANKS	Illumina MiSeq	METAGENOMIC	2015-09-16T00:00:00Z	uncalculated	Arctic Ocean		marine metagenome	85.16033333 N 149.9722667 W	marine biome	marine water body	sea ice
ERR2169014	marine	False	False	WGS	479	474402271	PRJEB14154	SAMEA104347429	UNIVERSITY OF ALASKA FAIRBANKS	Illumina MiSeq	METAGENOMIC	2015-09-16T00:00:00Z	uncalculated	Arctic Ocean		marine metagenome	85.16033333 N 149.9722667 W	marine biome	marine water body	sea ice
ERR2169015	marine	False	False	WGS	505	258131920	PRJEB14154	SAMEA104347430	UNIVERSITY OF ALASKA FAIRBANKS	Illumina MiSeq	METAGENOMIC	2015-09-19T00:00:00Z	uncalculated	Arctic Ocean		marine metagenome	82.50385 N 149.7905 W	marine biome	marine water body	melt pond
ERR2169017	marine	False	False	WGS	495	331927917	PRJEB14154	SAMEA104347432	UNIVERSITY OF ALASKA FAIRBANKS	Illumina MiSeq	METAGENOMIC	2015-09-19T00:00:00Z	uncalculated	Arctic Ocean		marine metagenome	82.50385 N 149.7905 W	marine biome	marine water body	seawater
ERR2169019	marine	False	False	WGS	499	222799162	PRJEB14154	SAMEA104347434	UNIVERSITY OF ALASKA FAIRBANKS	Illumina MiSeq	METAGENOMIC	2015-09-19T00:00:00Z	uncalculated	Arctic Ocean		marine metagenome	82.50385 N 149.7905 W	marine biome	marine water body	seawater
ERR2169021	marine	False	False	WGS	479	348402747	PRJEB14154	SAMEA104347436	UNIVERSITY OF ALASKA FAIRBANKS	Illumina MiSeq	METAGENOMIC	2015-09-20T00:00:00Z	uncalculated	Arctic Ocean		marine metagenome	82.50385 N 149.7905 W	marine biome	marine water body	sea ice
ERR2169022	marine	False	False	WGS	487	245127144	PRJEB14154	SAMEA104347437	UNIVERSITY OF ALASKA FAIRBANKS	Illumina MiSeq	METAGENOMIC	2015-09-20T00:00:00Z	uncalculated	Arctic Ocean		marine metagenome	82.50385 N 149.7905 W	marine biome	marine water body	sea ice
ERR2169023	marine	False	False	WGS	438	131472338	PRJEB14154	SAMEA104347438	UNIVERSITY OF ALASKA FAIRBANKS	Illumina MiSeq	METAGENOMIC	2015-09-20T00:00:00Z	uncalculated	Arctic Ocean		marine metagenome	82.50385 N 149.7905 W	marine biome	marine water body	sea ice
ERR2169025	marine	False	False	WGS	320	13532155	PRJEB14154	SAMEA104347440	UNIVERSITY OF ALASKA FAIRBANKS	Illumina MiSeq	METAGENOMIC	2015-09-20T00:00:00Z	uncalculated	Arctic Ocean		marine metagenome	82.50385 N 149.7905 W	marine biome	marine water body	sea ice
ERR2169027	marine	False	False	WGS	522	1126293	PRJEB14154	SAMEA104347442	UNIVERSITY OF ALASKA FAIRBANKS	Illumina MiSeq	METAGENOMIC	2015-09-20T00:00:00Z	uncalculated	Arctic Ocean		marine metagenome	82.50385 N 149.7905 W	marine biome	marine water body	sea ice
ERR2169029	marine	False	False	WGS	511	156018949	PRJEB14154	SAMEA104347444	UNIVERSITY OF ALASKA FAIRBANKS	Illumina MiSeq	METAGENOMIC	2015-09-26T00:00:00Z	uncalculated	Arctic Ocean		marine metagenome	78.1655 N 147.8611 W	marine biome	marine water body	seawater
ERR2169030	marine	False	False	WGS	514	158071397	PRJEB14154	SAMEA104347445	UNIVERSITY OF ALASKA FAIRBANKS	Illumina MiSeq	METAGENOMIC	2015-09-26T00:00:00Z	uncalculated	Arctic Ocean		marine metagenome	78.1655 N 147.8611 W	marine biome	marine water body	seawater
ERR2169031	marine	False	False	WGS	479	119331387	PRJEB14154	SAMEA104347446	UNIVERSITY OF ALASKA FAIRBANKS	Illumina MiSeq	METAGENOMIC	2015-09-27T00:00:00Z	uncalculated	Arctic Ocean		marine metagenome	77.4476 N 147.8711 W	marine biome	marine water body	seawater
ERR2169032	marine	False	False	WGS	482	115426179	PRJEB14154	SAMEA104347447	UNIVERSITY OF ALASKA FAIRBANKS	Illumina MiSeq	METAGENOMIC	2015-09-27T00:00:00Z	uncalculated	Arctic Ocean		marine metagenome	77.4476 N 147.8711 W	marine biome	marine water body	seawater
ERR2169033	marine	False	False	WGS	510	14356989	PRJEB14154	SAMEA104347448	UNIVERSITY OF ALASKA FAIRBANKS	Illumina MiSeq	METAGENOMIC	2015-09-28T00:00:00Z	uncalculated	Arctic Ocean		marine metagenome	77.0066 N 148.8366 W	marine biome	marine water body	seawater
ERR2169034	marine	False	False	WGS	521	9273644	PRJEB14154	SAMEA104347449	UNIVERSITY OF ALASKA FAIRBANKS	Illumina MiSeq	METAGENOMIC	2015-09-28T00:00:00Z	uncalculated	Arctic Ocean		marine metagenome	77.0066 N 148.8366 W	marine biome	marine water body	seawater
ERR2169035	marine	False	False	WGS	427	363878913	PRJEB14154	SAMEA104347450	UNIVERSITY OF ALASKA FAIRBANKS	Illumina MiSeq	METAGENOMIC	2015-09-28T00:00:00Z	uncalculated	Arctic Ocean		marine metagenome	77.0066 N 148.8366 W	marine biome	marine water body	seawater
ERR2169036	marine	False	False	WGS	435	226576539	PRJEB14154	SAMEA104347451	UNIVERSITY OF ALASKA FAIRBANKS	Illumina MiSeq	METAGENOMIC	2015-09-28T00:00:00Z	uncalculated	Arctic Ocean		marine metagenome	77.0066 N 148.8366 W	marine biome	marine water body	seawater
ERR2169037	marine	False	False	WGS	508	185357507	PRJEB14154	SAMEA104347452	UNIVERSITY OF ALASKA FAIRBANKS	Illumina MiSeq	METAGENOMIC	2015-09-28T00:00:00Z	uncalculated	Arctic Ocean		marine metagenome	77.0066 N 148.8366 W	marine biome	marine water body	seawater
ERR2169038	marine	False	False	WGS	515	188793144	PRJEB14154	SAMEA104347453	UNIVERSITY OF ALASKA FAIRBANKS	Illumina MiSeq	METAGENOMIC	2015-09-28T00:00:00Z	uncalculated	Arctic Ocean		marine metagenome	77.0066 N 148.8366 W	marine biome	marine water body	seawater
ERR2169039	marine	False	False	WGS	542	115753916	PRJEB14154	SAMEA104347454	UNIVERSITY OF ALASKA FAIRBANKS	Illumina MiSeq	METAGENOMIC	2015-09-28T00:00:00Z	uncalculated	Arctic Ocean		marine metagenome	76.5011 N 149.5091 W	marine biome	marine water body	seawater
ERR2169040	marine	False	False	WGS	549	80950800	PRJEB14154	SAMEA104347455	UNIVERSITY OF ALASKA FAIRBANKS	Illumina MiSeq	METAGENOMIC	2015-09-28T00:00:00Z	uncalculated	Arctic Ocean		marine metagenome	76.5011 N 149.5091 W	marine biome	marine water body	seawater
ERR2169041	marine	False	False	WGS	555	46644799	PRJEB14154	SAMEA104347456	UNIVERSITY OF ALASKA FAIRBANKS	Illumina MiSeq	METAGENOMIC	2015-09-28T00:00:00Z	uncalculated	Arctic Ocean		marine metagenome	76.5011 N 149.5091 W	marine biome	marine water body	seawater
ERR2169042	marine	False	False	WGS	560	35202459	PRJEB14154	SAMEA104347457	UNIVERSITY OF ALASKA FAIRBANKS	Illumina MiSeq	METAGENOMIC	2015-09-28T00:00:00Z	uncalculated	Arctic Ocean		marine metagenome	76.5011 N 149.5091 W	marine biome	marine water body	seawater
ERR2169043	marine	False	False	WGS	481	97508891	PRJEB14154	SAMEA104347458	UNIVERSITY OF ALASKA FAIRBANKS	Illumina MiSeq	METAGENOMIC	2015-09-28T00:00:00Z	uncalculated	Arctic Ocean		marine metagenome	76.5011 N 149.5091 W	marine biome	marine water body	seawater
ERR2169044	marine	False	False	WGS	484	102153406	PRJEB14154	SAMEA104347459	UNIVERSITY OF ALASKA FAIRBANKS	Illumina MiSeq	METAGENOMIC	2015-09-28T00:00:00Z	uncalculated	Arctic Ocean		marine metagenome	76.5011 N 149.5091 W	marine biome	marine water body	seawater
ERR2169045	marine	False	False	WGS	445	138997988	PRJEB14154	SAMEA104347460	UNIVERSITY OF ALASKA FAIRBANKS	Illumina MiSeq	METAGENOMIC	2015-09-28T00:00:00Z	uncalculated	Arctic Ocean		marine metagenome	76.5011 N 149.5091 W	marine biome	marine water body	seawater
ERR2169046	marine	False	False	WGS	456	91021258	PRJEB14154	SAMEA104347461	UNIVERSITY OF ALASKA FAIRBANKS	Illumina MiSeq	METAGENOMIC	2015-09-28T00:00:00Z	uncalculated	Arctic Ocean		marine metagenome	76.5011 N 149.5091 W	marine biome	marine water body	seawater
ERR2169047	marine	False	False	WGS	401	4475679	PRJEB14154	SAMEA104347462	UNIVERSITY OF ALASKA FAIRBANKS	Illumina MiSeq	METAGENOMIC	2015-10-04T00:00:00Z	uncalculated	Arctic Ocean		marine metagenome	72.9997 N 158.7448 W	marine biome	marine water body	seawater
ERR2169048	marine	False	False	WGS	407	2324207	PRJEB14154	SAMEA104347463	UNIVERSITY OF ALASKA FAIRBANKS	Illumina MiSeq	METAGENOMIC	2015-10-04T00:00:00Z	uncalculated	Arctic Ocean		marine metagenome	72.9997 N 158.7448 W	marine biome	marine water body	seawater
ERR2169049	marine	False	False	WGS	452	198706	PRJEB14154	SAMEA104347464	UNIVERSITY OF ALASKA FAIRBANKS	Illumina MiSeq	METAGENOMIC	2015-10-04T00:00:00Z	uncalculated	Arctic Ocean		marine metagenome	72.9997 N 158.7448 W	marine biome	marine water body	seawater
ERR2169050	marine	False	False	WGS	466	17742	PRJEB14154	SAMEA104347465	UNIVERSITY OF ALASKA FAIRBANKS	Illumina MiSeq	METAGENOMIC	2015-10-04T00:00:00Z	uncalculated	Arctic Ocean		marine metagenome	72.9997 N 158.7448 W	marine biome	marine water body	seawater
ERR2169051	marine	False	False	WGS	485	18456	PRJEB14154	SAMEA104347466	UNIVERSITY OF ALASKA FAIRBANKS	Illumina MiSeq	METAGENOMIC	2015-10-04T00:00:00Z	uncalculated	Arctic Ocean		marine metagenome	72.9997 N 158.7448 W	marine biome	marine water body	seawater
ERR2169052	marine	False	False	WGS	542	14101	PRJEB14154	SAMEA104347467	UNIVERSITY OF ALASKA FAIRBANKS	Illumina MiSeq	METAGENOMIC	2015-10-04T00:00:00Z	uncalculated	Arctic Ocean		marine metagenome	72.9997 N 158.7448 W	marine biome	marine water body	seawater
ERR2169053	marine	False	False	WGS	413	46223543	PRJEB14154	SAMEA104347468	UNIVERSITY OF ALASKA FAIRBANKS	Illumina MiSeq	METAGENOMIC	2016-10-06T00:00:00Z	uncalculated	Arctic Ocean		marine metagenome	72.02705 N 162.5408 W	marine biome	marine water body	seawater
ERR2169054	marine	False	False	WGS	427	31140404	PRJEB14154	SAMEA104347469	UNIVERSITY OF ALASKA FAIRBANKS	Illumina MiSeq	METAGENOMIC	2016-10-06T00:00:00Z	uncalculated	Arctic Ocean		marine metagenome	72.02705 N 162.5408 W	marine biome	marine water body	seawater
ERR2391663	marine	False	False	WGS	302	1314634388	PRJEB25374	SAMEA104679830	MAX PLANCK INSTITUTE FOR MARINE MICROBIOLOGY	Illumina HiSeq 2500	METAGENOMIC	2013-08-11	Italy	Europe	Isola d'Elba; Sant' Andrea	ciliate metagenome	42.808561 N 10.142275 E	marine neritic benthic zone biome	sea grass bed	shallow marine sediment
ERR2391703	marine	False	False	WGS	302	762759890	PRJEB25374	SAMEA104679831	MAX PLANCK INSTITUTE FOR MARINE MICROBIOLOGY	Illumina HiSeq 2500	METAGENOMIC	2013-08-11	Italy	Europe	Isola d'Elba; Sant' Andrea	ciliate metagenome	42.808561 N 10.142275 E	marine neritic benthic zone biome	sea grass bed	shallow marine sediment
ERR2391713	marine	False	False	WGS	302	864648650	PRJEB25374	SAMEA104679833	MAX PLANCK INSTITUTE FOR MARINE MICROBIOLOGY	Illumina HiSeq 2500	METAGENOMIC	2013-07-02	Italy	Europe	Isola d'Elba; Golfo di Barbatoia	ciliate metagenome	42.7313 N 10.1534 E	marine neritic benthic zone biome	bay	shallow marine sediment
ERR2391715	marine	False	False	WGS	302	3691385562	PRJEB25374	SAMEA104679833	MAX PLANCK INSTITUTE FOR MARINE MICROBIOLOGY	Illumina HiSeq 2500	METAGENOMIC	2013-07-02	Italy	Europe	Isola d'Elba; Golfo di Barbatoia	ciliate metagenome	42.7313 N 10.1534 E	marine neritic benthic zone biome	bay	shallow marine sediment
ERR2391717	marine	False	False	WGS	302	4832000000	PRJEB25374	SAMEA104679834	MAX PLANCK INSTITUTE FOR MARINE MICROBIOLOGY	Illumina HiSeq 2500	METAGENOMIC	2013-07-02	Italy	Europe	Isola d'Elba; Golfo di Barbatoia	ciliate metagenome	42.7313 N 10.1534 E	marine neritic benthic zone biome	bay	shallow marine sediment
ERR2391718	marine	False	False	WGS	302	2649640186	PRJEB25374	SAMEA104679834	MAX PLANCK INSTITUTE FOR MARINE MICROBIOLOGY	Illumina HiSeq 2500	METAGENOMIC	2013-07-02	Italy	Europe	Isola d'Elba; Golfo di Barbatoia	ciliate metagenome	42.7313 N 10.1534 E	marine neritic benthic zone biome	bay	shallow marine sediment
ERR2391720	marine	False	False	WGS	302	4832000000	PRJEB25374	SAMEA104679835	MAX PLANCK INSTITUTE FOR MARINE MICROBIOLOGY	Illumina HiSeq 2500	METAGENOMIC	2013-07-02	Italy	Europe	Isola d'Elba; Golfo di Barbatoia	ciliate metagenome	42.7313 N 10.1534 E	marine neritic benthic zone biome	bay	shallow marine sediment
ERR2391721	marine	False	False	WGS	302	1719876108	PRJEB25374	SAMEA104679835	MAX PLANCK INSTITUTE FOR MARINE MICROBIOLOGY	Illumina HiSeq 2500	METAGENOMIC	2013-07-02	Italy	Europe	Isola d'Elba; Golfo di Barbatoia	ciliate metagenome	42.7313 N 10.1534 E	marine neritic benthic zone biome	bay	shallow marine sediment
ERR2391723	marine	False	False	WGS	199	2069897642	PRJEB25374	SAMEA104679837	MAX PLANCK INSTITUTE FOR MARINE MICROBIOLOGY	Illumina HiSeq 2500	METAGENOMIC	2013-07-12	Italy	Europe	Isola d'Elba; Golfo di Barbatoia	ciliate metagenome	42.7313 N 10.1534 E	marine neritic benthic zone biome	bay	shallow marine sediment
ERR2391737	marine	False	False	WGS	199	2965821350	PRJEB25374	SAMEA104679839	MAX PLANCK INSTITUTE FOR MARINE MICROBIOLOGY	Illumina HiSeq 2500	METAGENOMIC	2014-06-08	Italy	Europe	Isola d'Elba; Cavoli	ciliate metagenome	42.734192 N 10.185868 E	marine neritic benthic zone biome	sea grass bed	shallow marine sediment
ERR2391739	marine	False	False	WGS	199	3190047670	PRJEB25374	SAMEA104679841	MAX PLANCK INSTITUTE FOR MARINE MICROBIOLOGY	Illumina HiSeq 2500	METAGENOMIC	2014-11-06	Italy	Europe	Isola d'Elba; Cavoli	ciliate metagenome	42.734192 N 10.185868 E	marine neritic benthic zone biome	sea grass bed	shallow marine sediment
ERR2391740	marine	False	False	WGS	199	568324220	PRJEB25374	SAMEA104679841	MAX PLANCK INSTITUTE FOR MARINE MICROBIOLOGY	Illumina HiSeq 2500	METAGENOMIC	2014-11-06	Italy	Europe	Isola d'Elba; Cavoli	ciliate metagenome	42.734192 N 10.185868 E	marine neritic benthic zone biome	sea grass bed	shallow marine sediment
ERR2391741	marine	False	False	WGS	199	3186683371	PRJEB25374	SAMEA104679842	MAX PLANCK INSTITUTE FOR MARINE MICROBIOLOGY	Illumina HiSeq 2500	METAGENOMIC	2014-11-03	Italy	Europe	Isola d'Elba; Sant' Andrea	ciliate metagenome	42.808561 N 10.142275 E	marine neritic benthic zone biome	sea grass bed	shallow marine sediment
ERR2391744	marine	False	False	WGS	199	2172664481	PRJEB25374	SAMEA104679843	MAX PLANCK INSTITUTE FOR MARINE MICROBIOLOGY	Illumina HiSeq 2500	METAGENOMIC	2014-11-03	Italy	Europe	Isola d'Elba; Sant' Andrea	ciliate metagenome	42.808561 N 10.142275 E	marine neritic benthic zone biome	sea grass bed	shallow marine sediment
ERR2391745	marine	False	False	WGS	199	2880228174	PRJEB25374	SAMEA104679844	MAX PLANCK INSTITUTE FOR MARINE MICROBIOLOGY	Illumina HiSeq 2500	METAGENOMIC	2014-11-03	Italy	Europe	Isola d'Elba; Sant' Andrea	ciliate metagenome	42.808561 N 10.142275 E	marine neritic benthic zone biome	sea grass bed	shallow marine sediment
ERR2391747	marine	False	False	WGS	199	2155809500	PRJEB25374	SAMEA104679846	MAX PLANCK INSTITUTE FOR MARINE MICROBIOLOGY	Illumina HiSeq 2500	METAGENOMIC	2014-11-12	Italy	Europe	Isola d'Elba; Cavoli	ciliate metagenome	42.734192 N 10.185868 E	marine neritic benthic zone biome	sea grass bed	shallow marine sediment
ERR2391748	marine	False	False	WGS	198	2181169921	PRJEB25374	SAMEA104679847	MAX PLANCK INSTITUTE FOR MARINE MICROBIOLOGY	Illumina HiSeq 2500	METAGENOMIC	2015-07-05	Belize	North America	Twin Cayes; Fisheries Beach	ciliate metagenome	16.82356 N 88.10615 W	marine neritic benthic zone biome	mangrove island	shallow marine sediment
ERR2391749	marine	False	False	WGS	198	2139574245	PRJEB25374	SAMEA104679848	MAX PLANCK INSTITUTE FOR MARINE MICROBIOLOGY	Illumina HiSeq 2500	METAGENOMIC	2015-07-05	Belize	North America	Twin Cayes; Fisheries Beach	ciliate metagenome	16.82356 N 88.10615 W	marine neritic benthic zone biome	mangrove island	shallow marine sediment
ERR2391750	marine	False	False	WGS	198	2141488339	PRJEB25374	SAMEA104679849	MAX PLANCK INSTITUTE FOR MARINE MICROBIOLOGY	Illumina HiSeq 2500	METAGENOMIC	2015-07-05	Belize	North America	Twin Cayes; Fisheries Beach	ciliate metagenome	16.82356 N 88.10615 W	marine neritic benthic zone biome	mangrove island	shallow marine sediment
ERR2391751	marine	False	False	WGS	198	2348738544	PRJEB25374	SAMEA104679850	MAX PLANCK INSTITUTE FOR MARINE MICROBIOLOGY	Illumina HiSeq 2500	METAGENOMIC	2015-07-05	Belize	North America	Twin Cayes; Fisheries Beach	ciliate metagenome	16.82356 N 88.10615 W	marine neritic benthic zone biome	mangrove island	shallow marine sediment
ERR2391753	marine	False	False	WGS	198	2185742304	PRJEB25374	SAMEA104679852	MAX PLANCK INSTITUTE FOR MARINE MICROBIOLOGY	Illumina HiSeq 2500	METAGENOMIC	2015-07-05	Belize	North America	Twin Cayes; Fisheries Beach	ciliate metagenome	16.82356 N 88.10615 W	marine neritic benthic zone biome	mangrove island	shallow marine sediment
ERR2391756	marine	False	False	WGS	199	1765524447	PRJEB25374	SAMEA104679855	MAX PLANCK INSTITUTE FOR MARINE MICROBIOLOGY	Illumina HiSeq 2500	METAGENOMIC	2015-07-03	Belize	North America	Twin Cayes; Fisheries Beach	ciliate metagenome	16.82383 N 88.10582 W	marine neritic benthic zone biome	mangrove island	shallow marine sediment
ERR2391757	marine	False	False	WGS	198	1889796839	PRJEB25374	SAMEA104679856	MAX PLANCK INSTITUTE FOR MARINE MICROBIOLOGY	Illumina HiSeq 2500	METAGENOMIC	2015-07-03	Belize	North America	Twin Cayes; Fisheries Beach	ciliate metagenome	16.82383 N 88.10582 W	marine neritic benthic zone biome	mangrove island	shallow marine sediment
ERR2391759	marine	False	False	WGS	198	2094228099	PRJEB25374	SAMEA104679858	MAX PLANCK INSTITUTE FOR MARINE MICROBIOLOGY	Illumina HiSeq 2500	METAGENOMIC	2015-07-03	Belize	North America	Twin Cayes; Fisheries Beach	ciliate metagenome	16.82383 N 88.10582 W	marine neritic benthic zone biome	mangrove island	shallow marine sediment
ERR2391760	marine	False	False	WGS	199	1804379544	PRJEB25374	SAMEA104679859	MAX PLANCK INSTITUTE FOR MARINE MICROBIOLOGY	Illumina HiSeq 2500	METAGENOMIC	2015-07-07	Belize	North America	Twin Cayes; Fisheries Beach	ciliate metagenome	16.82356 N 88.10615 W	marine neritic benthic zone biome	mangrove island	shallow marine sediment
ERR2391761	marine	False	False	WGS	199	1950139775	PRJEB25374	SAMEA104679860	MAX PLANCK INSTITUTE FOR MARINE MICROBIOLOGY	Illumina HiSeq 2500	METAGENOMIC	2015-07-07	Belize	North America	Twin Cayes; Fisheries Beach	ciliate metagenome	16.82356 N 88.10615 W	marine neritic benthic zone biome	mangrove island	shallow marine sediment
ERR2391762	marine	False	False	WGS	199	1690535902	PRJEB25374	SAMEA104679861	MAX PLANCK INSTITUTE FOR MARINE MICROBIOLOGY	Illumina HiSeq 2500	METAGENOMIC	2015-07-07	Belize	North America	Twin Cayes; Fisheries Beach	ciliate metagenome	16.82356 N 88.10615 W	marine neritic benthic zone biome	mangrove island	shallow marine sediment
ERR2402411	marine	False	False	WGS	497	1210933168	PRJEB25374	SAMEA104693958	MAX PLANCK INSTITUTE FOR MARINE MICROBIOLOGY	Illumina HiSeq 2500	METAGENOMIC	2016-08-16	Denmark	Europe	Nivaa Bay	ciliate metagenome	55.928611 N 12.522778 E	marine neritic benthic zone biome	bay	shallow marine sediment
ERR2402412	marine	False	False	WGS	497	1195334967	PRJEB25374	SAMEA104693958	MAX PLANCK INSTITUTE FOR MARINE MICROBIOLOGY	Illumina HiSeq 2500	METAGENOMIC	2016-08-16	Denmark	Europe	Nivaa Bay	ciliate metagenome	55.928611 N 12.522778 E	marine neritic benthic zone biome	bay	shallow marine sediment
ERR2402413	marine	False	False	WGS	499	1226194499	PRJEB25374	SAMEA104693959	MAX PLANCK INSTITUTE FOR MARINE MICROBIOLOGY	Illumina HiSeq 2500	METAGENOMIC	2016-08-18	Denmark	Europe	Nivaa Bay	ciliate metagenome	55.936022 N 12.525797 E	marine neritic benthic zone biome	bay	shallow marine sediment
ERR2402414	marine	False	False	WGS	499	1207497051	PRJEB25374	SAMEA104693959	MAX PLANCK INSTITUTE FOR MARINE MICROBIOLOGY	Illumina HiSeq 2500	METAGENOMIC	2016-08-18	Denmark	Europe	Nivaa Bay	ciliate metagenome	55.936022 N 12.525797 E	marine neritic benthic zone biome	bay	shallow marine sediment
ERR2586093	air	False	False	WGS	488	9560538321	PRJEB26788	SAMEA4668129	MPIC (MAX-PLANCK-INSTITUTE FOR CHEMISTRY, GERMANY)	Illumina HiSeq 2500	METAGENOMIC	2020-06-15	Saudi Arabia	Asia		air metagenome	11 N 45 E	air	air	air
ERR2586094	air	False	False	WGS	487	9432793668	PRJEB26788	SAMEA4668136	MPIC (MAX-PLANCK-INSTITUTE FOR CHEMISTRY, GERMANY)	Illumina HiSeq 2500	METAGENOMIC	2020-06-15	Saudi Arabia	Asia		air metagenome	11 N 45 E	air	air	air
ERR2586095	air	False	False	WGS	482	8758895532	PRJEB26788	SAMEA4668130	MPIC (MAX-PLANCK-INSTITUTE FOR CHEMISTRY, GERMANY)	Illumina HiSeq 2500	METAGENOMIC	2020-06-15	Saudi Arabia	Asia		air metagenome	13 N 53 E	air	air	air
ERR2586096	air	False	False	WGS	482	8713337697	PRJEB26788	SAMEA4668137	MPIC (MAX-PLANCK-INSTITUTE FOR CHEMISTRY, GERMANY)	Illumina HiSeq 2500	METAGENOMIC	2020-06-15	Saudi Arabia	Asia		air metagenome	13 N 53 E	air	air	air
ERR2586097	air	False	False	WGS	488	7359982680	PRJEB26788	SAMEA4668131	MPIC (MAX-PLANCK-INSTITUTE FOR CHEMISTRY, GERMANY)	Illumina HiSeq 2500	METAGENOMIC	2020-06-15	uncalculated	Red Sea		air metagenome	20 N 38 E	air	air	air
ERR2586098	air	False	False	WGS	487	7314644394	PRJEB26788	SAMEA4668138	MPIC (MAX-PLANCK-INSTITUTE FOR CHEMISTRY, GERMANY)	Illumina HiSeq 2500	METAGENOMIC	2020-06-15	uncalculated	Red Sea		air metagenome	20 N 38 E	air	air	air
ERR2586099	air	False	False	WGS	495	7608190384	PRJEB26788	SAMEA4668132	MPIC (MAX-PLANCK-INSTITUTE FOR CHEMISTRY, GERMANY)	Illumina HiSeq 2500	METAGENOMIC	2020-01-22	uncalculated	Arabian Sea		air metagenome	11 N 57 E	air	air	air
ERR2586100	air	False	False	WGS	495	7584350014	PRJEB26788	SAMEA4668139	MPIC (MAX-PLANCK-INSTITUTE FOR CHEMISTRY, GERMANY)	Illumina HiSeq 2500	METAGENOMIC	2020-01-22	uncalculated	Arabian Sea		air metagenome	11 N 57 E	air	air	air
ERR2586101	air	False	False	WGS	487	8511431608	PRJEB26788	SAMEA4668133	MPIC (MAX-PLANCK-INSTITUTE FOR CHEMISTRY, GERMANY)	Illumina HiSeq 2500	METAGENOMIC	2020-01-22	Oman	Asia		air metagenome	16 N 57 E	air	air	air
ERR2586102	air	False	False	WGS	487	8570468005	PRJEB26788	SAMEA4668140	MPIC (MAX-PLANCK-INSTITUTE FOR CHEMISTRY, GERMANY)	Illumina HiSeq 2500	METAGENOMIC	2020-01-22	Oman	Asia		air metagenome	16 N 57 E	air	air	air
ERR2586103	air	False	False	WGS	448	8960967578	PRJEB26788	SAMEA4668134	MPIC (MAX-PLANCK-INSTITUTE FOR CHEMISTRY, GERMANY)	Illumina HiSeq 2500	METAGENOMIC	2020-01-22	Oman	Asia		air metagenome	11 N 59 E	air	air	air
ERR2586104	air	False	False	WGS	447	8893300697	PRJEB26788	SAMEA4668141	MPIC (MAX-PLANCK-INSTITUTE FOR CHEMISTRY, GERMANY)	Illumina HiSeq 2500	METAGENOMIC	2020-01-22	Oman	Asia		air metagenome	18 N 59 E	air	air	air
ERR2586105	air	False	False	WGS	480	9260702401	PRJEB26788	SAMEA4668135	MPIC (MAX-PLANCK-INSTITUTE FOR CHEMISTRY, GERMANY)	Illumina HiSeq 2500	METAGENOMIC	2020-01-22	Saudi Arabia	Asia		air metagenome	20 N 38 E	air	air	air
ERR2586106	air	False	False	WGS	480	9179282436	PRJEB26788	SAMEA4668142	MPIC (MAX-PLANCK-INSTITUTE FOR CHEMISTRY, GERMANY)	Illumina HiSeq 2500	METAGENOMIC	2020-08-10	Saudi Arabia	Asia		air metagenome	20 N 38 E	air	air	air
ERR2586107	air	False	False	WGS	501	9063282115	PRJEB26788	SAMEA4668143	MPIC (MAX-PLANCK-INSTITUTE FOR CHEMISTRY, GERMANY)	Illumina HiSeq 2500	METAGENOMIC	2016-07	Barbados	North America		air metagenome	13.165 N 59.432 W	air	air	air
ERR2586108	air	False	False	WGS	501	8977176719	PRJEB26788	SAMEA4668144	MPIC (MAX-PLANCK-INSTITUTE FOR CHEMISTRY, GERMANY)	Illumina HiSeq 2500	METAGENOMIC	2016-07	Barbados	North America		air metagenome	13.165 N 59.432 W	air	air	air
ERR2586109	air	False	False	WGS	501	8418049130	PRJEB26788	SAMEA4668145	MPIC (MAX-PLANCK-INSTITUTE FOR CHEMISTRY, GERMANY)	Illumina HiSeq 2500	METAGENOMIC	2016-08	Barbados	North America		air metagenome	13.165 N 59.432 W	air	air	air
ERR2586110	air	False	False	WGS	501	8332682153	PRJEB26788	SAMEA4668146	MPIC (MAX-PLANCK-INSTITUTE FOR CHEMISTRY, GERMANY)	Illumina HiSeq 2500	METAGENOMIC	2016-08	Barbados	North America		air metagenome	13.165 N 59.432 W	air	air	air
ERR2586115	air	False	False	WGS	501	1814846999	PRJEB26788	SAMEA4668151	MPIC (MAX-PLANCK-INSTITUTE FOR CHEMISTRY, GERMANY)	Illumina HiSeq 2500	METAGENOMIC	2016-08	Barbados	North America		air metagenome	13.165 N 59.432 W	air	air	air
ERR2586116	air	False	False	WGS	292	10314878685	PRJEB26788	SAMEA4668152	MPIC (MAX-PLANCK-INSTITUTE FOR CHEMISTRY, GERMANY)	Illumina HiSeq 3000	METAGENOMIC	2016-04	Cyprus	Asia		air metagenome	35.038 N 33.057 E	air	air	air
ERR2586117	air	False	False	WGS	299	11205190983	PRJEB26788	SAMEA4668153	MPIC (MAX-PLANCK-INSTITUTE FOR CHEMISTRY, GERMANY)	Illumina HiSeq 3000	METAGENOMIC	2016-04	Cyprus	Asia		air metagenome	35.038 N 33.057 E	air	air	air
ERR2586118	air	False	False	WGS	294	9421567557	PRJEB26788	SAMEA4668154	MPIC (MAX-PLANCK-INSTITUTE FOR CHEMISTRY, GERMANY)	Illumina HiSeq 3000	METAGENOMIC	2016-04	Cyprus	Asia		air metagenome	35.038 N 33.057 E	air	air	air
ERR2586119	air	False	False	WGS	296	9022095138	PRJEB26788	SAMEA4668155	MPIC (MAX-PLANCK-INSTITUTE FOR CHEMISTRY, GERMANY)	Illumina HiSeq 3000	METAGENOMIC	2016-04	Cyprus	Asia		air metagenome	35.038 N 33.057 E	air	air	air
ERR2586120	air	False	False	WGS	471	7512605423	PRJEB26788	SAMEA4668156	MPIC (MAX-PLANCK-INSTITUTE FOR CHEMISTRY, GERMANY)	Illumina HiSeq 2500	METAGENOMIC	2016-04	Cyprus	Asia		air metagenome	35.038 N 33.057 E	air	air	air
ERR2586121	air	False	False	WGS	485	10577915481	PRJEB26788	SAMEA4668157	MPIC (MAX-PLANCK-INSTITUTE FOR CHEMISTRY, GERMANY)	Illumina HiSeq 2500	METAGENOMIC	2016-04	Cyprus	Asia		air metagenome	35.038 N 33.057 E	air	air	air
ERR2586126	air	False	False	WGS	500	16842718052	PRJEB26788	SAMEA4668162	MPIC (MAX-PLANCK-INSTITUTE FOR CHEMISTRY, GERMANY)	Illumina HiSeq 2500	METAGENOMIC	2016-04	Cyprus	Asia		air metagenome	35.038 N 33.057 E	soil	soil	soil
ERR2586127	air	False	False	WGS	501	16409913374	PRJEB26788	SAMEA4668163	MPIC (MAX-PLANCK-INSTITUTE FOR CHEMISTRY, GERMANY)	Illumina HiSeq 2500	METAGENOMIC	2016-04	Cyprus	Asia		air metagenome	34.963 N 32.377 E	soil	soil	soil
ERR2586130	air	False	False	WGS	501	8329913256	PRJEB26788	SAMEA4668166	MPIC (MAX-PLANCK-INSTITUTE FOR CHEMISTRY, GERMANY)	Illumina HiSeq 2500	METAGENOMIC	2016-04	Cyprus	Asia		air metagenome	34.963 N 32.377 E	lichen	lichen	lichen
ERR2586131	air	False	False	WGS	501	8245685050	PRJEB26788	SAMEA4668167	MPIC (MAX-PLANCK-INSTITUTE FOR CHEMISTRY, GERMANY)	Illumina HiSeq 2500	METAGENOMIC	2016-04	Cyprus	Asia		air metagenome	34.963 N 32.377 E	lichen	lichen	lichen
ERR2586132	air	False	False	WGS	501	12160876873	PRJEB26788	SAMEA4668160	MPIC (MAX-PLANCK-INSTITUTE FOR CHEMISTRY, GERMANY)	Illumina HiSeq 2500	METAGENOMIC	2016-04	Cyprus	Asia		air metagenome	35.038 N 33.057 E	air	air	air
ERR2586133	air	False	False	WGS	501	12270679745	PRJEB26788	SAMEA4668169	MPIC (MAX-PLANCK-INSTITUTE FOR CHEMISTRY, GERMANY)	Illumina HiSeq 2500	METAGENOMIC	2017-02	Niger	Africa		air metagenome	13.181 N 2.111 E	lichen	lichen	lichen
ERR2586134	air	False	False	WGS	501	20346218749	PRJEB26788	SAMEA4668170	MPIC (MAX-PLANCK-INSTITUTE FOR CHEMISTRY, GERMANY)	Illumina HiSeq 2500	METAGENOMIC	2017-02	Niger	Africa		air metagenome	13.181 N 2.111 E	soil	soil	soil
ERR2586135	air	False	False	WGS	501	19577902693	PRJEB26788	SAMEA4668171	MPIC (MAX-PLANCK-INSTITUTE FOR CHEMISTRY, GERMANY)	Illumina HiSeq 2500	METAGENOMIC	2017-02	Niger	Africa		air metagenome	13.552 N 2.7 E	lichen	lichen	lichen
ERR2586136	air	False	False	WGS	501	19233498807	PRJEB26788	SAMEA4668178	MPIC (MAX-PLANCK-INSTITUTE FOR CHEMISTRY, GERMANY)	Illumina HiSeq 2500	METAGENOMIC	2017-02	Niger	Africa		air metagenome	13.552 N 2.7 E	soil	soil	soil
ERR2586137	air	False	False	WGS	501	7983451287	PRJEB26788	SAMEA4668179	MPIC (MAX-PLANCK-INSTITUTE FOR CHEMISTRY, GERMANY)	Illumina HiSeq 2500	METAGENOMIC	2017-02	Niger	Africa		air metagenome	13.548 N 2.709 E	soil	soil	soil
ERR2586138	air	False	False	WGS	501	10017441805	PRJEB26788	SAMEA4668180	MPIC (MAX-PLANCK-INSTITUTE FOR CHEMISTRY, GERMANY)	Illumina HiSeq 2500	METAGENOMIC	2017-02	Niger	Africa		air metagenome	13.548 N 2.709 E	soil	soil	soil
ERR2586139	air	False	False	WGS	501	9300437760	PRJEB26788	SAMEA4668172	MPIC (MAX-PLANCK-INSTITUTE FOR CHEMISTRY, GERMANY)	Illumina HiSeq 2500	METAGENOMIC	2017-02	Niger	Africa		air metagenome	13.548 N 2.709 E	soil	soil	soil
ERR2586140	air	False	False	WGS	501	9194579599	PRJEB26788	SAMEA4668173	MPIC (MAX-PLANCK-INSTITUTE FOR CHEMISTRY, GERMANY)	Illumina HiSeq 2500	METAGENOMIC	2017-02	Niger	Africa		air metagenome	13.548 N 2.709 E	soil	soil	soil
ERR2586141	air	False	False	WGS	501	10078438412	PRJEB26788	SAMEA4668174	MPIC (MAX-PLANCK-INSTITUTE FOR CHEMISTRY, GERMANY)	Illumina HiSeq 2500	METAGENOMIC	2017-02	Niger	Africa		air metagenome	14.061 N 2.622 E	lichen	lichen	lichen
ERR2586142	air	False	False	WGS	501	9934815669	PRJEB26788	SAMEA4668175	MPIC (MAX-PLANCK-INSTITUTE FOR CHEMISTRY, GERMANY)	Illumina HiSeq 2500	METAGENOMIC	2017-02	Niger	Africa		air metagenome	14.061 N 2.622 E	lichen	lichen	lichen
ERR2586143	air	False	False	WGS	501	8943343767	PRJEB26788	SAMEA4668176	MPIC (MAX-PLANCK-INSTITUTE FOR CHEMISTRY, GERMANY)	Illumina HiSeq 2500	METAGENOMIC	2017-02	Niger	Africa		air metagenome	14.061 N 2.622 E	soil	soil	soil
ERR2586144	air	False	False	WGS	501	8795460437	PRJEB26788	SAMEA4668177	MPIC (MAX-PLANCK-INSTITUTE FOR CHEMISTRY, GERMANY)	Illumina HiSeq 2500	METAGENOMIC	2017-02	Niger	Africa		air metagenome	14.061 N 2.622 E	soil	soil	soil
ERR2598794	marine	False	False	WGS	500	13659281000	PRJEB26952	SAMEA4692675	UNIVERSITY OF SOUTHERN CALIFORNIA	Illumina HiSeq 2500	METAGENOMIC	7/14/14	uncalculated	Pacific Ocean	Pacific Ocean	seawater metagenome	33.454 N 118.475 W	ocean [ENVO:00000015]	upwelling [ENVO:01000005]	mesotrophic water [ENVO:00002225]
ERR2598795	marine	False	False	WGS	500	12049437000	PRJEB26952	SAMEA4692676	UNIVERSITY OF SOUTHERN CALIFORNIA	Illumina HiSeq 2500	METAGENOMIC	10/19/14	uncalculated	Pacific Ocean	Pacific Ocean	seawater metagenome	33.454 N 118.475 W	ocean [ENVO:00000015]	upwelling [ENVO:01000005]	mesotrophic water [ENVO:00002225]
ERR2598796	marine	False	False	WGS	500	13337678500	PRJEB26952	SAMEA4692677	UNIVERSITY OF SOUTHERN CALIFORNIA	Illumina HiSeq 2500	METAGENOMIC	10/19/14	uncalculated	Pacific Ocean	Pacific Ocean	seawater metagenome	33.454 N 118.475 W	ocean [ENVO:00000015]	upwelling [ENVO:01000005]	mesotrophic water [ENVO:00002225]
ERR2598797	marine	False	False	WGS	500	13811800500	PRJEB26952	SAMEA4692678	UNIVERSITY OF SOUTHERN CALIFORNIA	Illumina HiSeq 2500	METAGENOMIC	2015-01-05	uncalculated	Pacific Ocean	Pacific Ocean	seawater metagenome	33.71 N 118.254 W	ocean [ENVO:00000015]	upwelling [ENVO:01000005]	mesotrophic water [ENVO:00002225]
ERR2598798	marine	False	False	WGS	471	15475722249	PRJEB26952	SAMEA4692679	UNIVERSITY OF SOUTHERN CALIFORNIA	Illumina HiSeq 2500	METAGENOMIC	2015-01-05	uncalculated	Pacific Ocean	Pacific Ocean	seawater metagenome	33.71 N 118.254 W	ocean [ENVO:00000015]	upwelling [ENVO:01000005]	mesotrophic water [ENVO:00002225]
ERR2598800	marine	False	False	WGS	500	29083908000	PRJEB26952	SAMEA4692681	UNIVERSITY OF SOUTHERN CALIFORNIA	Illumina HiSeq 2500	METAGENOMIC	7/14/14	uncalculated	Pacific Ocean	Pacific Ocean	seawater metagenome	33.71 N 118.254 W	ocean [ENVO:00000015]	upwelling [ENVO:01000005]	mesotrophic water [ENVO:00002225]
ERR2598801	marine	False	False	WGS	500	10437990000	PRJEB26952	SAMEA4692682	UNIVERSITY OF SOUTHERN CALIFORNIA	Illumina HiSeq 2500	METAGENOMIC	10/19/14	uncalculated	Pacific Ocean	Pacific Ocean	seawater metagenome	33.71 N 118.254 W	ocean [ENVO:00000015]	upwelling [ENVO:01000005]	mesotrophic water [ENVO:00002225]
ERR2598802	marine	False	False	WGS	500	12232656000	PRJEB26952	SAMEA4692683	UNIVERSITY OF SOUTHERN CALIFORNIA	Illumina HiSeq 2500	METAGENOMIC	7/14/14	uncalculated	Pacific Ocean	Pacific Ocean	seawater metagenome	33.55 N 118.4 W	ocean [ENVO:00000015]	upwelling [ENVO:01000005]	mesotrophic water [ENVO:00002225]
ERR2598803	marine	False	False	WGS	500	15134211500	PRJEB26952	SAMEA4692684	UNIVERSITY OF SOUTHERN CALIFORNIA	Illumina HiSeq 2500	METAGENOMIC	7/14/14	uncalculated	Pacific Ocean	Pacific Ocean	seawater metagenome	33.55 N 118.4 W	ocean [ENVO:00000015]	upwelling [ENVO:01000005]	mesotrophic water [ENVO:00002225]
ERR2598853	marine	False	False	WGS	500	12617010500	PRJEB12234	SAMEA4692734	UNIVERSITY OF SOUTHERN CALIFORNIA	Illumina HiSeq 2500	METAGENOMIC	7/14/14	uncalculated	Pacific Ocean	Pacific Ocean	seawater metagenome	33.454 N 118.475 W	ocean [ENVO:00000015]	upwelling [ENVO:01000005]	mesotrophic water [ENVO:00002225]
ERR2598854	marine	False	False	WGS	500	14030291500	PRJEB12234	SAMEA4692735	UNIVERSITY OF SOUTHERN CALIFORNIA	Illumina HiSeq 2500	METAGENOMIC	10/19/14	uncalculated	Pacific Ocean	Pacific Ocean	seawater metagenome	33.454 N 118.475 W	ocean [ENVO:00000015]	upwelling [ENVO:01000005]	mesotrophic water [ENVO:00002225]
ERR2598855	marine	False	False	WGS	500	13157957500	PRJEB12234	SAMEA4692736	UNIVERSITY OF SOUTHERN CALIFORNIA	Illumina HiSeq 2500	METAGENOMIC	7/14/14	uncalculated	Pacific Ocean	Pacific Ocean	seawater metagenome	33.71 N 118.254 W	ocean [ENVO:00000015]	upwelling [ENVO:01000005]	mesotrophic water [ENVO:00002225]
ERR2598857	marine	False	False	WGS	500	13133853000	PRJEB12234	SAMEA4692738	UNIVERSITY OF SOUTHERN CALIFORNIA	Illumina HiSeq 2500	METAGENOMIC	7/14/14	uncalculated	Pacific Ocean	Pacific Ocean	seawater metagenome	33.55 N 118.4 W	ocean [ENVO:00000015]	upwelling [ENVO:01000005]	mesotrophic water [ENVO:00002225]
ERR2598858	marine	False	False	WGS	500	14897865500	PRJEB12234	SAMEA4692739	UNIVERSITY OF SOUTHERN CALIFORNIA	Illumina HiSeq 2500	METAGENOMIC	7/14/14	uncalculated	Pacific Ocean	Pacific Ocean	seawater metagenome	33.55 N 118.4 W	ocean [ENVO:00000015]	upwelling [ENVO:01000005]	mesotrophic water [ENVO:00002225]
ERR2604072	marine	False	False	WGS	200	8082674000	PRJEB26919	SAMEA4699778	CENTRE NATIONAL DE LA RECHERCHE SCIENTIFIQUE	Illumina HiSeq 2500	METAGENOMIC	2012-01-31	uncalculated	Mediterranean Sea	SOLA station Bay of Banyuls sur Mer (France) in northwestern Mediterranean	seawater metagenome	42.52 N 3.18 E	surface seawater	Bay	water
ERR2604073	marine	False	False	WGS	200	7131263600	PRJEB26919	SAMEA4699779	CENTRE NATIONAL DE LA RECHERCHE SCIENTIFIQUE	Illumina HiSeq 2500	METAGENOMIC	2012-02-21	uncalculated	Mediterranean Sea	SOLA station Bay of Banyuls sur Mer (France) in northwestern Mediterranean	seawater metagenome	42.52 N 3.18 E	surface seawater	Bay	water
ERR2604081	marine	False	False	WGS	200	7439220400	PRJEB26919	SAMEA4699787	CENTRE NATIONAL DE LA RECHERCHE SCIENTIFIQUE	Illumina HiSeq 2500	METAGENOMIC	2012-08-06	uncalculated	Mediterranean Sea	SOLA station Bay of Banyuls sur Mer (France) in northwestern Mediterranean	seawater metagenome	42.52 N 3.18 E	surface seawater	Bay	water
ERR2604091	marine	False	False	WGS	200	6592397800	PRJEB26919	SAMEA4699797	CENTRE NATIONAL DE LA RECHERCHE SCIENTIFIQUE	Illumina HiSeq 2500	METAGENOMIC	2013-05-06	uncalculated	Mediterranean Sea	SOLA station Bay of Banyuls sur Mer (France) in northwestern Mediterranean	seawater metagenome	42.52 N 3.18 E	surface seawater	Bay	water
ERR2604095	marine	False	False	WGS	200	6080594800	PRJEB26919	SAMEA4699801	CENTRE NATIONAL DE LA RECHERCHE SCIENTIFIQUE	Illumina HiSeq 2500	METAGENOMIC	2013-10-28	uncalculated	Mediterranean Sea	SOLA station Bay of Banyuls sur Mer (France) in northwestern Mediterranean	seawater metagenome	42.52 N 3.18 E	surface seawater	Bay	water
ERR2604104	marine	False	False	WGS	200	7036877200	PRJEB26919	SAMEA4699810	CENTRE NATIONAL DE LA RECHERCHE SCIENTIFIQUE	Illumina HiSeq 2500	METAGENOMIC	2014-09-01	uncalculated	Mediterranean Sea	SOLA station Bay of Banyuls sur Mer (France) in northwestern Mediterranean	seawater metagenome	42.52 N 3.18 E	surface seawater	Bay	water
ERR2604107	marine	False	False	WGS	200	7450257000	PRJEB26919	SAMEA4699813	CENTRE NATIONAL DE LA RECHERCHE SCIENTIFIQUE	Illumina HiSeq 2500	METAGENOMIC	2014-12-08	uncalculated	Mediterranean Sea	SOLA station Bay of Banyuls sur Mer (France) in northwestern Mediterranean	seawater metagenome	42.52 N 3.18 E	surface seawater	Bay	water
ERR2604109	marine	False	False	WGS	200	6933477000	PRJEB26919	SAMEA4699815	CENTRE NATIONAL DE LA RECHERCHE SCIENTIFIQUE	Illumina HiSeq 2500	METAGENOMIC	2015-01-22	uncalculated	Mediterranean Sea	SOLA station Bay of Banyuls sur Mer (France) in northwestern Mediterranean	seawater metagenome	42.52 N 3.18 E	surface seawater	Bay	water
ERR2604110	marine	False	False	WGS	200	5066685800	PRJEB26919	SAMEA4699816	CENTRE NATIONAL DE LA RECHERCHE SCIENTIFIQUE	Illumina HiSeq 2500	METAGENOMIC	2015-02-02	uncalculated	Mediterranean Sea	SOLA station Bay of Banyuls sur Mer (France) in northwestern Mediterranean	seawater metagenome	42.52 N 3.18 E	surface seawater	water	water
ERR2653376	air	False	False	WGS	487	18993331989	PRJEB26788	SAMEA4745131	MPIC (MAX-PLANCK-INSTITUTE FOR CHEMISTRY, GERMANY)	Illumina HiSeq 2500	METAGENOMIC	2020-01-22	Saudi Arabia	Asia		air metagenome	11 N 45 E	air	air	air
ERR2653377	air	False	False	WGS	482	17472233229	PRJEB26788	SAMEA4745132	MPIC (MAX-PLANCK-INSTITUTE FOR CHEMISTRY, GERMANY)	Illumina HiSeq 2500	METAGENOMIC	2020-08-10	Saudi Arabia	Asia		air metagenome	13 N 53 E	air	air	air
ERR2653378	air	False	False	WGS	488	14674627074	PRJEB26788	SAMEA4745133	MPIC (MAX-PLANCK-INSTITUTE FOR CHEMISTRY, GERMANY)	Illumina HiSeq 2500	METAGENOMIC	2020-08-10	uncalculated	Red Sea		air metagenome	20 N 38 E	air	air	air
ERR2653379	air	False	False	WGS	495	15192540398	PRJEB26788	SAMEA4745134	MPIC (MAX-PLANCK-INSTITUTE FOR CHEMISTRY, GERMANY)	Illumina HiSeq 2500	METAGENOMIC	2020-08-10	uncalculated	Arabian Sea		air metagenome	11 N 57 E	air	air	air
ERR2653380	air	False	False	WGS	487	17081899613	PRJEB26788	SAMEA4745135	MPIC (MAX-PLANCK-INSTITUTE FOR CHEMISTRY, GERMANY)	Illumina HiSeq 2500	METAGENOMIC	2020-08-10	Oman	Asia		air metagenome	16 N 57 E	air	air	air
ERR2653381	air	False	False	WGS	448	17854268275	PRJEB26788	SAMEA4745136	MPIC (MAX-PLANCK-INSTITUTE FOR CHEMISTRY, GERMANY)	Illumina HiSeq 2500	METAGENOMIC	2020-08-10	Oman	Asia		air metagenome	18 N 59 E	air	air	air
ERR2653382	air	False	False	WGS	480	18439984837	PRJEB26788	SAMEA4745137	MPIC (MAX-PLANCK-INSTITUTE FOR CHEMISTRY, GERMANY)	Illumina HiSeq 2500	METAGENOMIC	2020-08-10	Saudi Arabia	Asia		air metagenome	20 N 38 E	air	air	air
ERR2653383	air	False	False	WGS	501	18040458834	PRJEB26788	SAMEA4745138	MPIC (MAX-PLANCK-INSTITUTE FOR CHEMISTRY, GERMANY)	Illumina HiSeq 2500	METAGENOMIC	2020-08-27	Barbados	North America		air metagenome	13.165 N 59.432 W	air	air	air
ERR2653384	air	False	False	WGS	501	16750731283	PRJEB26788	SAMEA4745139	MPIC (MAX-PLANCK-INSTITUTE FOR CHEMISTRY, GERMANY)	Illumina HiSeq 2500	METAGENOMIC	2020-08-27	Barbados	North America		air metagenome	13.165 N 59.432 W	air	air	air
ERR2653386	air	False	False	WGS	501	13715871677	PRJEB26788	SAMEA4745141	MPIC (MAX-PLANCK-INSTITUTE FOR CHEMISTRY, GERMANY)	Illumina HiSeq 2500	METAGENOMIC	2020-08-27	Barbados	North America		air metagenome	13.165 N 59.432 W	air	air	air
ERR2653387	air	False	False	WGS	501	1814846999	PRJEB26788	SAMEA4745142	MPIC (MAX-PLANCK-INSTITUTE FOR CHEMISTRY, GERMANY)	Illumina HiSeq 2500	METAGENOMIC	2020-06-15	Barbados	North America		air metagenome	13.165 N 59.432 W	air	air	air
ERR2653389	air	False	False	WGS	479	18090520904	PRJEB26788	SAMEA4745144	MPIC (MAX-PLANCK-INSTITUTE FOR CHEMISTRY, GERMANY)	Illumina HiSeq 2500	METAGENOMIC	2020-08-27	Cyprus	Asia		air metagenome	35.038 N 33.057 E	air	air	air
ERR2653390	air	False	False	WGS	501	19244354690	PRJEB26788	SAMEA4745145	MPIC (MAX-PLANCK-INSTITUTE FOR CHEMISTRY, GERMANY)	Illumina HiSeq 2500	METAGENOMIC	2020-08-27	Cyprus	Asia		air metagenome	35.038 N 33.057 E	air	air	air
ERR2653391	air	False	False	WGS	501	16575598306	PRJEB26788	SAMEA4745146	MPIC (MAX-PLANCK-INSTITUTE FOR CHEMISTRY, GERMANY)	Illumina HiSeq 2500	METAGENOMIC	2020-08-27	Cyprus	Asia		air metagenome	34.963 N 32.377 E	air	air	air
ERR2992734	marine	False	False	WGS	301	4364804637	PRJEB30343	SAMEA5175452	MAX PLANCK INSTITUTE FOR MARINE MICROBIOLOGY	Illumina HiSeq 2500	METAGENOMIC	2016-02-01	USA	North America	USA	Trichoplax sp. H2	21.092949 N 157.861211 W	marine coral reef biome [ENVO:01000049]	environmental system determined by an organism [ENVO:01001000]	organic material [ENVO:01000155]
ERR2992735	marine	False	False	WGS	301	4531938580	PRJEB30343	SAMEA5175453	MAX PLANCK INSTITUTE FOR MARINE MICROBIOLOGY	Illumina HiSeq 2500	METAGENOMIC	2016-02-01	USA	North America	USA	Trichoplax sp. H2	21.092949 N 157.861211 W	marine coral reef biome [ENVO:01000049]	environmental system determined by an organism [ENVO:01001000]	organic material [ENVO:01000155]
ERR2992736	marine	False	False	WGS	301	7123171308	PRJEB30343	SAMEA5175454	MAX PLANCK INSTITUTE FOR MARINE MICROBIOLOGY	Illumina HiSeq 2500	METAGENOMIC	2016-02-01	USA	North America	USA	Trichoplax sp. H2	21.092949 N 157.861211 W	marine coral reef biome [ENVO:01000049]	environmental system determined by an organism [ENVO:01001000]	organic material [ENVO:01000155]
ERR2992737	marine	False	False	WGS	301	6507941071	PRJEB30343	SAMEA5175455	MAX PLANCK INSTITUTE FOR MARINE MICROBIOLOGY	Illumina HiSeq 2500	METAGENOMIC	2016-02-01	USA	North America	USA	Trichoplax sp. H2	21.092949 N 157.861211 W	marine coral reef biome [ENVO:01000049]	environmental system determined by an organism [ENVO:01001000]	organic material [ENVO:01000155]
ERR2992738	marine	False	False	WGS	301	6553907207	PRJEB30343	SAMEA5175456	MAX PLANCK INSTITUTE FOR MARINE MICROBIOLOGY	Illumina HiSeq 2500	METAGENOMIC	2016-02-01	USA	North America	USA	Trichoplax sp. H2	21.092949 N 157.861211 W	marine coral reef biome [ENVO:01000049]	environmental system determined by an organism [ENVO:01001000]	organic material [ENVO:01000155]
ERR3415758	marine	False	False	WGS	487	20408169714	PRJEB33354	SAMEA5756314	MAX PLANCK INSTITUTE FOR MARINE MICROBIOLOGY	Illumina HiSeq 2500	METAGENOMIC	2009-04-14	uncalculated	North Sea	Helgoland Roads German Bight North Sea	marine metagenome	54.19 N 7.9 E	marine biome [ENVO:00000447]	microbial feature [ENVO:00002150]	coastal sea water [ENVO:00002150]
ERR3415761	marine	False	False	WGS	488	11909225108	PRJEB33354	SAMEA5756314	MAX PLANCK INSTITUTE FOR MARINE MICROBIOLOGY	Illumina HiSeq 2500	METAGENOMIC	2009-04-14	uncalculated	North Sea	Helgoland Roads German Bight North Sea	marine metagenome	54.19 N 7.9 E	marine biome [ENVO:00000447]	microbial feature [ENVO:00002150]	coastal sea water [ENVO:00002150]
ERR3415762	marine	False	False	WGS	488	9888275195	PRJEB33354	SAMEA5756314	MAX PLANCK INSTITUTE FOR MARINE MICROBIOLOGY	Illumina HiSeq 2500	METAGENOMIC	2009-04-14	uncalculated	North Sea	Helgoland Roads German Bight North Sea	marine metagenome	54.19 N 7.9 E	marine biome [ENVO:00000447]	microbial feature [ENVO:00002150]	coastal sea water [ENVO:00002150]
ERR3415771	marine	False	False	WGS	468	11010203838	PRJEB33354	SAMEA5756315	MAX PLANCK INSTITUTE FOR MARINE MICROBIOLOGY	Illumina HiSeq 2500	METAGENOMIC	2009-04-14	uncalculated	North Sea	Helgoland Roads German Bight North Sea	marine metagenome	54.19 N 7.9 E	marine biome [ENVO:00000447]	microbial feature [ENVO:00002150]	coastal sea water [ENVO:00002150]
ERR3415774	marine	False	False	WGS	466	16639517918	PRJEB33354	SAMEA5756315	MAX PLANCK INSTITUTE FOR MARINE MICROBIOLOGY	Illumina HiSeq 2500	METAGENOMIC	2009-04-14	uncalculated	North Sea	Helgoland Roads German Bight North Sea	marine metagenome	54.19 N 7.9 E	marine biome [ENVO:00000447]	microbial feature [ENVO:00002150]	coastal sea water [ENVO:00002150]
ERR3415782	marine	False	False	WGS	498	16978846164	PRJEB33354	SAMEA5756316	MAX PLANCK INSTITUTE FOR MARINE MICROBIOLOGY	Illumina HiSeq 2500	METAGENOMIC	2009-04-14	uncalculated	North Sea	Helgoland Roads German Bight North Sea	marine metagenome	54.19 N 7.9 E	marine biome [ENVO:00000447]	microbial feature [ENVO:00002150]	coastal sea water [ENVO:00002150]
ERR3415787	marine	False	False	WGS	498	5350072749	PRJEB33354	SAMEA5756316	MAX PLANCK INSTITUTE FOR MARINE MICROBIOLOGY	Illumina HiSeq 2500	METAGENOMIC	2009-04-14	uncalculated	North Sea	Helgoland Roads German Bight North Sea	marine metagenome	54.19 N 7.9 E	marine biome [ENVO:00000447]	microbial feature [ENVO:00002150]	coastal sea water [ENVO:00002150]
ERR3415790	marine	False	False	WGS	501	952848138	PRJEB33354	SAMEA5756316	MAX PLANCK INSTITUTE FOR MARINE MICROBIOLOGY	Illumina HiSeq 2500	METAGENOMIC	2009-04-14	uncalculated	North Sea	Helgoland Roads German Bight North Sea	marine metagenome	54.19 N 7.9 E	marine biome [ENVO:00000447]	microbial feature [ENVO:00002150]	coastal sea water [ENVO:00002150]
ERR3415791	marine	False	False	WGS	501	920365976	PRJEB33354	SAMEA5756316	MAX PLANCK INSTITUTE FOR MARINE MICROBIOLOGY	Illumina HiSeq 2500	METAGENOMIC	2009-04-14	uncalculated	North Sea	Helgoland Roads German Bight North Sea	marine metagenome	54.19 N 7.9 E	marine biome [ENVO:00000447]	microbial feature [ENVO:00002150]	coastal sea water [ENVO:00002150]
ERR3415792	marine	False	False	WGS			PRJEB33354	SAMEA5756316	MAX PLANCK INSTITUTE FOR MARINE MICROBIOLOGY	Illumina HiSeq 2500	METAGENOMIC	2009-04-14	uncalculated	North Sea	Helgoland Roads German Bight North Sea	marine metagenome	54.19 N 7.9 E	marine biome [ENVO:00000447]	microbial feature [ENVO:00002150]	coastal sea water [ENVO:00002150]
ERR3719141	freshwater	False	False	WGS	300	36466308300	PRJEB35640	SAMEA6265458	BIOLOGY CENTRE ASCR, V.V.I., INSTITUTE OF HYDROBIO	Illumina NovaSeq 6000	METAGENOMIC	2019-04-08	Switzerland	Europe		lake water metagenome	47.350545 N 8.677677 E	freshwater lake	large lake	fresh water
ERR3719145	freshwater	False	False	WGS	300	50407252500	PRJEB35640	SAMEA6265462	BIOLOGY CENTRE ASCR, V.V.I., INSTITUTE OF HYDROBIO	Illumina NovaSeq 6000	METAGENOMIC	2019-04-02	Italy	Europe		lake water metagenome	46.009123 N 9.021579 E	freshwater lake	large lake	fresh water
ERR3719146	freshwater	False	False	WGS	300	45951569100	PRJEB35640	SAMEA6265463	BIOLOGY CENTRE ASCR, V.V.I., INSTITUTE OF HYDROBIO	Illumina NovaSeq 6000	METAGENOMIC	2019-04-02	Italy	Europe		lake water metagenome	46.009123 N 9.021579 E	freshwater lake	large lake	fresh water
ERR3719148	freshwater	False	False	WGS	300	42549222900	PRJEB35640	SAMEA6265465	BIOLOGY CENTRE ASCR, V.V.I., INSTITUTE OF HYDROBIO	Illumina NovaSeq 6000	METAGENOMIC	2019-05-02	Austria	Europe		lake water metagenome	47.806248 N 13.398749 E	freshwater lake	large lake	fresh water
ERR3719149	freshwater	False	False	WGS	300	41991842700	PRJEB35640	SAMEA6265466	BIOLOGY CENTRE ASCR, V.V.I., INSTITUTE OF HYDROBIO	Illumina NovaSeq 6000	METAGENOMIC	2019-05-03	Austria	Europe		lake water metagenome	47.865613 N 13.544841 E	freshwater lake	large lake	fresh water
ERR3719151	freshwater	False	False	WGS	300	53019769800	PRJEB35640	SAMEA6265468	BIOLOGY CENTRE ASCR, V.V.I., INSTITUTE OF HYDROBIO	Illumina NovaSeq 6000	METAGENOMIC	2019-05-03	Austria	Europe		lake water metagenome	47.851155 N 13.805195 E	freshwater lake	large lake	fresh water
ERR3719153	freshwater	False	False	WGS	300	50154391200	PRJEB35640	SAMEA6265470	BIOLOGY CENTRE ASCR, V.V.I., INSTITUTE OF HYDROBIO	Illumina NovaSeq 6000	METAGENOMIC	2019-04-09	Czech Republic	Europe		lake water metagenome	50.179564 N 12.584932 E	freshwater lake	large lake	fresh water
ERR3719157	freshwater	False	False	WGS	300	41203327800	PRJEB35640	SAMEA6265474	BIOLOGY CENTRE ASCR, V.V.I., INSTITUTE OF HYDROBIO	Illumina NovaSeq 6000	METAGENOMIC	2019-04-30	Czech Republic	Europe		lake water metagenome	50.539746 N 13.645342 E	freshwater lake	large lake	fresh water
ERR3719159	freshwater	False	False	WGS	300	46432840200	PRJEB35640	SAMEA6265476	BIOLOGY CENTRE ASCR, V.V.I., INSTITUTE OF HYDROBIO	Illumina NovaSeq 6000	METAGENOMIC	2019-07-09	Czech Republic	Europe		lake water metagenome	50.179564 N 12.584932 E	freshwater lake	large lake	fresh water
ERR3719163	freshwater	False	False	WGS	300	43976351100	PRJEB35640	SAMEA6265480	BIOLOGY CENTRE ASCR, V.V.I., INSTITUTE OF HYDROBIO	Illumina NovaSeq 6000	METAGENOMIC	2019-07-30	Czech Republic	Europe		lake water metagenome	50.539746 N 13.645342 E	freshwater lake	large lake	fresh water
ERR3856786	freshwater	False	False	WGS	500	10273398311	PRJEB36502	SAMEA6511919	MAX PLANCK INSTITUTE FOR MARINE MICROBIOLOGY	Illumina HiSeq 2500	METAGENOMIC	2018-10-17	Switzerland	Europe		freshwater metagenome	47.1008 N 8.4924 E	freshwater lake biome [ENVO:01000252]	microbial feature [ENVO:01000007]	fresh water [ENVO:00002011]
ERR3856787	freshwater	False	False	WGS	500	12797486009	PRJEB36502	SAMN07599904	MAX PLANCK INSTITUTE FOR MARINE MICROBIOLOGY	Illumina HiSeq 2500	METAGENOMIC	2016-09-14	Switzerland	Europe	Switzerland: lake Zug	freshwater metagenome	47.0925 N 8.4891 E
ERR3856788	freshwater	False	False	WGS	500	11812140412	PRJEB36502	SAMN07599903	MAX PLANCK INSTITUTE FOR MARINE MICROBIOLOGY	Illumina HiSeq 2500	METAGENOMIC	2016-09-14	Switzerland	Europe	Switzerland: lake Zug	freshwater metagenome	47.0925 N 8.4891 E
ERR3856789	freshwater	False	False	WGS	500	12564528065	PRJEB36502	SAMN07599902	MAX PLANCK INSTITUTE FOR MARINE MICROBIOLOGY	Illumina HiSeq 2500	METAGENOMIC	2016-09-14	Switzerland	Europe	Switzerland: lake Zug	freshwater metagenome	47.0925 N 8.4891 E
ERR4392714	soil	False	False	WGS	204	16852136096	PRJEB39497	SAMEA7090495	ECOLOGY DEPARTMENT	Illumina NovaSeq 6000	METAGENOMIC	2020-12-13	USA	North America		soil metagenome	38.886306 N 120.647694 W	mixed conifer forest	forest floor	soil
ERR4405442	freshwater	False	False	WGS	300	59681607900	PRJEB35770	SAMEA7055498	BIOLOGY CENTRE ASCR, V.V.I., INSTITUTE OF HYDROBIO	Illumina NovaSeq 6000	METAGENOMIC	2018-06-11	Switzerland	Europe		lake water metagenome	46.683333 N 7.716667 E	Freshwater lake	Freshwater lake	Freshwater
ERR4405443	freshwater	False	False	WGS	300	56586325500	PRJEB35770	SAMEA7055499	BIOLOGY CENTRE ASCR, V.V.I., INSTITUTE OF HYDROBIO	Illumina NovaSeq 6000	METAGENOMIC	2018-07-11	Switzerland	Europe		lake water metagenome	47.3 N 8.566667 E	Freshwater lake	Freshwater lake	Freshwater
ERR4653520	freshwater	False	False	WGS	297	630701209	PRJEB40542	SAMEA7364718	STOCKHOLM UNIVERSITY	Illumina NovaSeq 6000	METAGENOMIC	2019-02-28	Sweden	Europe		freshwater metagenome	59.8367 N 18.6418 E	lentic water body	freshwater lake	water
ERR4653529	freshwater	False	False	WGS	296	1129128872	PRJEB40542	SAMEA7364727	STOCKHOLM UNIVERSITY	Illumina NovaSeq 6000	METAGENOMIC	2019-02-28	Sweden	Europe		freshwater metagenome	59.8367 N 18.6418 E	lentic water body	freshwater lake	water
ERR4653557	freshwater	False	False	WGS	297	1356382825	PRJEB40542	SAMEA7364759	STOCKHOLM UNIVERSITY	Illumina NovaSeq 6000	METAGENOMIC	2019-04-29	Sweden	Europe		freshwater metagenome	59.8367 N 18.6418 E	lentic water body	freshwater lake	water
ERR4660987	marine	False	False	WGS	197	4540258269	PRJEB40096	SAMEA7378731	UNIVERSITY OF PRINCE EDWARD ISLAND	Illumina HiSeq 4000	METAGENOMIC	2016-05-24	Bahamas	North America	Bahamas	Antillogorgia elisabethae	24.057883 N 74.542733 W	Marine coral reef biome	Environment associated with an aquatic invertebrate	Seawater
ERR4660988	marine	False	False	WGS	197	7433009987	PRJEB40096	SAMEA7378730	UNIVERSITY OF PRINCE EDWARD ISLAND	Illumina HiSeq 4000	METAGENOMIC	2016-05-24	Bahamas	North America	Bahamas	Antillogorgia elisabethae	24.057883 N 74.542733 W	Marine coral reef biome	Environment associated with an aquatic invertebrate	Seawater
ERR4660989	marine	False	False	WGS	197	4359504753	PRJEB40096	SAMEA7378732	UNIVERSITY OF PRINCE EDWARD ISLAND	Illumina HiSeq 4000	METAGENOMIC	2016-05-27	Bahamas	North America	Bahamas	Antillogorgia elisabethae	24.057883 N 74.542733 W	Marine coral reef biome	Environment associated with an aquatic invertebrate	Seawater
ERR4660990	marine	False	False	WGS	197	4446843441	PRJEB40096	SAMEA7378733	UNIVERSITY OF PRINCE EDWARD ISLAND	Illumina HiSeq 4000	METAGENOMIC	2016-05-27	Bahamas	North America	Bahamas	Antillogorgia elisabethae	24.057883 N 74.542733 W	Marine coral reef biome	Environment associated with an aquatic invertebrate	Seawater
ERR4660991	marine	False	False	WGS	197	5324510932	PRJEB40096	SAMEA7378734	UNIVERSITY OF PRINCE EDWARD ISLAND	Illumina HiSeq 4000	METAGENOMIC	2016-05-24	Bahamas	North America	Bahamas	Antillogorgia bipinnata	24.057883 N 74.542733 W	Marine coral reef biome	Environment associated with an aquatic invertebrate	Seawater
ERR4660992	marine	False	False	WGS	197	4940743703	PRJEB40096	SAMEA7378735	UNIVERSITY OF PRINCE EDWARD ISLAND	Illumina HiSeq 4000	METAGENOMIC	2016-05-24	Bahamas	North America	Bahamas	Antillogorgia bipinnata	24.057883 N 74.542733 W	Marine coral reef biome	Environment associated with an aquatic invertebrate	Seawater
ERR4660993	marine	False	False	WGS	196	5481135163	PRJEB40096	SAMEA7378736	UNIVERSITY OF PRINCE EDWARD ISLAND	Illumina HiSeq 4000	METAGENOMIC	2016-05-24	Bahamas	North America	Bahamas	Erythropodium caribaeorum	24.057883 N 74.542733 W	Marine coral reef biome	Environment associated with an aquatic invertebrate	Seawater
ERR4660994	marine	False	False	WGS	196	5415132537	PRJEB40096	SAMEA7378737	UNIVERSITY OF PRINCE EDWARD ISLAND	Illumina HiSeq 4000	METAGENOMIC	2016-05-27	Bahamas	North America	Bahamas	Antillogorgia bipinnata	24.057883 N 74.542733 W	Marine coral reef biome	Environment associated with an aquatic invertebrate	Seawater
ERR4660995	marine	False	False	WGS	197	5522805281	PRJEB40096	SAMEA7378738	UNIVERSITY OF PRINCE EDWARD ISLAND	Illumina HiSeq 4000	METAGENOMIC	2016-05-27	Bahamas	North America	Bahamas	Antillogorgia bipinnata	24.057883 N 74.542733 W	Marine coral reef biome	Environment associated with an aquatic invertebrate	Seawater
ERR4702270	freshwater	False	False	WGS	150	1641072023	PRJEB40903	SAMEA7469342	UNIVERSITY OF CALIFORNIA SAN DIEGO MICROBIOME INIT	Illumina NovaSeq 6000	METAGENOMIC	2020-05-12	USA	North America	USA:CA,San Diego	freshwater metagenome	32.5 N 117.25 W
ERR4702551	freshwater	False	False	WGS	300	5191749513	PRJEB40814	SAMEA7465214	US EPA	Illumina HiSeq 4000	METAGENOMIC	2015-08-10	Finland	Europe		drinking water metagenome	61.92 N 25.75 E	Freshwater	Drinking water distribution system	water
ERR4702560	freshwater	False	False	WGS	300	5817542502	PRJEB40814	SAMEA7465223	US EPA	Illumina HiSeq 4000	METAGENOMIC	2015-09-01	Finland	Europe		drinking water metagenome	61.92 N 25.75 E	Freshwater	Drinking water distribution system	water
ERR4833474	plant	False	False	WGS	311	12355992406	PRJEB41295	SAMEA7567421	SUN YAT-SEN UNIVERSITY	NextSeq 550	METAGENOMIC	2018	China	Asia		mangrove metagenome	23.27 N 116.52 E
ERR4833475	plant	False	False	WGS	311	15384969104	PRJEB41295	SAMEA7567422	SUN YAT-SEN UNIVERSITY	NextSeq 550	METAGENOMIC	2018	China	Asia		mangrove metagenome	23.27 N 116.52 E
ERR4833476	plant	False	False	WGS	311	12240998174	PRJEB41295	SAMEA7567423	SUN YAT-SEN UNIVERSITY	NextSeq 550	METAGENOMIC	2018	China	Asia		mangrove metagenome	23.27 N 116.52 E
ERR4833477	plant	False	False	WGS	311	12649756324	PRJEB41295	SAMEA7567424	SUN YAT-SEN UNIVERSITY	NextSeq 550	METAGENOMIC	2018	China	Asia		mangrove metagenome	23.27 N 116.52 E
ERR4833478	plant	False	False	WGS	311	11121417276	PRJEB41295	SAMEA7567425	SUN YAT-SEN UNIVERSITY	NextSeq 550	METAGENOMIC	2018	China	Asia		mangrove metagenome	23.27 N 116.52 E
ERR4833479	plant	False	False	WGS	311	13769258152	PRJEB41295	SAMEA7567426	SUN YAT-SEN UNIVERSITY	NextSeq 550	METAGENOMIC	2018	China	Asia		mangrove metagenome	23.27 N 116.52 E
ERR4833480	plant	False	False	WGS	311	12948515020	PRJEB41295	SAMEA7567427	SUN YAT-SEN UNIVERSITY	NextSeq 550	METAGENOMIC	2018	China	Asia		mangrove metagenome	23.27 N 116.52 E
ERR4833481	plant	False	False	WGS	311	14060300193	PRJEB41295	SAMEA7567428	SUN YAT-SEN UNIVERSITY	NextSeq 550	METAGENOMIC	2018	China	Asia		mangrove metagenome	23.27 N 116.52 E
ERR4833482	plant	False	False	WGS	311	11906963393	PRJEB41295	SAMEA7567429	SUN YAT-SEN UNIVERSITY	NextSeq 550	METAGENOMIC	2018	China	Asia		mangrove metagenome	23.27 N 116.52 E
ERR4994306	soil	False	False	WGS	2635	203634783	PRJEB42020	SAMEA7723775	UNIVERSITY OF ALASKA FAIRBANKS	MinION	METAGENOMIC	2018-05-28	USA	North America		metagenome	64.87600288 N 147.6677435 E	boreal forest	forest	soil
ERR4994309	soil	False	False	WGS	2782	296873474	PRJEB42020	SAMEA7723778	UNIVERSITY OF ALASKA FAIRBANKS	MinION	METAGENOMIC	2018-05-28	USA	North America		metagenome	64.87642864 N 147.6663 E	boreal forest	forest	soil
ERR4998587	soil	False	False	WGS	302	2203761044	PRJEB41762	SAMEA7722288	UNIVERSITY OF HELSINKI	NextSeq 550	METAGENOMIC	2017-07	Finland	Europe		soil metagenome	69.047222 N 20.797222 E		upland soil	soil
ERR4998590	soil	False	False	WGS	302	2261326472	PRJEB41762	SAMEA7722290	UNIVERSITY OF HELSINKI	NextSeq 550	METAGENOMIC	2017-07	Finland	Europe		soil metagenome	69.047222 N 20.797222 E		upland soil	soil
ERR4998594	soil	False	False	WGS	302	2379821608	PRJEB41762	SAMEA7722293	UNIVERSITY OF HELSINKI	NextSeq 550	METAGENOMIC	2017-07	Finland	Europe		soil metagenome	69.047222 N 20.797222 E		upland soil	soil
ERR4998597	soil	False	False	WGS	302	2210195456	PRJEB41762	SAMEA7722295	UNIVERSITY OF HELSINKI	NextSeq 550	METAGENOMIC	2017-07	Finland	Europe		soil metagenome	69.047222 N 20.797222 E		upland soil	soil
ERR4998600	soil	False	False	WGS	302	36126484844	PRJEB41762	SAMEA7722298	UNIVERSITY OF HELSINKI	Illumina NovaSeq 6000	METAGENOMIC	2018-07	Finland	Europe		soil metagenome	69.047222 N 20.797222 E		fen	soil
ERR4998602	soil	False	False	WGS	302	27127313986	PRJEB41762	SAMEA7722300	UNIVERSITY OF HELSINKI	Illumina NovaSeq 6000	METAGENOMIC	2018-07	Finland	Europe		soil metagenome	69.047222 N 20.797222 E		fen	soil
ERR4998603	soil	False	False	WGS	302	18578910442	PRJEB41762	SAMEA7722301	UNIVERSITY OF HELSINKI	Illumina NovaSeq 6000	METAGENOMIC	2018-07	Finland	Europe		soil metagenome	69.047222 N 20.797222 E		fen	soil
ERR4998605	soil	False	False	WGS	302	24889981112	PRJEB41762	SAMEA7722302	UNIVERSITY OF HELSINKI	Illumina NovaSeq 6000	METAGENOMIC	2017-07	Finland	Europe		soil metagenome	69.047222 N 20.797222 E		upland soil	soil
ERR4998611	soil	False	False	WGS	302	81589516524	PRJEB41762	SAMEA7722306	UNIVERSITY OF HELSINKI	Illumina NovaSeq 6000	METAGENOMIC	2017-07	Finland	Europe		soil metagenome	69.047222 N 20.797222 E		upland soil	soil
ERR4998623	soil	False	False	WGS	302	716844414	PRJEB41762	SAMEA7722315	UNIVERSITY OF HELSINKI	NextSeq 550	METAGENOMIC	2017-07	Finland	Europe		soil metagenome	69.047222 N 20.797222 E		upland soil	soil
ERR4998629	soil	False	False	WGS	302	2754929466	PRJEB41762	SAMEA7722321	UNIVERSITY OF HELSINKI	NextSeq 550	METAGENOMIC	2017-07	Finland	Europe		soil metagenome	69.047222 N 20.797222 E		upland soil	soil
ERR4998634	soil	False	False	WGS	302	32161979240	PRJEB41762	SAMEA7722324	UNIVERSITY OF HELSINKI	Illumina NovaSeq 6000	METAGENOMIC	2018-07	Finland	Europe		soil metagenome	69.047222 N 20.797222 E		fen	soil
ERR4998642	soil	False	False	WGS	302	33203256516	PRJEB41762	SAMEA7722332	UNIVERSITY OF HELSINKI	Illumina NovaSeq 6000	METAGENOMIC	2018-07	Finland	Europe		soil metagenome	69.047222 N 20.797222 E		fen	soil
ERR4998643	soil	False	False	WGS	302	31402652788	PRJEB41762	SAMEA7722333	UNIVERSITY OF HELSINKI	Illumina NovaSeq 6000	METAGENOMIC	2018-07	Finland	Europe		soil metagenome	69.047222 N 20.797222 E		fen	soil
ERR4998648	soil	False	False	WGS	302	21379652704	PRJEB41762	SAMEA7722338	UNIVERSITY OF HELSINKI	Illumina NovaSeq 6000	METAGENOMIC	2018-07	Finland	Europe		soil metagenome	69.047222 N 20.797222 E		fen	soil
ERR4998649	soil	False	False	WGS	302	2082317180	PRJEB41762	SAMEA7722339	UNIVERSITY OF HELSINKI	NextSeq 550	METAGENOMIC	2017-07	Finland	Europe		soil metagenome	69.047222 N 20.797222 E		upland soil	soil
ERR4998658	soil	False	False	WGS	302	2042058164	PRJEB41762	SAMEA7722345	UNIVERSITY OF HELSINKI	NextSeq 550	METAGENOMIC	2017-07	Finland	Europe		soil metagenome	69.047222 N 20.797222 E		upland soil	soil
ERR4998662	soil	False	False	WGS	302	2302397868	PRJEB41762	SAMEA7722348	UNIVERSITY OF HELSINKI	NextSeq 550	METAGENOMIC	2017-07	Finland	Europe		soil metagenome	69.047222 N 20.797222 E		upland soil	soil
ERR4998667	soil	False	False	WGS	302	1892006746	PRJEB41762	SAMEA7722351	UNIVERSITY OF HELSINKI	NextSeq 550	METAGENOMIC	2017-07	Finland	Europe		soil metagenome	69.047222 N 20.797222 E		upland soil	soil
ERR4998670	soil	False	False	WGS	302	2894734024	PRJEB41762	SAMEA7722353	UNIVERSITY OF HELSINKI	NextSeq 550	METAGENOMIC	2017-07	Finland	Europe		soil metagenome	69.047222 N 20.797222 E		upland soil	soil
ERR5000343	soil	False	False	WGS	2470	12660505844	PRJEB41762	SAMEA7722298	UNIVERSITY OF HELSINKI	MinION	METAGENOMIC	2018-07	Finland	Europe		soil metagenome	69.047222 N 20.797222 E		fen	soil
ERR5001762	plant	False	False	WGS	298	108133738	PRJEB42019	SAMEA7723867	UNIVERSITY OF CALIFORNIA SAN DIEGO MICROBIOME INIT	Illumina NovaSeq 6000	METAGENOMIC	6/15/14 11:30	USA	North America	USA:FL,Eglin Air Force Base	plant metagenome	30.666667 N 86.65 W
ERR5001763	plant	False	False	WGS	299	279239269	PRJEB42019	SAMEA7723868	UNIVERSITY OF CALIFORNIA SAN DIEGO MICROBIOME INIT	Illumina NovaSeq 6000	METAGENOMIC	6/16/14 15:00	USA	North America	USA:AL,Weeks Bay	plant metagenome	30.415833 N 87.818611 W
ERR5002239	soil	False	False	WGS	299	78607082	PRJEB42019	SAMEA7723740	UNIVERSITY OF CALIFORNIA SAN DIEGO MICROBIOME INIT	Illumina NovaSeq 6000	METAGENOMIC	6/30/13 0:00	USA	North America	USA: State of Michigan	lichen metagenome	46.97638889 N 87.98416667 W	subpolar coniferous forest biome	bog	soil
ERR5003041	plant	False	False	WGS	298	110330725	PRJEB42019	SAMEA7723867	UNIVERSITY OF CALIFORNIA SAN DIEGO MICROBIOME INIT	Illumina NovaSeq 6000	METAGENOMIC	6/15/14 11:30	USA	North America	USA:FL,Eglin Air Force Base	plant metagenome	30.666667 N 86.65 W
ERR5003042	plant	False	False	WGS	299	285396775	PRJEB42019	SAMEA7723868	UNIVERSITY OF CALIFORNIA SAN DIEGO MICROBIOME INIT	Illumina NovaSeq 6000	METAGENOMIC	6/16/14 15:00	USA	North America	USA:AL,Weeks Bay	plant metagenome	30.415833 N 87.818611 W
ERR5003518	soil	False	False	WGS	299	79702533	PRJEB42019	SAMEA7723740	UNIVERSITY OF CALIFORNIA SAN DIEGO MICROBIOME INIT	Illumina NovaSeq 6000	METAGENOMIC	6/30/13 0:00	USA	North America	USA: State of Michigan	lichen metagenome	46.97638889 N 87.98416667 W	subpolar coniferous forest biome	bog	soil
ERR5003610	plant	False	False	WGS	297	6202794	PRJEB42019	SAMEA7723867	UNIVERSITY OF CALIFORNIA SAN DIEGO MICROBIOME INIT	Illumina NovaSeq 6000	METAGENOMIC	6/15/14 11:30	USA	North America	USA:FL,Eglin Air Force Base	plant metagenome	30.666667 N 86.65 W
ERR5003611	plant	False	False	WGS	297	143818132	PRJEB42019	SAMEA7723868	UNIVERSITY OF CALIFORNIA SAN DIEGO MICROBIOME INIT	Illumina NovaSeq 6000	METAGENOMIC	6/16/14 15:00	USA	North America	USA:AL,Weeks Bay	plant metagenome	30.415833 N 87.818611 W
ERR5003697	soil	False	False	WGS	298	4474	PRJEB42019	SAMEA7723436	UNIVERSITY OF CALIFORNIA SAN DIEGO MICROBIOME INIT	Illumina NovaSeq 6000	METAGENOMIC	4/24/14 0:00	USA	North America	USA: State of Hawaii,Kilauea Volcano	soil metagenome	19.38989 N 155.25 W	forest biome	volcanic feature	volcanic soil
ERR5004163	freshwater	False	False	WGS	296	166017	PRJEB42019	SAMEA7724322	UNIVERSITY OF CALIFORNIA SAN DIEGO MICROBIOME INIT	Illumina NovaSeq 6000	METAGENOMIC	1/25/16 0:00	USA	North America	USA: State of Washington,City of Richland,Hanford Site	freshwater sediment metagenome	46.38010583 N 119.2735637 W
ERR5004164	freshwater	False	False	WGS	297	1016727	PRJEB42019	SAMEA7724323	UNIVERSITY OF CALIFORNIA SAN DIEGO MICROBIOME INIT	Illumina NovaSeq 6000	METAGENOMIC	1/25/16 0:00	USA	North America	USA: State of Washington,City of Richland,Hanford Site	freshwater sediment metagenome	46.38008918 N 119.2735675 W
ERR5004165	freshwater	False	False	WGS	297	1811463	PRJEB42019	SAMEA7724324	UNIVERSITY OF CALIFORNIA SAN DIEGO MICROBIOME INIT	Illumina NovaSeq 6000	METAGENOMIC	1/25/16 0:00	USA	North America	USA: State of Washington,City of Richland,Hanford Site	freshwater sediment metagenome	46.38012542 N 119.2735635 W
ERR5004166	freshwater	False	False	WGS	296	275314842	PRJEB42019	SAMEA7724325	UNIVERSITY OF CALIFORNIA SAN DIEGO MICROBIOME INIT	Illumina NovaSeq 6000	METAGENOMIC	1/25/16 0:00	USA	North America	USA: State of Washington,City of Richland,Hanford Site	freshwater sediment metagenome	46.3800964 N 119.2735649 W
ERR5004167	freshwater	False	False	WGS	296	262794	PRJEB42019	SAMEA7724326	UNIVERSITY OF CALIFORNIA SAN DIEGO MICROBIOME INIT	Illumina NovaSeq 6000	METAGENOMIC	1/25/16 0:00	USA	North America	USA: State of Washington,City of Richland,Hanford Site	freshwater sediment metagenome	46.3801157 N 119.2735639 W
ERR5004168	freshwater	False	False	WGS	297	626154	PRJEB42019	SAMEA7724327	UNIVERSITY OF CALIFORNIA SAN DIEGO MICROBIOME INIT	Illumina NovaSeq 6000	METAGENOMIC	1/25/16 0:00	USA	North America	USA: State of Washington,City of Richland,Hanford Site	freshwater sediment metagenome	46.37174948 N 119.2715764 W
ERR5004169	freshwater	False	False	WGS	297	1851707	PRJEB42019	SAMEA7724328	UNIVERSITY OF CALIFORNIA SAN DIEGO MICROBIOME INIT	Illumina NovaSeq 6000	METAGENOMIC	1/25/16 0:00	USA	North America	USA: State of Washington,City of Richland,Hanford Site	freshwater sediment metagenome	46.37178996 N 119.2715933 W
ERR5004170	freshwater	False	False	WGS	297	36217075	PRJEB42019	SAMEA7724329	UNIVERSITY OF CALIFORNIA SAN DIEGO MICROBIOME INIT	Illumina NovaSeq 6000	METAGENOMIC	1/25/16 0:00	USA	North America	USA: State of Washington,City of Richland,Hanford Site	freshwater sediment metagenome	46.37176746 N 119.2715916 W
ERR5004292	soil	False	False	WGS	297	5411147	PRJEB42019	SAMEA7723740	UNIVERSITY OF CALIFORNIA SAN DIEGO MICROBIOME INIT	Illumina NovaSeq 6000	METAGENOMIC	6/30/13 0:00	USA	North America	USA: State of Michigan	lichen metagenome	46.97638889 N 87.98416667 W	subpolar coniferous forest biome	bog	soil
ERR5004397	plant	False	False	WGS	297	6700933	PRJEB42019	SAMEA7723867	UNIVERSITY OF CALIFORNIA SAN DIEGO MICROBIOME INIT	Illumina NovaSeq 6000	METAGENOMIC	6/15/14 11:30	USA	North America	USA:FL,Eglin Air Force Base	plant metagenome	30.666667 N 86.65 W
ERR5004398	plant	False	False	WGS	297	155573386	PRJEB42019	SAMEA7723868	UNIVERSITY OF CALIFORNIA SAN DIEGO MICROBIOME INIT	Illumina NovaSeq 6000	METAGENOMIC	6/16/14 15:00	USA	North America	USA:AL,Weeks Bay	plant metagenome	30.415833 N 87.818611 W
ERR5004484	soil	False	False	WGS	298	6259	PRJEB42019	SAMEA7723436	UNIVERSITY OF CALIFORNIA SAN DIEGO MICROBIOME INIT	Illumina NovaSeq 6000	METAGENOMIC	4/24/14 0:00	USA	North America	USA: State of Hawaii,Kilauea Volcano	soil metagenome	19.38989 N 155.25 W	forest biome	volcanic feature	volcanic soil
ERR5004950	freshwater	False	False	WGS	297	176473	PRJEB42019	SAMEA7724322	UNIVERSITY OF CALIFORNIA SAN DIEGO MICROBIOME INIT	Illumina NovaSeq 6000	METAGENOMIC	1/25/16 0:00	USA	North America	USA: State of Washington,City of Richland,Hanford Site	freshwater sediment metagenome	46.38010583 N 119.2735637 W
ERR5004954	freshwater	False	False	WGS	297	299726	PRJEB42019	SAMEA7724326	UNIVERSITY OF CALIFORNIA SAN DIEGO MICROBIOME INIT	Illumina NovaSeq 6000	METAGENOMIC	1/25/16 0:00	USA	North America	USA: State of Washington,City of Richland,Hanford Site	freshwater sediment metagenome	46.3801157 N 119.2735639 W
ERR5004955	freshwater	False	False	WGS	297	680738	PRJEB42019	SAMEA7724327	UNIVERSITY OF CALIFORNIA SAN DIEGO MICROBIOME INIT	Illumina NovaSeq 6000	METAGENOMIC	1/25/16 0:00	USA	North America	USA: State of Washington,City of Richland,Hanford Site	freshwater sediment metagenome	46.37174948 N 119.2715764 W
ERR5004956	freshwater	False	False	WGS	297	1970572	PRJEB42019	SAMEA7724328	UNIVERSITY OF CALIFORNIA SAN DIEGO MICROBIOME INIT	Illumina NovaSeq 6000	METAGENOMIC	1/25/16 0:00	USA	North America	USA: State of Washington,City of Richland,Hanford Site	freshwater sediment metagenome	46.37178996 N 119.2715933 W
ERR5004957	freshwater	False	False	WGS	297	38780648	PRJEB42019	SAMEA7724329	UNIVERSITY OF CALIFORNIA SAN DIEGO MICROBIOME INIT	Illumina NovaSeq 6000	METAGENOMIC	1/25/16 0:00	USA	North America	USA: State of Washington,City of Richland,Hanford Site	freshwater sediment metagenome	46.37176746 N 119.2715916 W
ERR5004958	freshwater	False	False	WGS	297	4842899	PRJEB42019	SAMEA7724330	UNIVERSITY OF CALIFORNIA SAN DIEGO MICROBIOME INIT	Illumina NovaSeq 6000	METAGENOMIC	1/25/16 0:00	USA	North America	USA: State of Washington,City of Richland,Hanford Site	freshwater sediment metagenome	46.3717435 N 119.271578 W
ERR5004959	freshwater	False	False	WGS	297	11433625	PRJEB42019	SAMEA7724331	UNIVERSITY OF CALIFORNIA SAN DIEGO MICROBIOME INIT	Illumina NovaSeq 6000	METAGENOMIC	1/25/16 0:00	USA	North America	USA: State of Washington,City of Richland,Hanford Site	freshwater sediment metagenome	46.37177951 N 119.2715929 W
ERR5005079	soil	False	False	WGS	297	5808900	PRJEB42019	SAMEA7723740	UNIVERSITY OF CALIFORNIA SAN DIEGO MICROBIOME INIT	Illumina NovaSeq 6000	METAGENOMIC	6/30/13 0:00	USA	North America	USA: State of Michigan	lichen metagenome	46.97638889 N 87.98416667 W	subpolar coniferous forest biome	bog	soil
ERR5037007	marine	False	False	WGS	302	26382787044	PRJEB42320	SAMEA7758327	HANYANG UNIVERSITY	Illumina HiSeq 2500	METAGENOMIC	2015-04-15	South Korea	Asia	South Korea	metagenome	33.666667 N 126.500000 E	seawater	sea	seawater
ERR5037008	marine	False	False	WGS	302	25009187156	PRJEB42320	SAMEA7758328	HANYANG UNIVERSITY	Illumina HiSeq 2500	METAGENOMIC	2015-04-15	South Korea	Asia	South Korea	metagenome	33.666667 N 126.500000 E	seawater	sea	seawater
ERR5037020	marine	False	False	WGS	202	37074464304	PRJEB42320	SAMEA7758340	HANYANG UNIVERSITY	Illumina HiSeq 2500	METAGENOMIC	2016-04-18	South Korea	Asia	South Korea	metagenome	33.000000 N 126.000000 E	seawater	sea	seawater
ERR5037021	marine	False	False	WGS	202	31429010926	PRJEB42320	SAMEA7758341	HANYANG UNIVERSITY	Illumina HiSeq 2500	METAGENOMIC	2016-04-18	South Korea	Asia	South Korea	metagenome	33.000000 N 126.000000 E	seawater	sea	seawater
ERR5037022	marine	False	False	WGS	202	24873392816	PRJEB42320	SAMEA7758342	HANYANG UNIVERSITY	Illumina HiSeq 2500	METAGENOMIC	2016-04-18	South Korea	Asia	South Korea	metagenome	33.000000 N 126.000000 E	seawater	sea	seawater
ERR5037023	marine	False	False	WGS	202	21805671538	PRJEB42320	SAMEA7758343	HANYANG UNIVERSITY	Illumina HiSeq 2500	METAGENOMIC	2016-04-18	South Korea	Asia	South Korea	metagenome	32.833333 N 125.833333 E	seawater	sea	seawater
ERR5037024	marine	False	False	WGS	202	20321987194	PRJEB42320	SAMEA7758344	HANYANG UNIVERSITY	Illumina HiSeq 2500	METAGENOMIC	2016-04-18	South Korea	Asia	South Korea	metagenome	32.833333 N 125.833333 E	seawater	sea	seawater
ERR5037025	marine	False	False	WGS	202	27952499016	PRJEB42320	SAMEA7758345	HANYANG UNIVERSITY	Illumina HiSeq 2500	METAGENOMIC	2016-04-18	South Korea	Asia	South Korea	metagenome	32.833333 N 125.833333 E	seawater	sea	seawater
ERR5037026	marine	False	False	WGS	202	21394493266	PRJEB42320	SAMEA7758346	HANYANG UNIVERSITY	Illumina HiSeq 2500	METAGENOMIC	2016-04-18	South Korea	Asia	South Korea	metagenome	32.666667 N 125.666667 E	seawater	sea	seawater
ERR5037027	marine	False	False	WGS	202	23227573172	PRJEB42320	SAMEA7758347	HANYANG UNIVERSITY	Illumina HiSeq 2500	METAGENOMIC	2016-04-18	South Korea	Asia	South Korea	metagenome	32.666667 N 125.666667 E	seawater	sea	seawater
ERR5037028	marine	False	False	WGS	202	22948211616	PRJEB42320	SAMEA7758348	HANYANG UNIVERSITY	Illumina HiSeq 2500	METAGENOMIC	2016-04-18	South Korea	Asia	South Korea	metagenome	32.666667 N 125.666667 E	seawater	sea	seawater
ERR5037029	marine	False	False	WGS	202	40996313292	PRJEB42320	SAMEA7758350	HANYANG UNIVERSITY	Illumina HiSeq 2500	METAGENOMIC	2016-04-18	South Korea	Asia	South Korea	metagenome	32.500000 N 125.500000 E	seawater	sea	seawater
ERR5037030	marine	False	False	WGS	202	28231679580	PRJEB42320	SAMEA7758349	HANYANG UNIVERSITY	Illumina HiSeq 2500	METAGENOMIC	2016-04-18	South Korea	Asia	South Korea	metagenome	32.500000 N 125.500000 E	seawater	sea	seawater
ERR5037031	marine	False	False	WGS	202	20596171692	PRJEB42320	SAMEA7758351	HANYANG UNIVERSITY	Illumina HiSeq 2500	METAGENOMIC	2016-04-18	South Korea	Asia	South Korea	metagenome	32.500000 N 125.500000 E	seawater	sea	seawater
ERR5037032	marine	False	False	WGS	202	25318358820	PRJEB42320	SAMEA7758352	HANYANG UNIVERSITY	Illumina HiSeq 2500	METAGENOMIC	2016-04-18	South Korea	Asia	South Korea	metagenome	33.000000 N 126.416667 E	seawater	sea	seawater
ERR5037033	marine	False	False	WGS	202	19815530168	PRJEB42320	SAMEA7758353	HANYANG UNIVERSITY	Illumina HiSeq 2500	METAGENOMIC	2016-04-18	South Korea	Asia	South Korea	metagenome	33.000000 N 126.416667 E	seawater	sea	seawater
ERR5037034	marine	False	False	WGS	202	24102727466	PRJEB42320	SAMEA7758354	HANYANG UNIVERSITY	Illumina HiSeq 2500	METAGENOMIC	2016-04-18	South Korea	Asia	South Korea	metagenome	33.000000 N 126.416667 E	seawater	sea	seawater
ERR5037035	marine	False	False	WGS	202	30270164802	PRJEB42320	SAMEA7758355	HANYANG UNIVERSITY	Illumina HiSeq 2500	METAGENOMIC	2016-04-18	South Korea	Asia	South Korea	metagenome	33.166667 N 126.250000 E	seawater	sea	seawater
ERR5037036	marine	False	False	WGS	202	28583501970	PRJEB42320	SAMEA7758356	HANYANG UNIVERSITY	Illumina HiSeq 2500	METAGENOMIC	2016-04-18	South Korea	Asia	South Korea	metagenome	33.166667 N 126.250000 E	seawater	sea	seawater
ERR537637	marine	False	False	WGS	293	6365617913	PRJEB6559	SAMEA2603589	HAIFA UNIVERSITY LEON H. CHARNEY SCHOOL OF MARINE	Illumina HiSeq 2500	METAGENOMIC	2013-11-12	uncalculated	Mediterranean Sea	Mediterranean Sea	metagenome	32.16532 N 34.2505 E	Water	Photic zone	Seawater sample
ERR558441	marine	False	False	WGS	292	7851368990	PRJEB6559	SAMEA2630621	HAIFA UNIVERSITY LEON H. CHARNEY SCHOOL OF MARINE	Illumina HiSeq 2500	METAGENOMIC	2013-11-12	uncalculated	Mediterranean Sea	Mediterranean Sea	metagenome	32.35257 N 34.06418 E	Water	Photic zone	Seawater sample
ERR558489	marine	False	False	WGS	294	6536499055	PRJEB6559	SAMEA2630669	HAIFA UNIVERSITY LEON H. CHARNEY SCHOOL OF MARINE	Illumina HiSeq 2500	METAGENOMIC	2013-11-12	uncalculated	Mediterranean Sea	Mediterranean Sea	metagenome	32.53175 N 33.8814 E	Water	Photic zone	Seawater sample
ERR559528	marine	False	False	WGS	294	6782687154	PRJEB6559	SAMEA2630675	HAIFA UNIVERSITY LEON H. CHARNEY SCHOOL OF MARINE	Illumina HiSeq 2500	METAGENOMIC	2013-11-13	uncalculated	Mediterranean Sea	Mediterranean Sea	metagenome	32.90567 N 33.90073 E	Water	Photic zone	Seawater sample
ERR559529	marine	False	False	WGS	293	7897923378	PRJEB6559	SAMEA2630676	HAIFA UNIVERSITY LEON H. CHARNEY SCHOOL OF MARINE	Illumina HiSeq 2500	METAGENOMIC	2013-11-13	uncalculated	Mediterranean Sea	Mediterranean Sea	metagenome	32.9051 N 34.4807 E	Water	Photic zone	Seawater sample
ERR5621728	air	False	False	WGS	302	7451915232	PRJEB43623	SAMEA8445921	NORWEGIAN VETERINARY INSTITUTE	Illumina HiSeq 3000	GENOMIC	2019	Norway	Europe	Norway	synthetic metagenome	59.93146 N 10.736262 E	Mock community	air filter	air
ERR5621729	air	False	False	WGS	302	5620821886	PRJEB43623	SAMEA8445922	NORWEGIAN VETERINARY INSTITUTE	Illumina HiSeq 3000	GENOMIC	2019	Norway	Europe	Norway	synthetic metagenome	59.93146 N 10.736262 E	Mock community	air filter	air
ERR5621730	air	False	False	WGS	302	6534106126	PRJEB43623	SAMEA8445923	NORWEGIAN VETERINARY INSTITUTE	Illumina HiSeq 3000	GENOMIC	2019	Norway	Europe	Norway	synthetic metagenome	59.93146 N 10.736262 E	Mock community	air filter	air
ERR5621731	air	False	False	WGS	302	7791310986	PRJEB43623	SAMEA8445924	NORWEGIAN VETERINARY INSTITUTE	Illumina HiSeq 3000	GENOMIC	2019	Norway	Europe	Norway	synthetic metagenome	59.93146 N 10.736262 E	Mock community	air filter	air
ERR5621732	air	False	False	WGS	302	7779701200	PRJEB43623	SAMEA8445925	NORWEGIAN VETERINARY INSTITUTE	Illumina HiSeq 3000	GENOMIC	2019	Norway	Europe	Norway	synthetic metagenome	59.93146 N 10.736262 E	Mock community	air filter	air
ERR5621733	air	False	False	WGS	302	5746925308	PRJEB43623	SAMEA8445926	NORWEGIAN VETERINARY INSTITUTE	Illumina HiSeq 3000	GENOMIC	2019	Norway	Europe	Norway	synthetic metagenome	59.93146 N 10.736262 E	Mock community	air filter	air
ERR5621734	air	False	False	WGS	302	4909516756	PRJEB43623	SAMEA8445927	NORWEGIAN VETERINARY INSTITUTE	Illumina HiSeq 3000	GENOMIC	2019	Norway	Europe	Norway	synthetic metagenome	59.93146 N 10.736262 E	Mock community	air filter	air
ERR5621735	air	False	False	WGS	302	5208613932	PRJEB43623	SAMEA8445928	NORWEGIAN VETERINARY INSTITUTE	Illumina HiSeq 3000	GENOMIC	2019	Norway	Europe	Norway	synthetic metagenome	59.93146 N 10.736262 E	Mock community	air filter	air
ERR5621736	air	False	False	WGS	302	4887530552	PRJEB43623	SAMEA8445929	NORWEGIAN VETERINARY INSTITUTE	Illumina HiSeq 3000	GENOMIC	2021-04-30	Norway	Europe	Norway	air metagenome	59.9138 N 10.7522 E	building	animal house	air
ERR5621737	air	False	False	WGS	302	4784549156	PRJEB43623	SAMEA8445930	NORWEGIAN VETERINARY INSTITUTE	Illumina HiSeq 3000	GENOMIC	2021-04-30	Norway	Europe	Norway	air metagenome	59.913077 N 10.7522 E	building	animal house	air
ERR5621738	air	False	False	WGS	302	8055579710	PRJEB43623	SAMEA8445931	NORWEGIAN VETERINARY INSTITUTE	Illumina HiSeq 3000	GENOMIC	2021-04-30	Norway	Europe	Norway	air metagenome	59.913077 N 10.7522 E	building	animal house	air
ERR5621739	air	False	False	WGS	302	9556967576	PRJEB43623	SAMEA8445932	NORWEGIAN VETERINARY INSTITUTE	Illumina HiSeq 3000	GENOMIC	2021-04-29	Norway	Europe	Norway	air metagenome	59.913077 N 10.7522 E	building	animal house	air
ERR5621740	air	False	False	WGS	302	7035601890	PRJEB43623	SAMEA8445933	NORWEGIAN VETERINARY INSTITUTE	Illumina HiSeq 3000	GENOMIC	2021-04-29	Norway	Europe	Norway	air metagenome	59.913077 N 10.7522 E	building	animal house	air
ERR5621741	air	False	False	WGS	302	6214646600	PRJEB43623	SAMEA8445934	NORWEGIAN VETERINARY INSTITUTE	Illumina HiSeq 3000	GENOMIC	2021-04-30	Norway	Europe	Norway	air metagenome	59.913077 N 10.7522 E	building	animal house	air
ERR5621742	air	False	False	WGS	302	4189662610	PRJEB43623	SAMEA8445935	NORWEGIAN VETERINARY INSTITUTE	Illumina HiSeq 3000	GENOMIC	2021-04-30	Norway	Europe	Norway	air metagenome	59.913077 N 10.7522 E	building	animal house	air
ERR5863100	freshwater	False	False	WGS	300	45726475800	PRJEB35640	SAMEA8659996	BIOLOGY CENTRE ASCR, V.V.I., INSTITUTE OF HYDROBIO	Illumina NovaSeq 6000	METAGENOMIC	2019-10-24	Austria	Europe		lake water metagenome	47.866667 N 13.533333 E	freshwater lake	fresh water
ERR5863102	freshwater	False	False	WGS	300	42982711800	PRJEB35640	SAMEA8659998	BIOLOGY CENTRE ASCR, V.V.I., INSTITUTE OF HYDROBIO	Illumina NovaSeq 6000	METAGENOMIC	2019-11-07	Austria	Europe		lake water metagenome	47.366667 N 8.7 E	freshwater lake	fresh water
ERR5863103	freshwater	False	False	WGS	300	47345595000	PRJEB35640	SAMEA8659999	BIOLOGY CENTRE ASCR, V.V.I., INSTITUTE OF HYDROBIO	Illumina NovaSeq 6000	METAGENOMIC	2019-11-07	Austria	Europe		lake water metagenome	47.366667 N 8.7 E	freshwater lake	fresh water
ERR5863104	freshwater	False	False	WGS	300	43290554400	PRJEB35640	SAMEA8660000	BIOLOGY CENTRE ASCR, V.V.I., INSTITUTE OF HYDROBIO	Illumina NovaSeq 6000	METAGENOMIC	2019-11-05	Italy	Europe		lake water metagenome	45.983333 N 8.966667 E	freshwater lake	fresh water
ERR5863105	freshwater	False	False	WGS	300	69552604500	PRJEB35640	SAMEA8660001	BIOLOGY CENTRE ASCR, V.V.I., INSTITUTE OF HYDROBIO	Illumina NovaSeq 6000	METAGENOMIC	2019-11-05	Italy	Europe		lake water metagenome	45.983333 N 8.966667 E	freshwater lake	fresh water
ERR5863109	freshwater	False	False	WGS	300	46677375600	PRJEB35640	SAMEA8660005	BIOLOGY CENTRE ASCR, V.V.I., INSTITUTE OF HYDROBIO	Illumina NovaSeq 6000	METAGENOMIC	2019-10-21	Czech Republic	Europe		lake water metagenome	50.166667 N 12.583333 E	freshwater lake	fresh water
ERR5863111	freshwater	False	False	WGS	300	45998358000	PRJEB35640	SAMEA8660007	BIOLOGY CENTRE ASCR, V.V.I., INSTITUTE OF HYDROBIO	Illumina NovaSeq 6000	METAGENOMIC	2019-10-14	Czech Republic	Europe		lake water metagenome	50.633333 N 13.933333 E	freshwater lake	fresh water
ERR5863113	freshwater	False	False	WGS	300	50278504200	PRJEB35640	SAMEA8660009	BIOLOGY CENTRE ASCR, V.V.I., INSTITUTE OF HYDROBIO	Illumina NovaSeq 6000	METAGENOMIC	2019-10-23	Austria	Europe		lake water metagenome	47.816667 N 13.366667 E	freshwater lake	fresh water
ERR5863114	freshwater	False	False	WGS	300	41014998300	PRJEB35640	SAMEA8660010	BIOLOGY CENTRE ASCR, V.V.I., INSTITUTE OF HYDROBIO	Illumina NovaSeq 6000	METAGENOMIC	2019-10-01	Czech Republic	Europe		lake water metagenome	50.516667 N 13.616667 E	freshwater lake	fresh water
ERR5863122	freshwater	False	False	WGS	300	3861175093	PRJEB35640	SAMEA8660018	BIOLOGY CENTRE ASCR, V.V.I., INSTITUTE OF HYDROBIO	NextSeq 500	METAGENOMIC	2017-11-25	Japan	Asia		lake water metagenome	31.233333 N 130.566667 E	freshwater lake	fresh water
ERR5863123	freshwater	False	False	WGS	300	3626585537	PRJEB35640	SAMEA8660019	BIOLOGY CENTRE ASCR, V.V.I., INSTITUTE OF HYDROBIO	NextSeq 500	METAGENOMIC	2017-11-25	Japan	Asia		lake water metagenome	31.233333 N 130.566667 E	freshwater lake	fresh water
ERR5863125	freshwater	False	False	WGS	300	3526913350	PRJEB35640	SAMEA8660021	BIOLOGY CENTRE ASCR, V.V.I., INSTITUTE OF HYDROBIO	NextSeq 500	METAGENOMIC	2017-11-25	Japan	Asia		lake water metagenome	31.233333 N 130.566667 E	freshwater lake	fresh water
ERR5863127	freshwater	False	False	WGS	300	3294043865	PRJEB35640	SAMEA8660023	BIOLOGY CENTRE ASCR, V.V.I., INSTITUTE OF HYDROBIO	NextSeq 500	METAGENOMIC	2016-10-17	Italy	Europe		lake water metagenome	45.966667 N 8.65 E	freshwater lake	fresh water
ERR5863202	freshwater	False	False	WGS	300	59133286200	PRJEB35770	SAMEA8666876	BIOLOGY CENTRE ASCR, V.V.I., INSTITUTE OF HYDROBIO	Illumina HiSeq 4000	METAGENOMIC	2018-10-05	Switzerland	Europe		lake water metagenome	46.683333 N 7.716667 E	freshwater lake	fresh water
ERR5863204	freshwater	False	False	WGS	300	52807906800	PRJEB35770	SAMEA8666878	BIOLOGY CENTRE ASCR, V.V.I., INSTITUTE OF HYDROBIO	Illumina HiSeq 4000	METAGENOMIC	2018-07-11	Switzerland	Europe		lake water metagenome	47.3 N 8.566667 E	freshwater lake	fresh water
ERR5863208	freshwater	False	False	WGS	300	63134704500	PRJEB35770	SAMEA8666882	BIOLOGY CENTRE ASCR, V.V.I., INSTITUTE OF HYDROBIO	Illumina NovaSeq 6000	METAGENOMIC	2019-05-15	Switzerland	Europe		lake water metagenome	47.3 N 8.566667 E	freshwater lake	fresh water
ERR6496060	marine	False	False	WGS	141	2386047731	PRJEB46962	SAMEA9675665	IOW LEIBNIZ-INSTITUT FUR OSTSEEFORSCHUNG WARNEMUEN	Illumina HiSeq 2500	METAGENOMIC	2013-11-14	Ukraine	Europe	central western gyre of the Black Sea	seawater metagenome	43.532 N 32.515 E	brackish water body [ENVO:01001321]|brackish water [ENVO:00002019]	chemocline [ENVO:00002270]|water column [ENVO:06105011]|interface layer [ENVO:01001684]|marine anoxic zone [ENVO:01000066]	sea water [ENVO:00002149]
ERR6496061	marine	False	False	WGS	145	3282356340	PRJEB46962	SAMEA9675666	IOW LEIBNIZ-INSTITUT FUR OSTSEEFORSCHUNG WARNEMUEN	Illumina HiSeq 2500	METAGENOMIC	2013-11-14	Ukraine	Europe	central western gyre of the Black Sea	seawater metagenome	43.532 N 32.515 E	brackish water body [ENVO:01001321]|brackish water [ENVO:00002019]	chemocline [ENVO:00002270]|water column [ENVO:06105011]|interface layer [ENVO:01001684]|marine anoxic zone [ENVO:01000066]	sea water [ENVO:00002149]
ERR6496062	marine	False	False	WGS	153	2816102351	PRJEB46962	SAMEA9675667	IOW LEIBNIZ-INSTITUT FUR OSTSEEFORSCHUNG WARNEMUEN	Illumina HiSeq 2500	METAGENOMIC	2013-11-14	Ukraine	Europe	central western gyre of the Black Sea	seawater metagenome	43.532 N 32.515 E	brackish water body [ENVO:01001321]|brackish water [ENVO:00002019]	chemocline [ENVO:00002270]|water column [ENVO:06105011]|interface layer [ENVO:01001684]|marine anoxic zone [ENVO:01000066]	sea water [ENVO:00002149]
ERR6496063	marine	False	False	WGS	146	1809904251	PRJEB46962	SAMEA9675668	IOW LEIBNIZ-INSTITUT FUR OSTSEEFORSCHUNG WARNEMUEN	Illumina HiSeq 2500	METAGENOMIC	2013-11-14	Ukraine	Europe	central western gyre of the Black Sea	seawater metagenome	43.532 N 32.515 E	brackish water body [ENVO:01001321]|brackish water [ENVO:00002019]	chemocline [ENVO:00002270]|water column [ENVO:06105011]|interface layer [ENVO:01001684]|marine anoxic zone [ENVO:01000066]	sea water [ENVO:00002149]
ERR7672973	plant	False	False	WGS	290	10074609822	PRJEB49313	SAMEA11532749	UNIVERSITY OF WARWICK	Illumina HiSeq 2500	METAGENOMIC	2017-03	United Kingdom	Europe		soil metagenome	52.205322 N 1.605268 W
ERR7672974	plant	False	False	WGS	288	9024345652	PRJEB49313	SAMEA11532750	UNIVERSITY OF WARWICK	Illumina HiSeq 2500	METAGENOMIC	2017-03	United Kingdom	Europe		soil metagenome	52.205322 N 1.605268 W
ERR7672975	plant	False	False	WGS	291	3272511693	PRJEB49313	SAMEA11532751	UNIVERSITY OF WARWICK	Illumina HiSeq 2500	METAGENOMIC	2017-03	United Kingdom	Europe		soil metagenome	52.205322 N 1.605268 W
ERR7672976	plant	False	False	WGS	290	11842429593	PRJEB49313	SAMEA11532752	UNIVERSITY OF WARWICK	Illumina HiSeq 2500	METAGENOMIC	2017-03	United Kingdom	Europe		soil metagenome	52.205322 N 1.605268 W
ERR7672981	plant	False	False	WGS	291	13283160805	PRJEB49313	SAMEA11532757	UNIVERSITY OF WARWICK	Illumina HiSeq 2500	METAGENOMIC	2017-03	United Kingdom	Europe		soil metagenome	52.205322 N 1.605268 W
ERR7672982	plant	False	False	WGS	289	9192816003	PRJEB49313	SAMEA11532758	UNIVERSITY OF WARWICK	Illumina HiSeq 2500	METAGENOMIC	2017-03	United Kingdom	Europe		soil metagenome	52.205322 N 1.605268 W
ERR7672983	plant	False	False	WGS	290	11788996125	PRJEB49313	SAMEA11532759	UNIVERSITY OF WARWICK	Illumina HiSeq 2500	METAGENOMIC	2017-03	United Kingdom	Europe		soil metagenome	52.205322 N 1.605268 W
ERR7672984	plant	False	False	WGS	288	7871609399	PRJEB49313	SAMEA11532760	UNIVERSITY OF WARWICK	Illumina HiSeq 2500	METAGENOMIC	2017-03	United Kingdom	Europe		soil metagenome	52.205322 N 1.605268 W
ERR7929439	freshwater	False	False	WGS	502	442329268	PRJEB49862	SAMEA12185346	MARINE AND ENVIRONMENTAL SCIENCES CENTRE	Illumina MiSeq	METAGENOMIC	2019-07	Portugal	Europe		aquatic metagenome	41.351925 N 8.681897 W	freshwater river	river	water
ERR7929651	freshwater	False	False	WGS	502	858068600	PRJEB49862	SAMEA12185349	MARINE AND ENVIRONMENTAL SCIENCES CENTRE	Illumina MiSeq	METAGENOMIC	2019-07	Portugal	Europe		aquatic metagenome	41.351925 N 8.681897 W	freshwater river	river	water
ERR7998031	marine	False	False	WGS	300	17980377600	PRJEB50056	SAMEA12291983	THE FRENCH RESEARCH INSTITUTE FOR EXPLOITATION OF	Illumina HiSeq 3000	METAGENOMIC	2013-08-11	uncalculated	Atlantic Ocean	Atlantic Ocean	epibiont metagenome	36.216667 N 33.9 W	marine ultramafic hydrothermal vent biome ENVO:01000053	marine hydrothermal vent chimney ENVO:01000129	digestive tract
ERR7998032	marine	False	False	WGS	300	16186352100	PRJEB50056	SAMEA12291984	THE FRENCH RESEARCH INSTITUTE FOR EXPLOITATION OF	Illumina HiSeq 3000	METAGENOMIC	2014-01-25	uncalculated	Atlantic Ocean	Atlantic Ocean	epibiont metagenome	23.383333 N 44.966667 W	marine basaltic hydrothermal vent biome ENVO:01000054	marine hydrothermal vent chimney ENVO:01000129	digestive tract
ERR7998033	marine	False	False	WGS	300	16983823200	PRJEB50056	SAMEA12291985	THE FRENCH RESEARCH INSTITUTE FOR EXPLOITATION OF	Illumina HiSeq 3000	METAGENOMIC	2014-01-29	uncalculated	Atlantic Ocean	Atlantic Ocean	epibiont metagenome	26.133333 N 44.816667 W	marine basaltic hydrothermal vent biome ENVO:01000054	marine hydrothermal vent chimney ENVO:01000129	digestive tract
ERR7998034	marine	False	False	WGS	300	18988922700	PRJEB50056	SAMEA12291986	THE FRENCH RESEARCH INSTITUTE FOR EXPLOITATION OF	Illumina HiSeq 3000	METAGENOMIC	2013-08-11	uncalculated	Atlantic Ocean	Atlantic Ocean	epibiont metagenome	36.216667 N 44.826038 W	marine ultramafic hydrothermal vent biome ENVO:01000053	marine hydrothermal vent chimney ENVO:01000129	digestive tract
ERR7998035	marine	False	False	WGS	300	15200904000	PRJEB50056	SAMEA12291987	THE FRENCH RESEARCH INSTITUTE FOR EXPLOITATION OF	Illumina HiSeq 3000	METAGENOMIC	2014-01-25	uncalculated	Atlantic Ocean	Atlantic Ocean	epibiont metagenome	23.383333 N 44.966667 W	marine basaltic hydrothermal vent biome ENVO:01000054	marine hydrothermal vent chimney ENVO:01000129	digestive tract
ERR7998036	marine	False	False	WGS	300	16229866500	PRJEB50056	SAMEA12291988	THE FRENCH RESEARCH INSTITUTE FOR EXPLOITATION OF	Illumina HiSeq 3000	METAGENOMIC	2014-01-29	uncalculated	Atlantic Ocean	Atlantic Ocean	epibiont metagenome	26.133333 N 44.816667 W	marine basaltic hydrothermal vent biome ENVO:01000054	marine hydrothermal vent chimney ENVO:01000129	digestive tract
ERR845264	marine	False	False	WGS	199	1562586997	PRJEB9018	SAMEA3335527	IINFACTS	Illumina HiSeq 2500	METAGENOMIC	2014-12-19	Portugal	Europe	Portugal	metagenome	41.1319652 N 8.7100377 W	laboratory enrichment	laboratory enrichment	water
ERR845265	marine	False	False	WGS	199	1421505447	PRJEB9018	SAMEA3335526	IINFACTS	Illumina HiSeq 2500	METAGENOMIC	2014-12-03	Portugal	Europe	Portugal	metagenome	41.1319652 N 8.7100377 W	ocean surface	coastal ocean	water
ERR8527769	marine	False	False	WGS	464	13120247768	PRJEB49968	SAMEA12816504	MAX PLANCK INSTITUTE FOR MARINE MICROBIOLOGY	Illumina HiSeq 2500	METAGENOMIC	2018-06-16	Tonga	Oceania	Tonga	marine metagenome	15.327 S 173.99578 W	marine biome [ENVO:00000447]	organic object formed through microbial activity [ENVO:01000007]	marine hydrothermal plume [ENVO:01000130]
ERR8527770	marine	False	False	WGS	470	13745801432	PRJEB49968	SAMEA12816505	MAX PLANCK INSTITUTE FOR MARINE MICROBIOLOGY	Illumina HiSeq 2500	METAGENOMIC	2018-06-16	Tonga	Oceania	Tonga	marine metagenome	15.3877 S 173.99728 W	marine biome [ENVO:00000447]	organic object formed through microbial activity [ENVO:01000007]	marine hydrothermal plume [ENVO:01000130]
ERR8528828	marine	False	False	WGS	293	5387000610	PRJEB49968	SAMEA12816508	MAX PLANCK INSTITUTE FOR MARINE MICROBIOLOGY	Illumina HiSeq 3000	METATRANSCRIPTOMIC	2018-06-16	Tonga	Oceania	Tonga	marine metagenome	15.327 S 173.99578 W	marine biome [ENVO:00000447]	organic object formed through microbial activity [ENVO:01000007]	marine hydrothermal plume [ENVO:01000130]
ERR8528829	marine	False	False	WGS	287	6702631271	PRJEB49968	SAMEA12816509	MAX PLANCK INSTITUTE FOR MARINE MICROBIOLOGY	Illumina HiSeq 3000	METATRANSCRIPTOMIC	2018-06-16	Tonga	Oceania	Tonga	marine metagenome	15.327 S 173.99578 W	marine biome [ENVO:00000447]	organic object formed through microbial activity [ENVO:01000007]	marine hydrothermal plume [ENVO:01000130]
ERR8528830	marine	False	False	WGS	291	5527043849	PRJEB49968	SAMEA12816510	MAX PLANCK INSTITUTE FOR MARINE MICROBIOLOGY	Illumina HiSeq 3000	METATRANSCRIPTOMIC	2018-06-16	Tonga	Oceania	Tonga	marine metagenome	15.3877 S 173.99728 W	marine biome [ENVO:00000447]	organic object formed through microbial activity [ENVO:01000007]	marine hydrothermal plume [ENVO:01000130]
ERR8528831	marine	False	False	WGS	290	5535968763	PRJEB49968	SAMEA12816511	MAX PLANCK INSTITUTE FOR MARINE MICROBIOLOGY	Illumina HiSeq 3000	METATRANSCRIPTOMIC	2018-06-16	Tonga	Oceania	Tonga	marine metagenome	15.3877 S 173.99728 W	marine biome [ENVO:00000447]	organic object formed through microbial activity [ENVO:01000007]	marine hydrothermal plume [ENVO:01000130]
ERR8529836	plant	False	False	WGS	147	145544065	PRJEB40903	SAMEA12936607	UNIVERSITY OF CALIFORNIA SAN DIEGO MICROBIOME INIT	Illumina NovaSeq 6000	METAGENOMIC	2019-01-14	USA	North America	USA:CA,San Diego	rhizosphere metagenome	32.5 N 117.25 W	urban biome	plant-associated habitat	soil
ERR8529838	plant	False	False	WGS	148	821347303	PRJEB40903	SAMEA12936609	UNIVERSITY OF CALIFORNIA SAN DIEGO MICROBIOME INIT	Illumina NovaSeq 6000	METAGENOMIC	2019-01-14	USA	North America	USA:CA,San Diego	rhizosphere metagenome	32.5 N 117.25 W	urban biome	plant-associated habitat	soil
ERR8529848	plant	False	False	WGS	146	635544087	PRJEB40903	SAMEA12936619	UNIVERSITY OF CALIFORNIA SAN DIEGO MICROBIOME INIT	Illumina NovaSeq 6000	METAGENOMIC	2019-01-14	USA	North America	USA:CA,San Diego	rhizosphere metagenome	32.5 N 117.25 W	urban biome	plant-associated habitat	soil
ERR8529849	plant	False	False	WGS	145	51842952	PRJEB40903	SAMEA12936620	UNIVERSITY OF CALIFORNIA SAN DIEGO MICROBIOME INIT	Illumina NovaSeq 6000	METAGENOMIC	2019-01-14	USA	North America	USA:CA,San Diego	rhizosphere metagenome	32.5 N 117.25 W	urban biome	plant-associated habitat	soil
ERR8529851	plant	False	False	WGS	150	252659291	PRJEB40903	SAMEA12936622	UNIVERSITY OF CALIFORNIA SAN DIEGO MICROBIOME INIT	Illumina NovaSeq 6000	METAGENOMIC	2019-01-14	USA	North America	USA:CA,San Diego	rhizosphere metagenome	32.5 N 117.25 W	urban biome	plant-associated habitat	soil
ERR8529852	plant	False	False	WGS	144	481247050	PRJEB40903	SAMEA12936623	UNIVERSITY OF CALIFORNIA SAN DIEGO MICROBIOME INIT	Illumina NovaSeq 6000	METAGENOMIC	2019-01-14	USA	North America	USA:CA,San Diego	rhizosphere metagenome	32.5 N 117.25 W	urban biome	plant-associated habitat	soil
ERR8529853	plant	False	False	WGS	147	49724347	PRJEB40903	SAMEA12936624	UNIVERSITY OF CALIFORNIA SAN DIEGO MICROBIOME INIT	Illumina NovaSeq 6000	METAGENOMIC	2019-01-14	USA	North America	USA:CA,San Diego	rhizosphere metagenome	32.5 N 117.25 W	urban biome	plant-associated habitat	soil
ERR8530073	freshwater	False	False	WGS	150	31819825	PRJEB40903	SAMEA12937161	UNIVERSITY OF CALIFORNIA SAN DIEGO MICROBIOME INIT	Illumina NovaSeq 6000	METAGENOMIC	2019-10-01	USA	North America	USA:CA,San Diego	freshwater metagenome	32.5 N 117.25 W
ERR8530074	freshwater	False	False	WGS	150	21989904	PRJEB40903	SAMEA12937162	UNIVERSITY OF CALIFORNIA SAN DIEGO MICROBIOME INIT	Illumina NovaSeq 6000	METAGENOMIC	2019-10-01	USA	North America	USA:CA,San Diego	freshwater metagenome	32.5 N 117.25 W
ERR8530088	freshwater	False	False	WGS	150	4345797	PRJEB40903	SAMEA12937177	UNIVERSITY OF CALIFORNIA SAN DIEGO MICROBIOME INIT	Illumina NovaSeq 6000	METAGENOMIC	2019-10-01	USA	North America	USA:CA,San Diego	freshwater metagenome	32.5 N 117.25 W
ERR8576753	freshwater	False	False	WGS	278	2653384	PRJEB40903	SAMEA12936307	UNIVERSITY OF CALIFORNIA SAN DIEGO MICROBIOME INIT	Illumina HiSeq 4000	METAGENOMIC	2019-01-14	USA	North America	USA:CA,San Diego	freshwater metagenome	32.5 N 117.25 W
ERR8577231	plant	False	False	WGS	274	97743159	PRJEB40903	SAMEA12935540	UNIVERSITY OF CALIFORNIA SAN DIEGO MICROBIOME INIT	Illumina HiSeq 4000	METAGENOMIC	2019-01-14	USA	North America	USA:CA,San Diego	rhizosphere metagenome	32.5 N 117.25 W	urban biome	plant-associated habitat	soil
ERR8577251	plant	False	False	WGS	276	200699801	PRJEB40903	SAMEA12935555	UNIVERSITY OF CALIFORNIA SAN DIEGO MICROBIOME INIT	Illumina HiSeq 4000	METAGENOMIC	2019-01-14	USA	North America	USA:CA,San Diego	rhizosphere metagenome	32.5 N 117.25 W	urban biome	plant-associated habitat	soil
ERR8577258	plant	False	False	WGS	275	57501618	PRJEB40903	SAMEA12936134	UNIVERSITY OF CALIFORNIA SAN DIEGO MICROBIOME INIT	Illumina HiSeq 4000	METAGENOMIC	2019-01-14	USA	North America	USA:CA,San Diego	rhizosphere metagenome	32.5 N 117.25 W	urban biome	plant-associated habitat	soil
ERR8577705	plant	False	False	WGS	259	205193909	PRJEB40903	SAMEA12935553	UNIVERSITY OF CALIFORNIA SAN DIEGO MICROBIOME INIT	Illumina HiSeq 4000	METAGENOMIC	2019-01-14	USA	North America	USA:CA,San Diego	rhizosphere metagenome	32.5 N 117.25 W	urban biome	plant-associated habitat	soil
ERR8577708	plant	False	False	WGS	258	280757937	PRJEB40903	SAMEA12937218	UNIVERSITY OF CALIFORNIA SAN DIEGO MICROBIOME INIT	Illumina HiSeq 4000	METAGENOMIC	2019-01-14	USA	North America	USA:CA,San Diego	rhizosphere metagenome	32.5 N 117.25 W	urban biome	plant-associated habitat	soil
ERR9581642	soil	False	False	WGS	294	7726673955	PRJEB52169	SAMEA14017332	INDIAN INSTITUTE OF TECHNOLOGY	Illumina MiSeq	METAGENOMIC	2022-04-07	India	Asia		soil metagenome	26.94 N 94.54 E
ERR9690357	soil	False	False	WGS	250	7485427250	PRJEB43506	SAMEA8243099	ALFRED WEGENER INSTITUTE FOR POLAR AND MARINE RESE	Illumina HiSeq 2500	METAGENOMIC	2017-08	Russia	Europe		sediment metagenome	67.58 N 134.77 E		Cliff	soil
ERR9690358	soil	False	False	WGS	250	2563189250	PRJEB43506	SAMEA8243098	ALFRED WEGENER INSTITUTE FOR POLAR AND MARINE RESE	Illumina HiSeq 2500	METAGENOMIC	2017-08	Russia	Europe		sediment metagenome	67.58 N 134.77 E		Cliff	soil
ERR9690359	soil	False	False	WGS	250	6266343500	PRJEB43506	SAMEA8243097	ALFRED WEGENER INSTITUTE FOR POLAR AND MARINE RESE	Illumina HiSeq 2500	METAGENOMIC	2017-08	Russia	Europe		sediment metagenome	67.58 N 134.77 E		Cliff	soil
ERR9690361	soil	False	False	WGS	250	7475358250	PRJEB43506	SAMEA8243095	ALFRED WEGENER INSTITUTE FOR POLAR AND MARINE RESE	Illumina HiSeq 2500	METAGENOMIC	2017-08	Russia	Europe		sediment metagenome	67.58 N 134.77 E		Cliff	soil
ERR9690362	soil	False	False	WGS	200	36494192400	PRJEB43506	SAMEA8243099	ALFRED WEGENER INSTITUTE FOR POLAR AND MARINE RESE	Illumina NovaSeq 6000	METAGENOMIC	2017-08	Russia	Europe		sediment metagenome	67.58 N 134.77 E		Cliff	soil
ERR9690363	soil	False	False	WGS	200	40759551200	PRJEB43506	SAMEA8243098	ALFRED WEGENER INSTITUTE FOR POLAR AND MARINE RESE	Illumina NovaSeq 6000	METAGENOMIC	2017-08	Russia	Europe		sediment metagenome	67.58 N 134.77 E		Cliff	soil
ERR9690364	soil	False	False	WGS	200	39116475000	PRJEB43506	SAMEA8243097	ALFRED WEGENER INSTITUTE FOR POLAR AND MARINE RESE	Illumina NovaSeq 6000	METAGENOMIC	2017-08	Russia	Europe		sediment metagenome	67.58 N 134.77 E		Cliff	soil
ERR9690365	soil	False	False	WGS	200	36004584000	PRJEB43506	SAMEA8243096	ALFRED WEGENER INSTITUTE FOR POLAR AND MARINE RESE	Illumina NovaSeq 6000	METAGENOMIC	2017-08	Russia	Europe		sediment metagenome	67.58 N 134.77 E		Cliff	soil
ERR9690366	soil	False	False	WGS	200	36384775200	PRJEB43506	SAMEA8243095	ALFRED WEGENER INSTITUTE FOR POLAR AND MARINE RESE	Illumina NovaSeq 6000	METAGENOMIC	2017-08	Russia	Europe		sediment metagenome	67.58 N 134.77 E		Cliff	soil
ERR9752724	soil	False	False	WGS	302	3472303286	PRJEB52998	SAMEA14419239	BARD COLLEGE	NextSeq 2000	METAGENOMIC	2019-07-03	USA	North America		soil metagenome	41.909882 N 74.086376 W		surface	soil
ERR9752757	soil	False	False	WGS	302	3076907370	PRJEB52998	SAMEA14419243	BARD COLLEGE	NextSeq 2000	METAGENOMIC	2019-07-03	USA	North America		soil metagenome	41.909882 N 74.086376 W		surface	soil
ERR9752762	soil	False	False	WGS	302	4034276966	PRJEB52998	SAMEA14419244	BARD COLLEGE	NextSeq 2000	METAGENOMIC	2019-07-03	USA	North America		soil metagenome	41.909882 N 74.086376 W		surface	soil
ERR9752775	soil	False	False	WGS	302	3401304898	PRJEB52998	SAMEA14419246	BARD COLLEGE	NextSeq 2000	METAGENOMIC	2019-07-03	USA	North America		soil metagenome	41.909882 N 74.086376 W		surface	soil
ERR9752794	soil	False	False	WGS	302	4361566144	PRJEB52998	SAMEA14419248	BARD COLLEGE	NextSeq 2000	METAGENOMIC	2019-07-03	USA	North America		soil metagenome	41.909882 N 74.086376 W		surface	soil
ERR9760450	soil	False	False	WGS	302	5000201920	PRJEB52998	SAMEA14419249	BARD COLLEGE	NextSeq 2000	METAGENOMIC	2019-07-03	USA	North America		soil metagenome	41.909882 N 74.086376 W		surface	soil
ERR9924623	soil	False	False	WGS	298	10720610827	PRJEB52753	SAMEA14371542	CENTRE FOR ECOLOGY AND HYDROLOGY, UNITED KINGDOM	Illumina NovaSeq 6000	METAGENOMIC	2021-03-12	Greece	Europe		metagenome	40.622991 N 23.074035 E		soil	soil
ERR9924624	soil	False	False	WGS	299	8356211164	PRJEB52753	SAMEA14371543	CENTRE FOR ECOLOGY AND HYDROLOGY, UNITED KINGDOM	Illumina NovaSeq 6000	METAGENOMIC	2021-03-12	Greece	Europe		metagenome	40.617725 N 23.056105 E		soil	soil
ERR9924627	soil	False	False	WGS	299	10235188038	PRJEB52753	SAMEA14371546	CENTRE FOR ECOLOGY AND HYDROLOGY, UNITED KINGDOM	Illumina NovaSeq 6000	METAGENOMIC	2021-03-12	Greece	Europe		metagenome	40.617725 N 23.056105 E		soil	soil
ERR9924628	soil	False	False	WGS	298	7740513821	PRJEB52753	SAMEA14371547	CENTRE FOR ECOLOGY AND HYDROLOGY, UNITED KINGDOM	Illumina NovaSeq 6000	METAGENOMIC	2021-03-12	Greece	Europe		metagenome	40.619619 N 23.082481 E		soil	soil
ERR9924629	soil	False	False	WGS	298	6651399373	PRJEB52753	SAMEA14371548	CENTRE FOR ECOLOGY AND HYDROLOGY, UNITED KINGDOM	Illumina NovaSeq 6000	METAGENOMIC	2021-03-12	Greece	Europe		metagenome	40.622991 N 23.074035 E		soil	soil
ERR9924631	soil	False	False	WGS	298	2802615510	PRJEB52753	SAMEA14371550	CENTRE FOR ECOLOGY AND HYDROLOGY, UNITED KINGDOM	Illumina NovaSeq 6000	METAGENOMIC	2021-03-12	Greece	Europe		metagenome	40.619619 N 23.082481 E		soil	soil
ERR9924632	soil	False	False	WGS	298	8064081193	PRJEB52753	SAMEA14371551	CENTRE FOR ECOLOGY AND HYDROLOGY, UNITED KINGDOM	Illumina NovaSeq 6000	METAGENOMIC	2020-08-20	Greece	Europe		metagenome	40.622991 N 23.074035 E		soil	soil
ERR9924633	soil	False	False	WGS	298	3467287956	PRJEB52753	SAMEA14371552	CENTRE FOR ECOLOGY AND HYDROLOGY, UNITED KINGDOM	Illumina NovaSeq 6000	METAGENOMIC	2020-08-20	Greece	Europe		metagenome	40.617725 N 23.056105 E		soil	soil
ERR9924634	soil	False	False	WGS	298	5220721293	PRJEB52753	SAMEA14371553	CENTRE FOR ECOLOGY AND HYDROLOGY, UNITED KINGDOM	Illumina NovaSeq 6000	METAGENOMIC	2020-08-20	Greece	Europe		metagenome	40.619619 N 23.082481 E		soil	soil
ERR9924635	soil	False	False	WGS	298	4772273859	PRJEB52753	SAMEA14371554	CENTRE FOR ECOLOGY AND HYDROLOGY, UNITED KINGDOM	Illumina NovaSeq 6000	METAGENOMIC	2020-08-20	Greece	Europe		metagenome	40.622991 N 23.074035 E		soil	soil
ERR9924639	soil	False	False	WGS	298	2745590388	PRJEB52753	SAMEA14371588	CENTRE FOR ECOLOGY AND HYDROLOGY, UNITED KINGDOM	Illumina NovaSeq 6000	METAGENOMIC	2020-08-20	Greece	Europe		metagenome	40.617725 N 23.056105 E		soil	soil
ERR9924641	soil	False	False	WGS	298	5950517300	PRJEB52753	SAMEA14371590	CENTRE FOR ECOLOGY AND HYDROLOGY, UNITED KINGDOM	Illumina NovaSeq 6000	METAGENOMIC	2020-08-20	Greece	Europe		metagenome	40.622991 N 23.074035 E		soil	soil
ERR9924642	soil	False	False	WGS	298	7372912003	PRJEB52753	SAMEA14371591	CENTRE FOR ECOLOGY AND HYDROLOGY, UNITED KINGDOM	Illumina NovaSeq 6000	METAGENOMIC	2020-08-20	Greece	Europe		metagenome	40.617725 N 23.056105 E		soil	soil
ERR9924643	soil	False	False	WGS	299	7657477052	PRJEB52753	SAMEA14371592	CENTRE FOR ECOLOGY AND HYDROLOGY, UNITED KINGDOM	Illumina NovaSeq 6000	METAGENOMIC	2020-08-20	Greece	Europe		metagenome	40.619619 N 23.082481 E		soil	soil
ERR9924644	soil	False	False	WGS	298	4345791857	PRJEB52753	SAMEA14371593	CENTRE FOR ECOLOGY AND HYDROLOGY, UNITED KINGDOM	Illumina NovaSeq 6000	METAGENOMIC	2020-08-20	Greece	Europe		metagenome	40.622991 N 23.074035 E		soil	soil
ERR9924647	soil	False	False	WGS	298	10554375305	PRJEB52753	SAMEA14371596	CENTRE FOR ECOLOGY AND HYDROLOGY, UNITED KINGDOM	Illumina NovaSeq 6000	METAGENOMIC	2020-01-14	Greece	Europe		metagenome	40.622991 N 23.074035 E		soil	soil
ERR9924649	soil	False	False	WGS	298	5192048100	PRJEB52753	SAMEA14371598	CENTRE FOR ECOLOGY AND HYDROLOGY, UNITED KINGDOM	Illumina NovaSeq 6000	METAGENOMIC	2020-12-10	Greece	Europe		metagenome	40.619619 N 23.082481 E		soil	soil
ERR9924651	soil	False	False	WGS	298	9516153428	PRJEB52753	SAMEA14371600	CENTRE FOR ECOLOGY AND HYDROLOGY, UNITED KINGDOM	Illumina NovaSeq 6000	METAGENOMIC	2019-11-12	Greece	Europe		metagenome	40.617725 N 23.056105 E		soil	soil
ERR9924653	soil	False	False	WGS	298	5396442521	PRJEB52753	SAMEA14371603	CENTRE FOR ECOLOGY AND HYDROLOGY, UNITED KINGDOM	Illumina NovaSeq 6000	METAGENOMIC	2019-10-20	Spain	Europe		metagenome	40.13179 N 3.51384 W		soil	soil
ERR9924654	soil	False	False	WGS	298	5917401066	PRJEB52753	SAMEA14371606	CENTRE FOR ECOLOGY AND HYDROLOGY, UNITED KINGDOM	Illumina NovaSeq 6000	METAGENOMIC	2021-04-30	Spain	Europe		metagenome	40.13179 N 3.51384 W		soil	soil
ERR9924655	soil	False	False	WGS	297	6293245995	PRJEB52753	SAMEA14371609	CENTRE FOR ECOLOGY AND HYDROLOGY, UNITED KINGDOM	Illumina NovaSeq 6000	METAGENOMIC	2021-04-30	Spain	Europe		metagenome	40.13179 N 3.51384 W		soil	soil
ERR9924656	soil	False	False	WGS	297	5653053179	PRJEB52753	SAMEA14371612	CENTRE FOR ECOLOGY AND HYDROLOGY, UNITED KINGDOM	Illumina NovaSeq 6000	METAGENOMIC	2021-04-30	Spain	Europe		metagenome	40.13179 N 3.51384 W		soil	soil
ERR9924657	soil	False	False	WGS	297	9429595893	PRJEB52753	SAMEA14371615	CENTRE FOR ECOLOGY AND HYDROLOGY, UNITED KINGDOM	Illumina NovaSeq 6000	METAGENOMIC	2021-04-30	Spain	Europe		metagenome	40.13179 N 3.51384 W		soil	soil
ERR9924658	soil	False	False	WGS	298	5503016420	PRJEB52753	SAMEA14371648	CENTRE FOR ECOLOGY AND HYDROLOGY, UNITED KINGDOM	Illumina NovaSeq 6000	METAGENOMIC	2021-04-30	Spain	Europe		metagenome	40.13179 N 3.51384 W		soil	soil
ERR9924659	soil	False	False	WGS	299	13082140639	PRJEB52753	SAMEA14371651	CENTRE FOR ECOLOGY AND HYDROLOGY, UNITED KINGDOM	Illumina NovaSeq 6000	METAGENOMIC	2019-10-24	Spain	Europe		metagenome	40.13179 N 3.51384 W		soil	soil
ERR9924660	soil	False	False	WGS	298	5360176133	PRJEB52753	SAMEA14371654	CENTRE FOR ECOLOGY AND HYDROLOGY, UNITED KINGDOM	Illumina NovaSeq 6000	METAGENOMIC	2019-11-07	Spain	Europe		metagenome	40.13179 N 3.51384 W		soil	soil
ERR9924661	soil	False	False	WGS	298	5502088088	PRJEB52753	SAMEA14371657	CENTRE FOR ECOLOGY AND HYDROLOGY, UNITED KINGDOM	Illumina NovaSeq 6000	METAGENOMIC	2019-11-05	Spain	Europe		metagenome	40.13179 N 3.51384 W		soil	soil
ERR9924662	soil	False	False	WGS	297	11322815547	PRJEB52753	SAMEA14371660	CENTRE FOR ECOLOGY AND HYDROLOGY, UNITED KINGDOM	Illumina NovaSeq 6000	METAGENOMIC	2019-10-14	Spain	Europe		metagenome	40.13179 N 3.51384 W		soil	soil
ERR9924663	soil	False	False	WGS	298	3984131878	PRJEB52753	SAMEA14371662	CENTRE FOR ECOLOGY AND HYDROLOGY, UNITED KINGDOM	Illumina NovaSeq 6000	METAGENOMIC	2019-10-25	Estonia	Europe		metagenome	58.710316 N 23.793381 E		soil	soil
ERR9924664	soil	False	False	WGS	298	5744853154	PRJEB52753	SAMEA14371663	CENTRE FOR ECOLOGY AND HYDROLOGY, UNITED KINGDOM	Illumina NovaSeq 6000	METAGENOMIC	2021-06-01	Estonia	Europe		metagenome	58.739891 N 23.704385 E		soil	soil
ERR9924665	soil	False	False	WGS	298	8543636443	PRJEB52753	SAMEA14371664	CENTRE FOR ECOLOGY AND HYDROLOGY, UNITED KINGDOM	Illumina NovaSeq 6000	METAGENOMIC	2021-06-01	Estonia	Europe		metagenome	58.725926 N 23.600713 E		soil	soil
ERR9924668	soil	False	False	WGS	297	6522978718	PRJEB52753	SAMEA14371667	CENTRE FOR ECOLOGY AND HYDROLOGY, UNITED KINGDOM	Illumina NovaSeq 6000	METAGENOMIC	2021-07-20	Estonia	Europe		metagenome	58.725926 N 23.600713 E		soil	soil
ERR9924669	soil	False	False	WGS	297	4577857487	PRJEB52753	SAMEA14371668	CENTRE FOR ECOLOGY AND HYDROLOGY, UNITED KINGDOM	Illumina NovaSeq 6000	METAGENOMIC	2021-08-01	Estonia	Europe		metagenome	58.710316 N 23.793381 E		soil	soil
ERR9924670	soil	False	False	WGS	297	3175923636	PRJEB52753	SAMEA14371669	CENTRE FOR ECOLOGY AND HYDROLOGY, UNITED KINGDOM	Illumina NovaSeq 6000	METAGENOMIC	2021-08-01	Estonia	Europe		metagenome	58.739891 N 23.704385 E		soil	soil
ERR9924674	soil	False	False	WGS	297	5788591101	PRJEB52753	SAMEA14371673	CENTRE FOR ECOLOGY AND HYDROLOGY, UNITED KINGDOM	Illumina NovaSeq 6000	METAGENOMIC	2021-08-01	Estonia	Europe		metagenome	58.725926 N 23.600713 E		soil	soil
ERR9924676	soil	False	False	WGS	297	4652284877	PRJEB52753	SAMEA14371675	CENTRE FOR ECOLOGY AND HYDROLOGY, UNITED KINGDOM	Illumina NovaSeq 6000	METAGENOMIC	2021-08-01	Estonia	Europe		metagenome	58.739891 N 23.704385 E		soil	soil
ERR9924678	soil	False	False	WGS	298	5692454750	PRJEB52753	SAMEA14371707	CENTRE FOR ECOLOGY AND HYDROLOGY, UNITED KINGDOM	Illumina NovaSeq 6000	METAGENOMIC	2021-08-01	Estonia	Europe		metagenome	58.710316 N 23.793381 E		soil	soil
ERR9924679	soil	False	False	WGS	297	5586659902	PRJEB52753	SAMEA14371708	CENTRE FOR ECOLOGY AND HYDROLOGY, UNITED KINGDOM	Illumina NovaSeq 6000	METAGENOMIC	2021-08-01	Estonia	Europe		metagenome	58.739891 N 23.704385 E		soil	soil
ERR9924680	soil	False	False	WGS	297	8861659649	PRJEB52753	SAMEA14371709	CENTRE FOR ECOLOGY AND HYDROLOGY, UNITED KINGDOM	Illumina NovaSeq 6000	METAGENOMIC	2021-08-01	Estonia	Europe		metagenome	58.725926 N 23.600713 E		soil	soil
ERR9924684	soil	False	False	WGS	297	4506894847	PRJEB52753	SAMEA14371713	CENTRE FOR ECOLOGY AND HYDROLOGY, UNITED KINGDOM	Illumina NovaSeq 6000	METAGENOMIC	2021-08-01	Estonia	Europe		metagenome	58.710316 N 23.793381 E		soil	soil
ERR9924685	soil	False	False	WGS	296	4560229883	PRJEB52753	SAMEA14371714	CENTRE FOR ECOLOGY AND HYDROLOGY, UNITED KINGDOM	Illumina NovaSeq 6000	METAGENOMIC	2021-08-01	Estonia	Europe		metagenome	58.739891 N 23.704385 E		soil	soil
ERR9924687	soil	False	False	WGS	297	9088738907	PRJEB52753	SAMEA14371716	CENTRE FOR ECOLOGY AND HYDROLOGY, UNITED KINGDOM	Illumina NovaSeq 6000	METAGENOMIC	2021-08-01	Estonia	Europe		metagenome	58.710316 N 23.793381 E		soil	soil
ERR9924690	soil	False	False	WGS	298	5376699517	PRJEB52753	SAMEA14371719	CENTRE FOR ECOLOGY AND HYDROLOGY, UNITED KINGDOM	Illumina NovaSeq 6000	METAGENOMIC	2021-08-01	Estonia	Europe		metagenome	58.710316 N 23.793381 E		soil	soil
ERR9924691	soil	False	False	WGS	298	6288692509	PRJEB52753	SAMEA14371720	CENTRE FOR ECOLOGY AND HYDROLOGY, UNITED KINGDOM	Illumina NovaSeq 6000	METAGENOMIC	2021-08-24	Estonia	Europe		metagenome	58.739891 N 23.704385 E		soil	soil
ERR9924692	soil	False	False	WGS	298	9996320206	PRJEB52753	SAMEA14371721	CENTRE FOR ECOLOGY AND HYDROLOGY, UNITED KINGDOM	Illumina NovaSeq 6000	METAGENOMIC	2021-10-27	Estonia	Europe		metagenome	58.725926 N 23.600713 E		soil	soil
ERR9924693	soil	False	False	WGS	298	6533105167	PRJEB52753	SAMEA14371722	CENTRE FOR ECOLOGY AND HYDROLOGY, UNITED KINGDOM	Illumina NovaSeq 6000	METAGENOMIC	2021-10-27	Germany	Europe		metagenome	51.391595 N 11.874851 E		soil	soil
ERR9924694	soil	False	False	WGS	298	4280842361	PRJEB52753	SAMEA14371723	CENTRE FOR ECOLOGY AND HYDROLOGY, UNITED KINGDOM	Illumina NovaSeq 6000	METAGENOMIC	2021-10-27	Germany	Europe		metagenome	51.392324 N 11.879007 E		soil	soil
ERR9924697	soil	False	False	WGS	298	5067936480	PRJEB52753	SAMEA14371726	CENTRE FOR ECOLOGY AND HYDROLOGY, UNITED KINGDOM	Illumina NovaSeq 6000	METAGENOMIC	2021-10-27	Germany	Europe		metagenome	51.392324 N 11.879007 E		soil	soil
ERR9924699	soil	False	False	WGS	298	7039119242	PRJEB52753	SAMEA14371728	CENTRE FOR ECOLOGY AND HYDROLOGY, UNITED KINGDOM	Illumina NovaSeq 6000	METAGENOMIC	2021-10-27	Germany	Europe		metagenome	51.391595 N 11.874851 E		soil	soil
ERR9924700	soil	False	False	WGS	298	6997653478	PRJEB52753	SAMEA14371729	CENTRE FOR ECOLOGY AND HYDROLOGY, UNITED KINGDOM	Illumina NovaSeq 6000	METAGENOMIC	2021-10-27	Germany	Europe		metagenome	51.392324 N 11.879007 E		soil	soil
ERR9924701	soil	False	False	WGS	298	5181703466	PRJEB52753	SAMEA14371730	CENTRE FOR ECOLOGY AND HYDROLOGY, UNITED KINGDOM	Illumina NovaSeq 6000	METAGENOMIC	2021-10-27	Germany	Europe		metagenome	51.392392 N 11.878513 E		soil	soil
ERR9924702	soil	False	False	WGS	298	12442875543	PRJEB52753	SAMEA14371731	CENTRE FOR ECOLOGY AND HYDROLOGY, UNITED KINGDOM	Illumina NovaSeq 6000	METAGENOMIC	2021-10-27	Germany	Europe		metagenome	51.391595 N 11.874851 E		soil	soil
ERR9924704	soil	False	False	WGS	298	10055455613	PRJEB52753	SAMEA14371733	CENTRE FOR ECOLOGY AND HYDROLOGY, UNITED KINGDOM	Illumina NovaSeq 6000	METAGENOMIC	2021-10-27	Germany	Europe		metagenome	51.392392 N 11.878513 E		soil	soil
ERR9924705	soil	False	False	WGS	298	11937839399	PRJEB52753	SAMEA14371734	CENTRE FOR ECOLOGY AND HYDROLOGY, UNITED KINGDOM	Illumina NovaSeq 6000	METAGENOMIC	2021-10-27	Germany	Europe		metagenome	51.391595 N 11.874851 E		soil	soil
ERR9924706	soil	False	False	WGS	298	2680140486	PRJEB52753	SAMEA14371735	CENTRE FOR ECOLOGY AND HYDROLOGY, UNITED KINGDOM	Illumina NovaSeq 6000	METAGENOMIC	2021-10-27	Germany	Europe		metagenome	51.392324 N 11.879007 E		soil	soil
ERR9924707	soil	False	False	WGS	298	3791024766	PRJEB52753	SAMEA14371736	CENTRE FOR ECOLOGY AND HYDROLOGY, UNITED KINGDOM	Illumina NovaSeq 6000	METAGENOMIC	2021-10-27	Germany	Europe		metagenome	51.392392 N 11.878513 E		soil	soil
ERR9924708	soil	False	False	WGS	299	6250054992	PRJEB52753	SAMEA14371767	CENTRE FOR ECOLOGY AND HYDROLOGY, UNITED KINGDOM	Illumina NovaSeq 6000	METAGENOMIC	2021-10-27	Germany	Europe		metagenome	51.391595 N 11.874851 E		soil	soil
ERR9924709	soil	False	False	WGS	299	8059597649	PRJEB52753	SAMEA14371768	CENTRE FOR ECOLOGY AND HYDROLOGY, UNITED KINGDOM	Illumina NovaSeq 6000	METAGENOMIC	2021-10-27	Germany	Europe		metagenome	51.392324 N 11.879007 E		soil	soil
ERR9924710	soil	False	False	WGS	299	6832248119	PRJEB52753	SAMEA14371769	CENTRE FOR ECOLOGY AND HYDROLOGY, UNITED KINGDOM	Illumina NovaSeq 6000	METAGENOMIC	2021-10-27	Germany	Europe		metagenome	51.392392 N 11.878513 E		soil	soil
ERR9924712	soil	False	False	WGS	297	1922864930	PRJEB52753	SAMEA14371771	CENTRE FOR ECOLOGY AND HYDROLOGY, UNITED KINGDOM	Illumina NovaSeq 6000	METAGENOMIC	2021-10-27	Germany	Europe		metagenome	51.392324 N 11.879007 E		soil	soil
ERR9924717	soil	False	False	WGS	299	6888585561	PRJEB52753	SAMEA14371776	CENTRE FOR ECOLOGY AND HYDROLOGY, UNITED KINGDOM	Illumina NovaSeq 6000	METAGENOMIC	2021-10-27	Germany	Europe		metagenome	51.391595 N 11.874851 E		soil	soil
ERR9924718	soil	False	False	WGS	299	10553973717	PRJEB52753	SAMEA14371777	CENTRE FOR ECOLOGY AND HYDROLOGY, UNITED KINGDOM	Illumina NovaSeq 6000	METAGENOMIC	2021-10-27	Germany	Europe		metagenome	51.392324 N 11.879007 E		soil	soil
ERR9924719	soil	False	False	WGS	299	8788446132	PRJEB52753	SAMEA14371778	CENTRE FOR ECOLOGY AND HYDROLOGY, UNITED KINGDOM	Illumina NovaSeq 6000	METAGENOMIC	2021-10-27	Germany	Europe		metagenome	51.392392 N 11.878513 E		soil	soil
ERR9924720	soil	False	False	WGS	297	2387896251	PRJEB52753	SAMEA14371779	CENTRE FOR ECOLOGY AND HYDROLOGY, UNITED KINGDOM	Illumina NovaSeq 6000	METAGENOMIC	2021-10-27	Germany	Europe		metagenome	51.391595 N 11.874851 E		soil	soil
ERR9924721	soil	False	False	WGS	299	7066424800	PRJEB52753	SAMEA14371780	CENTRE FOR ECOLOGY AND HYDROLOGY, UNITED KINGDOM	Illumina NovaSeq 6000	METAGENOMIC	2021-10-27	Germany	Europe		metagenome	51.392324 N 11.879007 E		soil	soil
ERR9924722	soil	False	False	WGS	298	3483518676	PRJEB52753	SAMEA14371781	CENTRE FOR ECOLOGY AND HYDROLOGY, UNITED KINGDOM	Illumina NovaSeq 6000	METAGENOMIC	2021-10-27	Germany	Europe		metagenome	51.392392 N 11.878513 E		soil	soil
ERR9924723	soil	False	False	WGS	299	8300360559	PRJEB52753	SAMEA14371782	CENTRE FOR ECOLOGY AND HYDROLOGY, UNITED KINGDOM	Illumina NovaSeq 6000	METAGENOMIC	2021-10-27	United Kingdom	Europe		metagenome	51.771032 N 1.33246 W		soil	soil
ERR9924724	soil	False	False	WGS	299	9537460588	PRJEB52753	SAMEA14371783	CENTRE FOR ECOLOGY AND HYDROLOGY, UNITED KINGDOM	Illumina NovaSeq 6000	METAGENOMIC	2021-10-27	United Kingdom	Europe		metagenome	51.77259 N 1.332942 W		soil	soil
ERR9924725	soil	False	False	WGS	299	9205485468	PRJEB52753	SAMEA14371784	CENTRE FOR ECOLOGY AND HYDROLOGY, UNITED KINGDOM	Illumina NovaSeq 6000	METAGENOMIC	2021-10-27	United Kingdom	Europe		metagenome	51.770826 N 1.334693 W		soil	soil
ERR9924726	soil	False	False	WGS	298	2558462343	PRJEB52753	SAMEA14371785	CENTRE FOR ECOLOGY AND HYDROLOGY, UNITED KINGDOM	Illumina NovaSeq 6000	METAGENOMIC	2021-10-27	United Kingdom	Europe		metagenome	51.771032 N 1.33246 W		soil	soil
ERR9924727	soil	False	False	WGS	298	3412803448	PRJEB52753	SAMEA14371786	CENTRE FOR ECOLOGY AND HYDROLOGY, UNITED KINGDOM	Illumina NovaSeq 6000	METAGENOMIC	2021-08-24	United Kingdom	Europe		metagenome	51.77259 N 1.332942 W		soil	soil
ERR9924728	soil	False	False	WGS	299	2435509880	PRJEB52753	SAMEA14371787	CENTRE FOR ECOLOGY AND HYDROLOGY, UNITED KINGDOM	Illumina NovaSeq 6000	METAGENOMIC	2020-04-01	United Kingdom	Europe		metagenome	51.770826 N 1.334693 W		soil	soil
ERR9924731	soil	False	False	WGS	298	4127286188	PRJEB52753	SAMEA14371790	CENTRE FOR ECOLOGY AND HYDROLOGY, UNITED KINGDOM	Illumina NovaSeq 6000	METAGENOMIC	2020-04-01	United Kingdom	Europe		metagenome	51.770826 N 1.334693 W		soil	soil
ERR9924732	soil	False	False	WGS	299	12732164944	PRJEB52753	SAMEA14371791	CENTRE FOR ECOLOGY AND HYDROLOGY, UNITED KINGDOM	Illumina NovaSeq 6000	METAGENOMIC	2021-12-22	United Kingdom	Europe		metagenome	51.771032 N 1.33246 W		soil	soil
ERR9924733	soil	False	False	WGS	299	6280794066	PRJEB52753	SAMEA14371792	CENTRE FOR ECOLOGY AND HYDROLOGY, UNITED KINGDOM	Illumina NovaSeq 6000	METAGENOMIC	2022-01-08	United Kingdom	Europe		metagenome	51.77259 N 1.332942 W		soil	soil
ERR9924734	soil	False	False	WGS	299	5874414045	PRJEB52753	SAMEA14371793	CENTRE FOR ECOLOGY AND HYDROLOGY, UNITED KINGDOM	Illumina NovaSeq 6000	METAGENOMIC	2021-12-03	United Kingdom	Europe		metagenome	51.770826 N 1.334693 W		soil	soil
ERR9924735	soil	False	False	WGS	298	2609002216	PRJEB52753	SAMEA14371794	CENTRE FOR ECOLOGY AND HYDROLOGY, UNITED KINGDOM	Illumina NovaSeq 6000	METAGENOMIC	2021-12-03	United Kingdom	Europe		metagenome	51.771032 N 1.33246 W		soil	soil
ERR9924738	soil	False	False	WGS	298	4813311237	PRJEB52753	SAMEA14371827	CENTRE FOR ECOLOGY AND HYDROLOGY, UNITED KINGDOM	Illumina NovaSeq 6000	METAGENOMIC	2022-01-08	United Kingdom	Europe		metagenome	51.771032 N 1.33246 W		soil	soil
ERR9924739	soil	False	False	WGS	299	6382627324	PRJEB52753	SAMEA14371828	CENTRE FOR ECOLOGY AND HYDROLOGY, UNITED KINGDOM	Illumina NovaSeq 6000	METAGENOMIC	2021-12-22	United Kingdom	Europe		metagenome	51.77259 N 1.332942 W		soil	soil
ERR9924740	soil	False	False	WGS	298	6013754944	PRJEB52753	SAMEA14371829	CENTRE FOR ECOLOGY AND HYDROLOGY, UNITED KINGDOM	Illumina NovaSeq 6000	METAGENOMIC	2020-08-27	United Kingdom	Europe		metagenome	51.770826 N 1.334693 W		soil	soil
ERR9924741	soil	False	False	WGS	298	9550228827	PRJEB52753	SAMEA14371830	CENTRE FOR ECOLOGY AND HYDROLOGY, UNITED KINGDOM	Illumina NovaSeq 6000	METAGENOMIC	2021-04-29	United Kingdom	Europe		metagenome	51.771032 N 1.33246 W		soil	soil
ERR9924743	soil	False	False	WGS	299	11508525566	PRJEB52753	SAMEA14371832	CENTRE FOR ECOLOGY AND HYDROLOGY, UNITED KINGDOM	Illumina NovaSeq 6000	METAGENOMIC	2021-04-29	United Kingdom	Europe		metagenome	51.770826 N 1.334693 W		soil	soil
ERR9924745	soil	False	False	WGS	297	7029075271	PRJEB52753	SAMEA14371834	CENTRE FOR ECOLOGY AND HYDROLOGY, UNITED KINGDOM	Illumina NovaSeq 6000	METAGENOMIC	2020-09-10	United Kingdom	Europe		metagenome	51.77259 N 1.332942 W		soil	soil
ERR9924746	soil	False	False	WGS	298	7233763826	PRJEB52753	SAMEA14371835	CENTRE FOR ECOLOGY AND HYDROLOGY, UNITED KINGDOM	Illumina NovaSeq 6000	METAGENOMIC	2021-04-10	United Kingdom	Europe		metagenome	51.770826 N 1.334693 W		soil	soil
ERR9924748	soil	False	False	WGS	298	1779761945	PRJEB52753	SAMEA14371837	CENTRE FOR ECOLOGY AND HYDROLOGY, UNITED KINGDOM	Illumina NovaSeq 6000	METAGENOMIC	2021-04-10	United Kingdom	Europe		metagenome	51.77259 N 1.332942 W		soil	soil
ERR9924749	soil	False	False	WGS	298	6144144974	PRJEB52753	SAMEA14371838	CENTRE FOR ECOLOGY AND HYDROLOGY, UNITED KINGDOM	Illumina NovaSeq 6000	METAGENOMIC	2020-07-09	United Kingdom	Europe		metagenome	51.770826 N 1.334693 W		soil	soil
ERR9924751	soil	False	False	WGS	297	4594406869	PRJEB52753	SAMEA14371840	CENTRE FOR ECOLOGY AND HYDROLOGY, UNITED KINGDOM	Illumina NovaSeq 6000	METAGENOMIC	2020-03-11	United Kingdom	Europe		metagenome	51.77259 N 1.332942 W		soil	soil
ERR9924753	soil	False	False	WGS	298	7204682908	PRJEB52753	SAMEA14371842	CENTRE FOR ECOLOGY AND HYDROLOGY, UNITED KINGDOM	Illumina NovaSeq 6000	METAGENOMIC	2020-10-16	Austria	Europe		metagenome	47.12754 N 12.621 E		soil	soil
ERR9924754	soil	False	False	WGS	299	3545414099	PRJEB52753	SAMEA14371843	CENTRE FOR ECOLOGY AND HYDROLOGY, UNITED KINGDOM	Illumina NovaSeq 6000	METAGENOMIC	2020-10-28	Austria	Europe		metagenome	47.13377 N 12.62526 E		soil	soil
ERR9924755	soil	False	False	WGS	298	12735244899	PRJEB52753	SAMEA14371844	CENTRE FOR ECOLOGY AND HYDROLOGY, UNITED KINGDOM	Illumina NovaSeq 6000	METAGENOMIC	2020-01-11	Austria	Europe		metagenome	47.12776 N 12.62147 E		soil	soil
ERR9924759	soil	False	False	WGS	298	8663212947	PRJEB52753	SAMEA14371848	CENTRE FOR ECOLOGY AND HYDROLOGY, UNITED KINGDOM	Illumina NovaSeq 6000	METAGENOMIC	2020-07-17	Austria	Europe		metagenome	47.12754 N 12.621 E		soil	soil
ERR9924760	soil	False	False	WGS	299	9040248482	PRJEB52753	SAMEA14371849	CENTRE FOR ECOLOGY AND HYDROLOGY, UNITED KINGDOM	Illumina NovaSeq 6000	METAGENOMIC	2020-10-28	Austria	Europe		metagenome	47.13377 N 12.62526 E		soil	soil
ERR9924761	soil	False	False	WGS	298	2280193580	PRJEB52753	SAMEA14371850	CENTRE FOR ECOLOGY AND HYDROLOGY, UNITED KINGDOM	Illumina NovaSeq 6000	METAGENOMIC	2020-11-03	Austria	Europe		metagenome	47.12776 N 12.62147 E		soil	soil
ERR9924765	soil	False	False	WGS	299	5126478559	PRJEB52753	SAMEA14371854	CENTRE FOR ECOLOGY AND HYDROLOGY, UNITED KINGDOM	Illumina NovaSeq 6000	METAGENOMIC	2021-09-07	Austria	Europe		metagenome	47.12754 N 12.621 E		soil	soil
ERR9924766	soil	False	False	WGS	297	2293691511	PRJEB52753	SAMEA14371855	CENTRE FOR ECOLOGY AND HYDROLOGY, UNITED KINGDOM	Illumina NovaSeq 6000	METAGENOMIC	2022-01-28	Austria	Europe		metagenome	47.13377 N 12.62526 E		soil	soil
ERR9924767	soil	False	False	WGS	298	6556290141	PRJEB52753	SAMEA14371856	CENTRE FOR ECOLOGY AND HYDROLOGY, UNITED KINGDOM	Illumina NovaSeq 6000	METAGENOMIC	2022-01-10	Austria	Europe		metagenome	47.12776 N 12.62147 E		soil	soil
ERR9924771	soil	False	False	WGS	298	2771151464	PRJEB52753	SAMEA14371890	CENTRE FOR ECOLOGY AND HYDROLOGY, UNITED KINGDOM	Illumina NovaSeq 6000	METAGENOMIC	2022-01-10	Austria	Europe		metagenome	47.12754 N 12.621 E		soil	soil
ERR9924772	soil	False	False	WGS	299	2716184763	PRJEB52753	SAMEA14371891	CENTRE FOR ECOLOGY AND HYDROLOGY, UNITED KINGDOM	Illumina NovaSeq 6000	METAGENOMIC	2022-01-28	Austria	Europe		metagenome	47.13377 N 12.62526 E		soil	soil
ERR9924773	soil	False	False	WGS	298	3317680372	PRJEB52753	SAMEA14371892	CENTRE FOR ECOLOGY AND HYDROLOGY, UNITED KINGDOM	Illumina NovaSeq 6000	METAGENOMIC	2022-03-22	Austria	Europe		metagenome	47.12776 N 12.62147 E		soil	soil
ERR9924774	soil	False	False	WGS	299	14442153422	PRJEB52753	SAMEA14371893	CENTRE FOR ECOLOGY AND HYDROLOGY, UNITED KINGDOM	Illumina NovaSeq 6000	METAGENOMIC	2022-03-22	Austria	Europe		metagenome	47.12754 N 12.621 E		soil	soil
ERR9924776	soil	False	False	WGS	298	2651302500	PRJEB52753	SAMEA14371895	CENTRE FOR ECOLOGY AND HYDROLOGY, UNITED KINGDOM	Illumina NovaSeq 6000	METAGENOMIC	2022-03-22	Austria	Europe		metagenome	47.12776 N 12.62147 E		soil	soil
ERR9924778	soil	False	False	WGS	299	6930698092	PRJEB52753	SAMEA14371897	CENTRE FOR ECOLOGY AND HYDROLOGY, UNITED KINGDOM	Illumina NovaSeq 6000	METAGENOMIC	2020-09-10	Austria	Europe		metagenome	47.13377 N 12.62526 E		soil	soil
ERR9924780	soil	False	False	WGS	299	11947011019	PRJEB52753	SAMEA14371899	CENTRE FOR ECOLOGY AND HYDROLOGY, UNITED KINGDOM	Illumina NovaSeq 6000	METAGENOMIC	2022-05-01	Austria	Europe		metagenome	47.12754 N 12.621 E		soil	soil
ERR9924783	soil	False	False	WGS	299	8497305365	PRJEB52753	SAMEA14371902	CENTRE FOR ECOLOGY AND HYDROLOGY, UNITED KINGDOM	Illumina NovaSeq 6000	METAGENOMIC	2021-06-14	Iceland	Europe		metagenome	65.76836 N 18.2332 W		soil	soil
ERR9924784	soil	False	False	WGS	299	7592207460	PRJEB52753	SAMEA14371903	CENTRE FOR ECOLOGY AND HYDROLOGY, UNITED KINGDOM	Illumina NovaSeq 6000	METAGENOMIC	2021-06-14	Iceland	Europe		metagenome	65.77253 N 18.24773 W		soil	soil
ERR9924785	soil	False	False	WGS	299	6745692021	PRJEB52753	SAMEA14371904	CENTRE FOR ECOLOGY AND HYDROLOGY, UNITED KINGDOM	Illumina NovaSeq 6000	METAGENOMIC	2021-06-14	Iceland	Europe		metagenome	65.76973 N 18.25132 W		soil	soil
ERR9924786	soil	False	False	WGS	299	6839373923	PRJEB52753	SAMEA14371905	CENTRE FOR ECOLOGY AND HYDROLOGY, UNITED KINGDOM	Illumina NovaSeq 6000	METAGENOMIC	2021-06-14	Iceland	Europe		metagenome	65.76836 N 18.2332 W		soil	soil
ERR9924787	soil	False	False	WGS	299	4303725386	PRJEB52753	SAMEA14371906	CENTRE FOR ECOLOGY AND HYDROLOGY, UNITED KINGDOM	Illumina NovaSeq 6000	METAGENOMIC	2019-10-21	Iceland	Europe		metagenome	65.77253 N 18.24773 W		soil	soil
ERR9924788	soil	False	False	WGS	299	7796991632	PRJEB52753	SAMEA14371907	CENTRE FOR ECOLOGY AND HYDROLOGY, UNITED KINGDOM	Illumina NovaSeq 6000	METAGENOMIC	2021-03-12	Iceland	Europe		metagenome	65.76973 N 18.25132 W		soil	soil
ERR9924790	soil	False	False	WGS	299	10037139705	PRJEB52753	SAMEA14371909	CENTRE FOR ECOLOGY AND HYDROLOGY, UNITED KINGDOM	Illumina NovaSeq 6000	METAGENOMIC	2019-10-23	Iceland	Europe		metagenome	65.77253 N 18.24773 W		soil	soil
ERR9924791	soil	False	False	WGS	299	8562217144	PRJEB52753	SAMEA14371910	CENTRE FOR ECOLOGY AND HYDROLOGY, UNITED KINGDOM	Illumina NovaSeq 6000	METAGENOMIC	2019-11-07	Iceland	Europe		metagenome	65.76973 N 18.25132 W		soil	soil
ERR9924792	soil	False	False	WGS	299	8696910749	PRJEB52753	SAMEA14371911	CENTRE FOR ECOLOGY AND HYDROLOGY, UNITED KINGDOM	Illumina NovaSeq 6000	METAGENOMIC	2019-11-05	Iceland	Europe		metagenome	65.76836 N 18.2332 W		soil	soil
ERR9924794	soil	False	False	WGS	299	4992355858	PRJEB52753	SAMEA14371913	CENTRE FOR ECOLOGY AND HYDROLOGY, UNITED KINGDOM	Illumina NovaSeq 6000	METAGENOMIC	2021-03-12	Iceland	Europe		metagenome	65.76973 N 18.25132 W		soil	soil
ERR9924795	soil	False	False	WGS	299	9763742648	PRJEB52753	SAMEA14371914	CENTRE FOR ECOLOGY AND HYDROLOGY, UNITED KINGDOM	Illumina NovaSeq 6000	METAGENOMIC	2021-04-29	Iceland	Europe		metagenome	65.76836 N 18.2332 W		soil	soil
ERR9924798	soil	False	False	WGS	299	4704313462	PRJEB52753	SAMEA14371948	CENTRE FOR ECOLOGY AND HYDROLOGY, UNITED KINGDOM	Illumina NovaSeq 6000	METAGENOMIC	2021-04-30	Iceland	Europe		metagenome	65.76836 N 18.2332 W		soil	soil
ERR9924799	soil	False	False	WGS	299	5518253670	PRJEB52753	SAMEA14371949	CENTRE FOR ECOLOGY AND HYDROLOGY, UNITED KINGDOM	Illumina NovaSeq 6000	METAGENOMIC	2021-10-27	Iceland	Europe		metagenome	65.77253 N 18.24773 W		soil	soil
ERR9924800	soil	False	False	WGS	299	6785345503	PRJEB52753	SAMEA14371950	CENTRE FOR ECOLOGY AND HYDROLOGY, UNITED KINGDOM	Illumina NovaSeq 6000	METAGENOMIC	2021-08-24	Iceland	Europe		metagenome	65.76973 N 18.25132 W		soil	soil
ERR9924802	soil	False	False	WGS	299	4353475437	PRJEB52753	SAMEA14371952	CENTRE FOR ECOLOGY AND HYDROLOGY, UNITED KINGDOM	Illumina NovaSeq 6000	METAGENOMIC	2020-06-15	Iceland	Europe		metagenome	65.77253 N 18.24773 W		soil	soil
ERR9924803	soil	False	False	WGS	299	7706058874	PRJEB52753	SAMEA14371953	CENTRE FOR ECOLOGY AND HYDROLOGY, UNITED KINGDOM	Illumina NovaSeq 6000	METAGENOMIC	2021-05-21	Iceland	Europe		metagenome	65.76973 N 18.25132 W		soil	soil
ERR9924804	soil	False	False	WGS	299	4135494604	PRJEB52753	SAMEA14371954	CENTRE FOR ECOLOGY AND HYDROLOGY, UNITED KINGDOM	Illumina NovaSeq 6000	METAGENOMIC	2021-08-01	Iceland	Europe		metagenome	65.76836 N 18.2332 W		soil	soil
ERR9924805	soil	False	False	WGS	299	5646749006	PRJEB52753	SAMEA14371955	CENTRE FOR ECOLOGY AND HYDROLOGY, UNITED KINGDOM	Illumina NovaSeq 6000	METAGENOMIC	2021-12-01	Iceland	Europe		metagenome	65.77253 N 18.24773 W		soil	soil
ERR9924806	soil	False	False	WGS	299	7508644049	PRJEB52753	SAMEA14371956	CENTRE FOR ECOLOGY AND HYDROLOGY, UNITED KINGDOM	Illumina NovaSeq 6000	METAGENOMIC	2021-05-21	Iceland	Europe		metagenome	65.76973 N 18.25132 W		soil	soil
ERR9924807	soil	False	False	WGS	299	11309282071	PRJEB52753	SAMEA14371957	CENTRE FOR ECOLOGY AND HYDROLOGY, UNITED KINGDOM	Illumina NovaSeq 6000	METAGENOMIC	2021-07-19	Iceland	Europe		metagenome	65.76836 N 18.2332 W		soil	soil
ERR9924809	soil	False	False	WGS	299	10549118551	PRJEB52753	SAMEA14371959	CENTRE FOR ECOLOGY AND HYDROLOGY, UNITED KINGDOM	Illumina NovaSeq 6000	METAGENOMIC	2021-12-01	Iceland	Europe		metagenome	65.76973 N 18.25132 W		soil	soil
ERR9924810	soil	False	False	WGS	299	4945274941	PRJEB52753	SAMEA14371960	CENTRE FOR ECOLOGY AND HYDROLOGY, UNITED KINGDOM	Illumina NovaSeq 6000	METAGENOMIC	2021-05-21	Iceland	Europe		metagenome	65.76836 N 18.2332 W		soil	soil
ERR9924811	soil	False	False	WGS	299	10763900016	PRJEB52753	SAMEA14371961	CENTRE FOR ECOLOGY AND HYDROLOGY, UNITED KINGDOM	Illumina NovaSeq 6000	METAGENOMIC	2021-12-01	Iceland	Europe		metagenome	65.77253 N 18.24773 W		soil	soil
ERR9924813	soil	False	False	WGS	299	9150177691	PRJEB52753	SAMEA14371963	CENTRE FOR ECOLOGY AND HYDROLOGY, UNITED KINGDOM	Illumina NovaSeq 6000	METAGENOMIC	2021-07-19	United Kingdom	Europe		metagenome	54.01216 N 2.78848 W		soil	soil
ERR9924815	soil	False	False	WGS	299	3923332908	PRJEB52753	SAMEA14371965	CENTRE FOR ECOLOGY AND HYDROLOGY, UNITED KINGDOM	Illumina NovaSeq 6000	METAGENOMIC	2021-07-19	United Kingdom	Europe		metagenome	54.00917 N 2.76848 W		soil	soil
ERR9924817	soil	False	False	WGS	299	7783181933	PRJEB52753	SAMEA14371967	CENTRE FOR ECOLOGY AND HYDROLOGY, UNITED KINGDOM	Illumina NovaSeq 6000	METAGENOMIC	2022-03-22	United Kingdom	Europe		metagenome	54.0407 N 2.77404 W		soil	soil
ERR9924818	soil	False	False	WGS	299	6126844174	PRJEB52753	SAMEA14371968	CENTRE FOR ECOLOGY AND HYDROLOGY, UNITED KINGDOM	Illumina NovaSeq 6000	METAGENOMIC	2021-06-14	United Kingdom	Europe		metagenome	54.00917 N 2.76848 W		soil	soil
ERR9924819	soil	False	False	WGS	299	14839104779	PRJEB52753	SAMEA14371969	CENTRE FOR ECOLOGY AND HYDROLOGY, UNITED KINGDOM	Illumina NovaSeq 6000	METAGENOMIC	2020-11-03	United Kingdom	Europe		metagenome	54.01216 N 2.78848 W		soil	soil
ERR9924820	soil	False	False	WGS	299	7220216869	PRJEB52753	SAMEA14371970	CENTRE FOR ECOLOGY AND HYDROLOGY, UNITED KINGDOM	Illumina NovaSeq 6000	METAGENOMIC	2020-09-22	United Kingdom	Europe		metagenome	54.0407 N 2.77404 W		soil	soil
ERR9924822	soil	False	False	WGS	299	6327741109	PRJEB52753	SAMEA14371972	CENTRE FOR ECOLOGY AND HYDROLOGY, UNITED KINGDOM	Illumina NovaSeq 6000	METAGENOMIC	2020-09-22	United Kingdom	Europe		metagenome	54.01216 N 2.78848 W		soil	soil
ERR9924824	soil	False	False	WGS	299	5447782977	PRJEB52753	SAMEA14371974	CENTRE FOR ECOLOGY AND HYDROLOGY, UNITED KINGDOM	Illumina NovaSeq 6000	METAGENOMIC	2020-07-07	United Kingdom	Europe		metagenome	54.00917 N 2.76848 W		soil	soil
ERR9924827	soil	False	False	WGS	299	9564709741	PRJEB52753	SAMEA14371977	CENTRE FOR ECOLOGY AND HYDROLOGY, UNITED KINGDOM	Illumina NovaSeq 6000	METAGENOMIC	2022-05-01	United Kingdom	Europe		metagenome	54.00917 N 2.76848 W		soil	soil
ERR9924828	soil	False	False	WGS	299	6487534956	PRJEB52753	SAMEA14372008	CENTRE FOR ECOLOGY AND HYDROLOGY, UNITED KINGDOM	Illumina NovaSeq 6000	METAGENOMIC	2022-03-22	United Kingdom	Europe		metagenome	54.01216 N 2.78848 W		soil	soil
ERR9924832	soil	False	False	WGS	299	6497712129	PRJEB52753	SAMEA14372012	CENTRE FOR ECOLOGY AND HYDROLOGY, UNITED KINGDOM	Illumina NovaSeq 6000	METAGENOMIC	2022-05-01	United Kingdom	Europe		metagenome	54.0407 N 2.77404 W		soil	soil
ERR9924833	soil	False	False	WGS	299	5544255843	PRJEB52753	SAMEA14372013	CENTRE FOR ECOLOGY AND HYDROLOGY, UNITED KINGDOM	Illumina NovaSeq 6000	METAGENOMIC	2022-05-01	United Kingdom	Europe		metagenome	54.00917 N 2.76848 W		soil	soil
ERR9924834	soil	False	False	WGS	299	7410729877	PRJEB52753	SAMEA14372014	CENTRE FOR ECOLOGY AND HYDROLOGY, UNITED KINGDOM	Illumina NovaSeq 6000	METAGENOMIC	2022-05-01	United Kingdom	Europe		metagenome	54.01216 N 2.78848 W		soil	soil
ERR9924838	soil	False	False	WGS	299	7758305169	PRJEB52753	SAMEA14372018	CENTRE FOR ECOLOGY AND HYDROLOGY, UNITED KINGDOM	Illumina NovaSeq 6000	METAGENOMIC	2021-06-14	United Kingdom	Europe		metagenome	54.0407 N 2.77404 W		soil	soil
ERR9924839	soil	False	False	WGS	299	7517437456	PRJEB52753	SAMEA14372019	CENTRE FOR ECOLOGY AND HYDROLOGY, UNITED KINGDOM	Illumina NovaSeq 6000	METAGENOMIC	2021-06-14	United Kingdom	Europe		metagenome	54.00917 N 2.76848 W		soil	soil
ERR9924840	soil	False	False	WGS	299	11065724319	PRJEB52753	SAMEA14372020	CENTRE FOR ECOLOGY AND HYDROLOGY, UNITED KINGDOM	Illumina NovaSeq 6000	METAGENOMIC	2022-05-01	United Kingdom	Europe		metagenome	54.01216 N 2.78848 W		soil	soil
ERR9924841	soil	False	False	WGS	299	6423912362	PRJEB52753	SAMEA14372021	CENTRE FOR ECOLOGY AND HYDROLOGY, UNITED KINGDOM	Illumina NovaSeq 6000	METAGENOMIC	2022-05-01	United Kingdom	Europe		metagenome	54.0407 N 2.77404 W		soil	soil
ERR9924842	soil	False	False	WGS	299	5276302192	PRJEB52753	SAMEA14372022	CENTRE FOR ECOLOGY AND HYDROLOGY, UNITED KINGDOM	Illumina NovaSeq 6000	METAGENOMIC	2022-05-01	United Kingdom	Europe		metagenome	54.00917 N 2.76848 W		soil	soil
ERR9924843	soil	False	False	WGS	299	5807395492	PRJEB52753	SAMEA14372023	CENTRE FOR ECOLOGY AND HYDROLOGY, UNITED KINGDOM	Illumina NovaSeq 6000	METAGENOMIC	2022-05-01	Sweden	Europe		metagenome	68.28718 N 19.17299 E		soil	soil
ERR9924844	soil	False	False	WGS	299	5373719994	PRJEB52753	SAMEA14372024	CENTRE FOR ECOLOGY AND HYDROLOGY, UNITED KINGDOM	Illumina NovaSeq 6000	METAGENOMIC	2022-05-01	Sweden	Europe		metagenome	68.296555 N 19.17226 E		soil	soil
ERR9924845	soil	False	False	WGS	299	12610963941	PRJEB52753	SAMEA14372025	CENTRE FOR ECOLOGY AND HYDROLOGY, UNITED KINGDOM	Illumina NovaSeq 6000	METAGENOMIC	2022-05-01	Sweden	Europe		metagenome	68.29647 N 19.17145 E		soil	soil
ERR9924846	soil	False	False	WGS	299	8980534091	PRJEB52753	SAMEA14372026	CENTRE FOR ECOLOGY AND HYDROLOGY, UNITED KINGDOM	Illumina NovaSeq 6000	METAGENOMIC	2022-05-01	Sweden	Europe		metagenome	68.28718 N 19.17299 E		soil	soil
ERR9924847	soil	False	False	WGS	299	6026140596	PRJEB52753	SAMEA14372027	CENTRE FOR ECOLOGY AND HYDROLOGY, UNITED KINGDOM	Illumina NovaSeq 6000	METAGENOMIC	2022-05-01	Sweden	Europe		metagenome	68.296555 N 19.17226 E		soil	soil
ERR9924848	soil	False	False	WGS	299	8158404540	PRJEB52753	SAMEA14372028	CENTRE FOR ECOLOGY AND HYDROLOGY, UNITED KINGDOM	Illumina NovaSeq 6000	METAGENOMIC	2018	Sweden	Europe		metagenome	68.29647 N 19.17145 E		soil	soil
ERR9924849	soil	False	False	WGS	299	5122416031	PRJEB52753	SAMEA14372029	CENTRE FOR ECOLOGY AND HYDROLOGY, UNITED KINGDOM	Illumina NovaSeq 6000	METAGENOMIC	2018	Sweden	Europe		metagenome	68.28718 N 19.17299 E		soil	soil
ERR9924852	soil	False	False	WGS	299	7119665581	PRJEB52753	SAMEA14372032	CENTRE FOR ECOLOGY AND HYDROLOGY, UNITED KINGDOM	Illumina NovaSeq 6000	METAGENOMIC	2018	Sweden	Europe		metagenome	68.28718 N 19.17299 E		soil	soil
ERR9924858	soil	False	False	WGS	299	7358671621	PRJEB52753	SAMEA14372068	CENTRE FOR ECOLOGY AND HYDROLOGY, UNITED KINGDOM	Illumina NovaSeq 6000	METAGENOMIC	2018	Sweden	Europe		metagenome	68.28718 N 19.17299 E		soil	soil
ERR9924860	soil	False	False	WGS	299	11692660823	PRJEB52753	SAMEA14372070	CENTRE FOR ECOLOGY AND HYDROLOGY, UNITED KINGDOM	Illumina NovaSeq 6000	METAGENOMIC	2018	Sweden	Europe		metagenome	68.29647 N 19.17145 E		soil	soil
ERR9924862	soil	False	False	WGS	299	9252736541	PRJEB52753	SAMEA14372072	CENTRE FOR ECOLOGY AND HYDROLOGY, UNITED KINGDOM	Illumina NovaSeq 6000	METAGENOMIC	2018	Sweden	Europe		metagenome	68.296555 N 19.17226 E		soil	soil
ERR9924864	soil	False	False	WGS	299	5175216342	PRJEB52753	SAMEA14372074	CENTRE FOR ECOLOGY AND HYDROLOGY, UNITED KINGDOM	Illumina NovaSeq 6000	METAGENOMIC	2018	Sweden	Europe		metagenome	68.28718 N 19.17299 E		soil	soil
ERR9924865	soil	False	False	WGS	299	7322360607	PRJEB52753	SAMEA14372075	CENTRE FOR ECOLOGY AND HYDROLOGY, UNITED KINGDOM	Illumina NovaSeq 6000	METAGENOMIC	2018	Sweden	Europe		metagenome	68.296555 N 19.17226 E		soil	soil
ERR9924866	soil	False	False	WGS	299	5276235217	PRJEB52753	SAMEA14372076	CENTRE FOR ECOLOGY AND HYDROLOGY, UNITED KINGDOM	Illumina NovaSeq 6000	METAGENOMIC	2018	Sweden	Europe		metagenome	68.29647 N 19.17145 E		soil	soil
ERR9924868	soil	False	False	WGS	299	6386834662	PRJEB52753	SAMEA14372078	CENTRE FOR ECOLOGY AND HYDROLOGY, UNITED KINGDOM	Illumina NovaSeq 6000	METAGENOMIC	2018	Sweden	Europe		metagenome	68.296555 N 19.17226 E		soil	soil
ERR9924869	soil	False	False	WGS	299	7942737973	PRJEB52753	SAMEA14372079	CENTRE FOR ECOLOGY AND HYDROLOGY, UNITED KINGDOM	Illumina NovaSeq 6000	METAGENOMIC	2018	Sweden	Europe		metagenome	68.29647 N 19.17145 E		soil	soil
ERR9924870	soil	False	False	WGS	299	10614436654	PRJEB52753	SAMEA14372080	CENTRE FOR ECOLOGY AND HYDROLOGY, UNITED KINGDOM	Illumina NovaSeq 6000	METAGENOMIC	2018	Sweden	Europe		metagenome	68.28718 N 19.17299 E		soil	soil
ERR9924871	soil	False	False	WGS	299	8541648829	PRJEB52753	SAMEA14372081	CENTRE FOR ECOLOGY AND HYDROLOGY, UNITED KINGDOM	Illumina NovaSeq 6000	METAGENOMIC	2018	Sweden	Europe		metagenome	68.296555 N 19.17226 E		soil	soil
ERR9924872	soil	False	False	WGS	299	9255270899	PRJEB52753	SAMEA14372082	CENTRE FOR ECOLOGY AND HYDROLOGY, UNITED KINGDOM	Illumina NovaSeq 6000	METAGENOMIC	2018	Sweden	Europe		metagenome	68.29647 N 19.17145 E		soil	soil
ERR9924873	soil	False	False	WGS	299	9726130270	PRJEB52753	SAMEA14372083	CENTRE FOR ECOLOGY AND HYDROLOGY, UNITED KINGDOM	Illumina NovaSeq 6000	METAGENOMIC	2018	Russia	Europe		metagenome	47.912044 N 45.375451 E		soil	soil
ERR9924880	soil	False	False	WGS	299	15155054318	PRJEB52753	SAMEA14372090	CENTRE FOR ECOLOGY AND HYDROLOGY, UNITED KINGDOM	Illumina NovaSeq 6000	METAGENOMIC	2018	Russia	Europe		metagenome	47.912044 N 45.375451 E		soil	soil
ERR9924885	soil	False	False	WGS	299	14438131796	PRJEB52753	SAMEA14372095	CENTRE FOR ECOLOGY AND HYDROLOGY, UNITED KINGDOM	Illumina NovaSeq 6000	METAGENOMIC	2018	Russia	Europe		metagenome	47.912044 N 45.375451 E		soil	soil
ERR9924886	soil	False	False	WGS	299	13689963602	PRJEB52753	SAMEA14372096	CENTRE FOR ECOLOGY AND HYDROLOGY, UNITED KINGDOM	Illumina NovaSeq 6000	METAGENOMIC	2018	Russia	Europe		metagenome	47.912044 N 45.375451 E		soil	soil
ERR9924890	soil	False	False	WGS	299	12805133904	PRJEB52753	SAMEA14372120	CENTRE FOR ECOLOGY AND HYDROLOGY, UNITED KINGDOM	Illumina NovaSeq 6000	METAGENOMIC	2018	Russia	Europe		metagenome	47.912044 N 45.375451 E		soil	soil
ERR9924891	soil	False	False	WGS	299	10225486604	PRJEB52753	SAMEA14372121	CENTRE FOR ECOLOGY AND HYDROLOGY, UNITED KINGDOM	Illumina NovaSeq 6000	METAGENOMIC	2018	Russia	Europe		metagenome	47.912044 N 45.375451 E		soil	soil
ERR9924892	soil	False	False	WGS	299	8862437481	PRJEB52753	SAMEA14372122	CENTRE FOR ECOLOGY AND HYDROLOGY, UNITED KINGDOM	Illumina NovaSeq 6000	METAGENOMIC	2018	Russia	Europe		metagenome	47.912044 N 45.375451 E		soil	soil
ERR9924895	soil	False	False	WGS	299	11018629738	PRJEB52753	SAMEA14372125	CENTRE FOR ECOLOGY AND HYDROLOGY, UNITED KINGDOM	Illumina NovaSeq 6000	METAGENOMIC	2018	Russia	Europe		metagenome	47.912044 N 45.375451 E		soil	soil
ERR9924898	soil	False	False	WGS	299	9425029161	PRJEB52753	SAMEA14372128	CENTRE FOR ECOLOGY AND HYDROLOGY, UNITED KINGDOM	Illumina NovaSeq 6000	METAGENOMIC	2018	Russia	Europe		metagenome	47.912044 N 45.375451 E		soil	soil
ERR9924899	soil	False	False	WGS	298	16828584574	PRJEB52753	SAMEA14372129	CENTRE FOR ECOLOGY AND HYDROLOGY, UNITED KINGDOM	Illumina NovaSeq 6000	METAGENOMIC	2018	Russia	Europe		metagenome	47.912044 N 45.375451 E		soil	soil
ERR9924903	soil	False	False	WGS	299	8276082586	PRJEB52753	SAMEA14372133	CENTRE FOR ECOLOGY AND HYDROLOGY, UNITED KINGDOM	Illumina NovaSeq 6000	METAGENOMIC	2018	Greece	Europe		metagenome	40.622991 N 23.074035 E		soil	soil
ERR9924904	soil	False	False	WGS	298	16826292819	PRJEB52753	SAMEA14372134	CENTRE FOR ECOLOGY AND HYDROLOGY, UNITED KINGDOM	Illumina NovaSeq 6000	METAGENOMIC	2018	Greece	Europe		metagenome	40.617725 N 23.056105 E		soil	soil
ERR9924905	soil	False	False	WGS	299	12439101801	PRJEB52753	SAMEA14372135	CENTRE FOR ECOLOGY AND HYDROLOGY, UNITED KINGDOM	Illumina NovaSeq 6000	METAGENOMIC	2018	Greece	Europe		metagenome	40.619619 N 23.082481 E		soil	soil
ERR9924906	soil	False	False	WGS	299	9219009693	PRJEB52753	SAMEA14372137	CENTRE FOR ECOLOGY AND HYDROLOGY, UNITED KINGDOM	Illumina NovaSeq 6000	METAGENOMIC	2018	Spain	Europe		metagenome	40.13179 N 3.51384 W		soil	soil
ERR9924909	soil	False	False	WGS	299	7014810279	PRJEB52753	SAMEA14372141	CENTRE FOR ECOLOGY AND HYDROLOGY, UNITED KINGDOM	Illumina NovaSeq 6000	METAGENOMIC	2018	Estonia	Europe		metagenome	58.725926 N 23.600713 E		soil	soil
ERR9924910	soil	False	False	WGS	299	11682110831	PRJEB52753	SAMEA14372142	CENTRE FOR ECOLOGY AND HYDROLOGY, UNITED KINGDOM	Illumina NovaSeq 6000	METAGENOMIC	2018	Germany	Europe		metagenome	51.391595 N 11.874851 E		soil	soil
ERR9924911	soil	False	False	WGS	299	6660665100	PRJEB52753	SAMEA14372143	CENTRE FOR ECOLOGY AND HYDROLOGY, UNITED KINGDOM	Illumina NovaSeq 6000	METAGENOMIC	2018	Germany	Europe		metagenome	51.392324 N 11.879007 E		soil	soil
ERR9924912	soil	False	False	WGS	299	10473180606	PRJEB52753	SAMEA14372144	CENTRE FOR ECOLOGY AND HYDROLOGY, UNITED KINGDOM	Illumina NovaSeq 6000	METAGENOMIC	2018	Germany	Europe		metagenome	51.392392 N 11.878513 E		soil	soil
ERR9924913	soil	False	False	WGS	299	7444703570	PRJEB52753	SAMEA14372145	CENTRE FOR ECOLOGY AND HYDROLOGY, UNITED KINGDOM	Illumina NovaSeq 6000	METAGENOMIC	2018	United Kingdom	Europe		metagenome	51.771032 N 1.33246 W		soil	soil
ERR9924914	soil	False	False	WGS	299	15105815226	PRJEB52753	SAMEA14372146	CENTRE FOR ECOLOGY AND HYDROLOGY, UNITED KINGDOM	Illumina NovaSeq 6000	METAGENOMIC	2018	United Kingdom	Europe		metagenome	51.77259 N 1.332942 W		soil	soil
ERR9924916	soil	False	False	WGS	299	11516191073	PRJEB52753	SAMEA14372148	CENTRE FOR ECOLOGY AND HYDROLOGY, UNITED KINGDOM	Illumina NovaSeq 6000	METAGENOMIC	2018	Austria	Europe		metagenome	47.12754 N 12.621 E		soil	soil
ERR9924917	soil	False	False	WGS	299	7614531012	PRJEB52753	SAMEA14372149	CENTRE FOR ECOLOGY AND HYDROLOGY, UNITED KINGDOM	Illumina NovaSeq 6000	METAGENOMIC	2018	Austria	Europe		metagenome	47.13377 N 12.62526 E		soil	soil
ERR9924918	soil	False	False	WGS	299	5816990878	PRJEB52753	SAMEA14372150	CENTRE FOR ECOLOGY AND HYDROLOGY, UNITED KINGDOM	Illumina NovaSeq 6000	METAGENOMIC	2018	Austria	Europe		metagenome	47.12776 N 12.62147 E		soil	soil
ERR9924920	soil	False	False	WGS	299	13241660910	PRJEB52753	SAMEA14372152	CENTRE FOR ECOLOGY AND HYDROLOGY, UNITED KINGDOM	Illumina NovaSeq 6000	METAGENOMIC	2018	Iceland	Europe		metagenome	65.77253 N 18.24773 W		soil	soil
ERR9924921	soil	False	False	WGS	299	7723053998	PRJEB52753	SAMEA14372153	CENTRE FOR ECOLOGY AND HYDROLOGY, UNITED KINGDOM	Illumina NovaSeq 6000	METAGENOMIC	2018	Iceland	Europe		metagenome	65.76973 N 18.25132 W		soil	soil
ERR9924922	soil	False	False	WGS	299	16853580217	PRJEB52753	SAMEA14372154	CENTRE FOR ECOLOGY AND HYDROLOGY, UNITED KINGDOM	Illumina NovaSeq 6000	METAGENOMIC	2018	United Kingdom	Europe		metagenome	54.01216 N 2.78848 W		soil	soil
ERR9924923	soil	False	False	WGS	299	9306462231	PRJEB52753	SAMEA14372155	CENTRE FOR ECOLOGY AND HYDROLOGY, UNITED KINGDOM	Illumina NovaSeq 6000	METAGENOMIC	2018	United Kingdom	Europe		metagenome	54.0407 N 2.77404 W		soil	soil
ERR9924925	soil	False	False	WGS	299	12080889631	PRJEB52753	SAMEA14372157	CENTRE FOR ECOLOGY AND HYDROLOGY, UNITED KINGDOM	Illumina NovaSeq 6000	METAGENOMIC	2018	Sweden	Europe		metagenome	68.28718 N 19.17299 E		soil	soil
ERR9924926	soil	False	False	WGS	299	7792819990	PRJEB52753	SAMEA14372158	CENTRE FOR ECOLOGY AND HYDROLOGY, UNITED KINGDOM	Illumina NovaSeq 6000	METAGENOMIC	2018	Sweden	Europe		metagenome	68.296555 N 19.17226 E		soil	soil
ERR9924927	soil	False	False	WGS	299	9060172191	PRJEB52753	SAMEA14372159	CENTRE FOR ECOLOGY AND HYDROLOGY, UNITED KINGDOM	Illumina NovaSeq 6000	METAGENOMIC	2018	Sweden	Europe		metagenome	68.29647 N 19.17145 E		soil	soil
ERR9924929	soil	False	False	WGS	299	9259251795	PRJEB52753	SAMEA14372161	CENTRE FOR ECOLOGY AND HYDROLOGY, UNITED KINGDOM	Illumina NovaSeq 6000	METAGENOMIC	2018	Russia	Europe		metagenome	47.912044 N 45.375451 E		soil	soil
ERR9924930	soil	False	False	WGS	299	8235172152	PRJEB52753	SAMEA14372162	CENTRE FOR ECOLOGY AND HYDROLOGY, UNITED KINGDOM	Illumina NovaSeq 6000	METAGENOMIC	2018	Russia	Europe		metagenome	47.912044 N 45.375451 E		soil	soil
ERR9963748	plant	False	False	WGS	302	16427924804	PRJEB54621	SAMEA110295402	PLANT SYSTEMS BIOLOGY (ORNL)	Illumina NovaSeq 6000	METAGENOMIC	2019-10-03	Iceland	Europe		moss metagenome	64.1138 N 20.496 W
ERR9963750	plant	False	False	WGS	302	16636197896	PRJEB54621	SAMEA110295404	PLANT SYSTEMS BIOLOGY (ORNL)	Illumina NovaSeq 6000	METAGENOMIC	2019-10-03	Iceland	Europe		moss metagenome	64.1141 N 20.4961 W
ERR9963752	plant	False	False	WGS	302	15952264536	PRJEB54621	SAMEA110295406	PLANT SYSTEMS BIOLOGY (ORNL)	Illumina NovaSeq 6000	METAGENOMIC	2019-10-03	Sweden	Europe		moss metagenome	64.183 N 19.5578 E
ERR9963754	plant	False	False	WGS	302	22018216604	PRJEB54621	SAMEA110295408	PLANT SYSTEMS BIOLOGY (ORNL)	Illumina NovaSeq 6000	METAGENOMIC	2019-10-03	France	Europe	France: Frasne	moss metagenome	46.8263 N 6.1724 E
ERR9963757	plant	False	False	WGS	302	20085660922	PRJEB54621	SAMEA110295411	PLANT SYSTEMS BIOLOGY (ORNL)	Illumina NovaSeq 6000	METAGENOMIC	2019-10-03	France	Europe	France: Frasne	moss metagenome	46.8263 N 6.1724 E
ERR9963758	plant	False	False	WGS	302	24959636204	PRJEB54621	SAMEA110295412	PLANT SYSTEMS BIOLOGY (ORNL)	Illumina NovaSeq 6000	METAGENOMIC	2019-10-03	France	Europe	France: Frasne	moss metagenome	46.8263 N 6.1724 E
ERR9963763	plant	False	False	WGS	302	20542120936	PRJEB54621	SAMEA110295417	PLANT SYSTEMS BIOLOGY (ORNL)	Illumina NovaSeq 6000	METAGENOMIC	2019-10-03	France	Europe	France: Frasne	moss metagenome	46.8263 N 6.1724 E
ERR9963766	plant	False	False	WGS	302	18481165726	PRJEB54621	SAMEA110295420	PLANT SYSTEMS BIOLOGY (ORNL)	Illumina NovaSeq 6000	METAGENOMIC	2019-10-03	France	Europe	France: Frasne	moss metagenome	46.8263 N 6.1724 E
ERR9963767	plant	False	False	WGS	302	21978842750	PRJEB54621	SAMEA110295421	PLANT SYSTEMS BIOLOGY (ORNL)	Illumina NovaSeq 6000	METAGENOMIC	2019-10-03	France	Europe	France: Frasne	moss metagenome	46.8263 N 6.1724 E
ERR9963770	plant	False	False	WGS	302	16699686450	PRJEB54621	SAMEA110295424	PLANT SYSTEMS BIOLOGY (ORNL)	Illumina NovaSeq 6000	METAGENOMIC	2019-10-03	France	Europe	France: Frasne	moss metagenome	46.8263 N 6.1724 E
ERR9963771	plant	False	False	WGS	302	16099294444	PRJEB54621	SAMEA110295425	PLANT SYSTEMS BIOLOGY (ORNL)	Illumina NovaSeq 6000	METAGENOMIC	2019-10-03	Iceland	Europe		moss metagenome	64.1122 N 20.5608 W
ERR9963772	plant	False	False	WGS	302	18351091608	PRJEB54621	SAMEA110295426	PLANT SYSTEMS BIOLOGY (ORNL)	Illumina NovaSeq 6000	METAGENOMIC	2019-10-03	Sweden	Europe		moss metagenome	64.183 N 19.5578 E
ERR9963774	plant	False	False	WGS	302	14357448440	PRJEB54621	SAMEA110295428	PLANT SYSTEMS BIOLOGY (ORNL)	Illumina NovaSeq 6000	METAGENOMIC	2019-10-03	Sweden	Europe		moss metagenome	64.183 N 19.5578 E
ERR9963776	plant	False	False	WGS	302	22608548084	PRJEB54621	SAMEA110295430	PLANT SYSTEMS BIOLOGY (ORNL)	Illumina NovaSeq 6000	METAGENOMIC	2019-10-03	Iceland	Europe		moss metagenome	64.6859 N 21.405 W
ERR9963779	plant	False	False	WGS	302	51286551134	PRJEB54621	SAMEA110295433	PLANT SYSTEMS BIOLOGY (ORNL)	Illumina NovaSeq 6000	METAGENOMIC	2019-10-03	Iceland	Europe		moss metagenome	64.6859 N 21.405 W
ERR9963780	plant	False	False	WGS	302	18492529986	PRJEB54621	SAMEA110295434	PLANT SYSTEMS BIOLOGY (ORNL)	Illumina NovaSeq 6000	METAGENOMIC	2019-10-03	Iceland	Europe		moss metagenome	64.6859 N 21.405 W
ERR9963781	plant	False	False	WGS	302	69927258024	PRJEB54621	SAMEA110295435	PLANT SYSTEMS BIOLOGY (ORNL)	Illumina NovaSeq 6000	METAGENOMIC	2019-10-03	Iceland	Europe		moss metagenome	64.6859 N 21.405 W
ERR9963783	plant	False	False	WGS	302	56326833588	PRJEB54621	SAMEA110295437	PLANT SYSTEMS BIOLOGY (ORNL)	Illumina NovaSeq 6000	METAGENOMIC	2019-10-03	Iceland	Europe		moss metagenome	64.6859 N 21.405 W
ERR9963784	plant	False	False	WGS	302	18816809432	PRJEB54621	SAMEA110295438	PLANT SYSTEMS BIOLOGY (ORNL)	Illumina NovaSeq 6000	METAGENOMIC	2019-10-03	Iceland	Europe		moss metagenome	64.583 N 21.9821 W
ERR9963786	plant	False	False	WGS	302	17016974596	PRJEB54621	SAMEA110295440	PLANT SYSTEMS BIOLOGY (ORNL)	Illumina NovaSeq 6000	METAGENOMIC	2019-10-03	Iceland	Europe		moss metagenome	64.6859 N 21.405 W
ERR9963787	plant	False	False	WGS	302	77710770766	PRJEB54621	SAMEA110295441	PLANT SYSTEMS BIOLOGY (ORNL)	Illumina NovaSeq 6000	METAGENOMIC	2019-10-03	Iceland	Europe		moss metagenome	64.6859 N 21.405 W
ERR9963788	plant	False	False	WGS	302	65042961892	PRJEB54621	SAMEA110295442	PLANT SYSTEMS BIOLOGY (ORNL)	Illumina NovaSeq 6000	METAGENOMIC	2019-10-03	Iceland	Europe		moss metagenome	64.6859 N 21.405 W
ERR9963789	plant	False	False	WGS	302	19117878366	PRJEB54621	SAMEA110295443	PLANT SYSTEMS BIOLOGY (ORNL)	Illumina NovaSeq 6000	METAGENOMIC	2019-10-03	Iceland	Europe		moss metagenome	64.6859 N 21.405 W
ERR9963793	plant	False	False	WGS	302	19105180474	PRJEB54621	SAMEA110295447	PLANT SYSTEMS BIOLOGY (ORNL)	Illumina NovaSeq 6000	METAGENOMIC	2019-10-03	Iceland	Europe		moss metagenome	64.1115 N 20.561 W
SRR1000269	air	False	False	WGS	449	412774261	PRJNA218551	SAMN02359147	JCVI	454 GS FLX Titanium	METAGENOMIC	2007-10-11	USA	North America	USA: New York City, NY	air metagenome	40.7572 N 73.9867 W	air	Office bldg, outdoor	air
SRR12347192	freshwater	False	False	WGS	302	17158999156	PRJNA617093	SAMN14506227	JGI	Illumina NovaSeq 6000	METAGENOMIC	2013-01-01	USA	North America	USA: South Carolina	algae metagenome	33.7434 N 82.2188 W
SRR12349737	freshwater	False	False	WGS	302	10053547686	PRJNA617105	SAMN14502548	JGI	Illumina NovaSeq 6000	METAGENOMIC	2010-08-22	USA	North America	USA: Laie Falls, Oahu, Hawaii	algae metagenome	21.6028 N 157.956 W
SRR12360545	freshwater	False	False	WGS	300	8221202400	PRJNA448579	SAMN15677993	BANFIELDLAB	Illumina HiSeq 4000	METAGENOMIC	2017-07-23	USA	North America	USA: California, Eel River, South Fork Eel River, near Phillipsville	microbial mat metagenome	40.2052522 N 123.78859 W
SRR12360547	freshwater	False	False	WGS	301	12571973272	PRJNA448579	SAMN15677991	BANFIELDLAB	Illumina HiSeq 4000	METAGENOMIC	2017-07-20	USA	North America	USA: California, Eel River, Trout Creek	microbial mat metagenome	39.3770439 N 123.06486 W
SRR12360548	freshwater	False	False	WGS	300	8653910100	PRJNA448579	SAMN15677990	BANFIELDLAB	Illumina HiSeq 4000	METAGENOMIC	2017-07-20	USA	North America	USA: California, Eel River, Mainstem Eel River, near confluence with Trout Creek	microbial mat metagenome	39.374281 N 123.06467 W
SRR12360549	freshwater	False	False	WGS	301	10633655640	PRJNA448579	SAMN15677989	BANFIELDLAB	Illumina HiSeq 4000	METAGENOMIC	2017-07-20	USA	North America	USA: California, Eel River, South Forke Eel River, upstream of confluence with Mud Creek	microbial mat metagenome	39.6445109 N 123.61621 W
SRR12360550	freshwater	False	False	WGS	185	4512133050	PRJNA448579	SAMN15677988	BANFIELDLAB	Illumina HiSeq 4000	METAGENOMIC	2017-07-19	USA	North America	USA: California, Eel River, Cedar Creek	microbial mat metagenome	39.8392193 N 123.70897 W
SRR12360551	freshwater	False	False	WGS	301	11379320702	PRJNA448579	SAMN15678022	BANFIELDLAB	Illumina HiSeq 4000	METAGENOMIC	2017-08-15	USA	North America	USA: California, Eel River, Rattlesnake Creek	microbial mat metagenome	39.8285571 N 123.57750 W
SRR12360552	freshwater	False	False	WGS	301	6825519252	PRJNA448579	SAMN15678021	BANFIELDLAB	Illumina HiSeq 4000	METAGENOMIC	2017-08-15	USA	North America	USA: California, Eel River, South Fork Eel River, near Leggett	microbial mat metagenome	39.86447098 N 123.7217 W
SRR12360554	freshwater	False	False	WGS	301	7675760480	PRJNA448579	SAMN15678019	BANFIELDLAB	Illumina HiSeq 4000	METAGENOMIC	2017-08-14	USA	North America	USA: California, Eel River, Middle Fork Eel River	microbial mat metagenome	39.8288986 N 123.07068 W
SRR12360555	freshwater	False	False	WGS	301	12259153584	PRJNA448579	SAMN15678018	BANFIELDLAB	Illumina HiSeq 4000	METAGENOMIC	2017-08-13	USA	North America	USA: California, Eel River, South Fork Eel River, near confluence with Elk Creek	microbial mat metagenome	40.2794341 N 123.85461 W
SRR12360558	freshwater	False	False	WGS	301	6579563452	PRJNA448579	SAMN15678015	BANFIELDLAB	Illumina HiSeq 4000	METAGENOMIC	2017-08-15	USA	North America	USA: California, Eel River, South Fork Eel River, near Leggett	microbial mat metagenome	39.8644709 N 123.7218 W
SRR12360560	freshwater	False	False	WGS	301	7840327716	PRJNA448579	SAMN15677987	BANFIELDLAB	Illumina HiSeq 4000	METAGENOMIC	2017-07-19	USA	North America	USA: California, Eel River, South Fork Eel River, near Angelo Coast Range Reserve Headquarters	microbial mat metagenome	39.7185914 N 123.65351 W
SRR12360561	freshwater	False	False	WGS	300	7759774500	PRJNA448579	SAMN15678013	BANFIELDLAB	Illumina HiSeq 4000	METAGENOMIC	2017-08-15	USA	North America	USA: California, Eel River, Red Mountain Creek	microbial mat metagenome	39.9293413 N 123.75927 W
SRR12360562	freshwater	False	False	WGS	301	7688274570	PRJNA448579	SAMN15678012	BANFIELDLAB	Illumina HiSeq 4000	METAGENOMIC	2017-08-14	USA	North America	USA: California, Eel River, Williams Creek	microbial mat metagenome	39.8200659 N 123.13527 W
SRR12360564	freshwater	False	False	WGS	301	5750802454	PRJNA448579	SAMN15678010	BANFIELDLAB	Illumina HiSeq 4000	METAGENOMIC	2017-08-14	USA	North America	USA: California, Eel River, Middle Fork Eel River	microbial mat metagenome	39.828975 N 123.070489 W
SRR12360565	freshwater	False	False	WGS	301	5702832990	PRJNA448579	SAMN15678009	BANFIELDLAB	Illumina HiSeq 4000	METAGENOMIC	2017-08-13	USA	North America	USA: California, Eel River, South Fork Eel River, near Leggett	microbial mat metagenome	39.9737974 N 123.80284 W
SRR12360569	freshwater	False	False	WGS	301	8763797302	PRJNA448579	SAMN15678005	BANFIELDLAB	Illumina HiSeq 4000	METAGENOMIC	2017-08-10	USA	North America	USA: California, Russian River, near Cloverdale airport	microbial mat metagenome	38.7740322 N 122.98784 W
SRR12360570	freshwater	False	False	WGS	300	7747332600	PRJNA448579	SAMN15678004	BANFIELDLAB	Illumina HiSeq 4000	METAGENOMIC	2017-08-10	USA	North America	USA: California, Russian River, near Cloverdale airport	microbial mat metagenome	38.7740323 N 122.98785 W
SRR12360572	freshwater	False	False	WGS	301	7123896818	PRJNA448579	SAMN15678003	BANFIELDLAB	Illumina HiSeq 4000	METAGENOMIC	2017-08-08	USA	North America	USA: California, Eel River, South Fork Eel River, downstream of confluence with Fox Creek	microbial mat metagenome	39.7402942 N 123.63251 W
SRR12360574	freshwater	False	False	WGS	301	9101869160	PRJNA448579	SAMN15678001	BANFIELDLAB	Illumina HiSeq 4000	METAGENOMIC	2017-07-31	USA	North America	USA: California, Eel River, Little Larabee Creek	microbial mat metagenome	40.4782684 N 123.78155 W
SRR12360575	freshwater	False	False	WGS	301	12364683868	PRJNA448579	SAMN15678000	BANFIELDLAB	Illumina HiSeq 4000	METAGENOMIC	2017-07-31	USA	North America	USA: California, Eel River, Bear Creek	microbial mat metagenome	40.431328 N 123.98452 W
SRR12360576	freshwater	False	False	WGS	301	12446645720	PRJNA448579	SAMN15677999	BANFIELDLAB	Illumina HiSeq 4000	METAGENOMIC	2017-07-31	USA	North America	USA: California, Eel River, Jordan Creek	microbial mat metagenome	40.4418634 N 124.03752 W
SRR12360577	freshwater	False	False	WGS	301	6803379166	PRJNA448579	SAMN15677998	BANFIELDLAB	Illumina HiSeq 4000	METAGENOMIC	2017-07-31	USA	North America	USA: California, Eel River, Jordan Creek	microbial mat metagenome	40.4418631 N 124.03752 W
SRR12360578	freshwater	False	False	WGS	300	7154746200	PRJNA448579	SAMN15677997	BANFIELDLAB	Illumina HiSeq 4000	METAGENOMIC	2017-07-30	USA	North America	USA: California, Eel River, Larabee Creek	microbial mat metagenome	40.4096247 N 123.93191 W
SRR12360579	freshwater	False	False	WGS	301	8432326566	PRJNA448579	SAMN15677996	BANFIELDLAB	Illumina HiSeq 4000	METAGENOMIC	2017-07-30	USA	North America	USA: California, Eel River, Larabee Creek	microbial mat metagenome	40.4096247 N 123.93194 W
SRR12360582	freshwater	False	False	WGS	300	8034428100	PRJNA448579	SAMN15677985	BANFIELDLAB	Illumina HiSeq 4000	METAGENOMIC	2017-07-19	USA	North America	USA: California, Eel River, Fox Creek	microbial mat metagenome	39.7402525 N 123.63161 W
SRR12485859	freshwater	False	False	WGS	193	3354025670	PRJNA658338	SAMN15866749	UNIVERSITY OF TRENTO	Illumina HiSeq 2500	METAGENOMIC	2017-03-30	Italy	Europe	Italy: Trentino-Alto Adige, Caldonazzo Lake	freshwater sediment metagenome	46.0189 N 11.2419 E
SRR12485863	freshwater	False	False	WGS	189	4535751211	PRJNA658338	SAMN15866765	UNIVERSITY OF TRENTO	Illumina HiSeq 2500	METAGENOMIC	2017-03-30	Italy	Europe	Italy: Trentino-Alto Adige, Caldonazzo Lake	freshwater metagenome	46.0189 N 11.2419 E
SRR12639241	freshwater	False	False	WGS	302	14866497828	PRJNA596373	SAMN13620057	PEKING UNIVERSITY	Illumina MiSeq	METAGENOMIC	2018-03-20	China	Asia	China: Yunnan	freshwater metagenome	25.67 N 100.12 E
SRR12639243	freshwater	False	False	WGS	302	12956696638	PRJNA596373	SAMN13620055	PEKING UNIVERSITY	Illumina MiSeq	METAGENOMIC	2018-03-20	China	Asia	China: Yunnan	freshwater metagenome	25.67 N 100.12 E
SRR12639246	freshwater	False	False	WGS	302	12937660068	PRJNA596373	SAMN13620039	PEKING UNIVERSITY	Illumina MiSeq	METAGENOMIC	2018-03-18	China	Asia	China: Yunnan	freshwater metagenome	24.90 N 102.66 E
SRR12656875	freshwater	False	False	WGS	296	7812425883	PRJNA663930	SAMN16189266	INSTITUTE OF GEOCHEMISTRY, CHINESE ACADEMY OF SCIENCES	HiSeq X Ten	METAGENOMIC	2019-04-27	China	Asia	China: Guiyang	freshwater sediment metagenome	26.31 N 106.38 E
SRR12656876	freshwater	False	False	WGS	294	8054989682	PRJNA663930	SAMN16189265	INSTITUTE OF GEOCHEMISTRY, CHINESE ACADEMY OF SCIENCES	HiSeq X Ten	METAGENOMIC	2019-04-27	China	Asia	China: Guiyang	freshwater sediment metagenome	26.31 N 106.38 E
SRR12656879	freshwater	False	False	WGS	296	8079607483	PRJNA663930	SAMN16189262	INSTITUTE OF GEOCHEMISTRY, CHINESE ACADEMY OF SCIENCES	HiSeq X Ten	METAGENOMIC	2019-04-27	China	Asia	China: Guiyang	freshwater sediment metagenome	26.33 N 106.24 E
SRR12656886	freshwater	False	False	WGS	295	9143111117	PRJNA663930	SAMN16189257	INSTITUTE OF GEOCHEMISTRY, CHINESE ACADEMY OF SCIENCES	HiSeq X Ten	METAGENOMIC	2019-04-27	China	Asia	China: Guiyang	freshwater sediment metagenome	26.33 N 106.24 E
SRR12676966	freshwater	False	False	WGS	407	13244482376	PRJNA664486	SAMN16221791	UNIVERSITY OF WATERLOO	Illumina HiSeq 2500	METAGENOMIC	2018-07-11	Canada	North America	Canada: near Kenora, Ontario	freshwater metagenome	49.66 N 93.72 W
SRR12676967	freshwater	False	False	WGS	403	16683959044	PRJNA664486	SAMN16221773	UNIVERSITY OF WATERLOO	Illumina HiSeq 2500	METAGENOMIC	2018-07-26	Canada	North America	Canada: near Kenora, Ontario	freshwater metagenome	49.66 N 93.75 W
SRR12676968	freshwater	False	False	WGS	406	8388333140	PRJNA664486	SAMN16221752	UNIVERSITY OF WATERLOO	Illumina HiSeq 2500	METAGENOMIC	2018-07-29	Canada	North America	Canada: near Kenora, Ontario	freshwater metagenome	49.74 N 93.83 W
SRR12676971	freshwater	False	False	WGS	402	13881046442	PRJNA664486	SAMN16221758	UNIVERSITY OF WATERLOO	Illumina HiSeq 2500	METAGENOMIC	2018-07-30	Canada	North America	Canada: near Kenora, Ontario	freshwater metagenome	49.70 N 93.73 W
SRR12676973	freshwater	False	False	WGS	401	15488492199	PRJNA664486	SAMN16221729	UNIVERSITY OF WATERLOO	Illumina HiSeq 2500	METAGENOMIC	2017-09-10	Canada	North America	Canada: near Kenora, Ontario	freshwater metagenome	49.69 N 93.69 W
SRR12685684	freshwater	False	False	WGS	302	28058146238	PRJNA663590	SAMN16200841	UNIVERSITY OF MINNESOTA DULUTH	Illumina NovaSeq 6000	METAGENOMIC	2018-08-11	USA	North America	USA: western arm Lake Superior	freshwater metagenome	46.87153 N 91.10558 W
SRR12685685	freshwater	False	False	WGS	302	24854740128	PRJNA663590	SAMN16200840	UNIVERSITY OF MINNESOTA DULUTH	Illumina NovaSeq 6000	METAGENOMIC	2018-08-11	USA	North America	USA: western arm Lake Superior	freshwater metagenome	46.89501 N 91.09353 W
SRR12685686	freshwater	False	False	WGS	302	24370059422	PRJNA663590	SAMN16200839	UNIVERSITY OF MINNESOTA DULUTH	Illumina NovaSeq 6000	METAGENOMIC	2018-08-11	USA	North America	USA: western arm Lake Superior	freshwater metagenome	46.94913 N 91.10256 W
SRR12685687	freshwater	False	False	WGS	302	27614996874	PRJNA663590	SAMN16200838	UNIVERSITY OF MINNESOTA DULUTH	Illumina NovaSeq 6000	METAGENOMIC	2018-08-11	USA	North America	USA: western arm Lake Superior	freshwater metagenome	46.9443 N 90.99678 W
SRR12871561	freshwater	False	False	WGS	300	1772933400	PRJNA662092	SAMN16091493	UNIVERSITE DE MONTREAL	Illumina HiSeq 4000	GENOMIC	2018-10-30	Brazil	South America	Brazil:Belo Horizonte,Pampulha lake	freshwater metagenome	19.919167 S 43.946389 W
SRR12871605	freshwater	False	False	WGS	300	7125710100	PRJNA662092	SAMN16091424	UNIVERSITE DE MONTREAL	Illumina HiSeq 4000	GENOMIC	2017-08-21	Canada	North America	Canada:Quebec,Champlain Lake	freshwater metagenome	45.045833 N 73.132778 W
SRR12904131	freshwater	False	False	WGS	462	220247219	PRJNA672207	SAMN16560604	JIANGSU UNIVERSITY	Illumina MiSeq	METAGENOMIC	2021-04-30	China	Asia	China: Yangtze River	freshwater metagenome	32.13 N 119.43 E
SRR13077137	freshwater	False	False	WGS	435	170881086	PRJNA679033	SAMN16822900	UNIVERSIDADE FEDERAL DO RIO DE JANEIRO	Illumina MiSeq	METAGENOMIC	2014-03-12	Brazil	South America	Brazil: Dam, Funil Reservoir	aquatic metagenome	22.30 S 44.45 W
SRR13077138	freshwater	False	False	WGS	507	181797834	PRJNA679033	SAMN16822902	UNIVERSIDADE FEDERAL DO RIO DE JANEIRO	Illumina MiSeq	METAGENOMIC	2014-10-08	Brazil	South America	Brazil: Dam, Funil Reservoir	aquatic metagenome	22.30 S 44.45 W
SRR13077140	freshwater	False	False	WGS	401	131232182	PRJNA679033	SAMN16822879	UNIVERSIDADE FEDERAL DO RIO DE JANEIRO	Illumina MiSeq	METAGENOMIC	2014-03-12	Brazil	South America	Brazil: Dam, Funil Reservoir	aquatic metagenome	22.30 S 44.45 W
SRR13077142	freshwater	False	False	WGS	442	98471561	PRJNA679033	SAMN16822394	UNIVERSIDADE FEDERAL DO RIO DE JANEIRO	Illumina MiSeq	METAGENOMIC	2014-01-08	Brazil	South America	Brazil: Dam, Funil Reservoir	aquatic metagenome	22.30 S 44.45 W
SRR13150676	freshwater	False	False	WGS	302	6316343288	PRJNA662092	SAMN16883379	UNIVERSITE DE MONTREAL	Illumina NovaSeq 6000	METAGENOMIC	2018-11-20	Brazil	South America	Brazil:Belo Horizonte,Pampulha lake	freshwater metagenome	19.919167 S 43.946389 W
SRR13150720	freshwater	False	False	WGS	250	3065689000	PRJNA662092	SAMN16883339	UNIVERSITE DE MONTREAL	Illumina HiSeq 2500	METAGENOMIC	2015-07-28	Canada	North America	Canada:Quebec,Champlain Lake	freshwater metagenome	45.045833 N 73.132778 W
SRR13163197	freshwater	False	False	WGS	257	1704690498	PRJNA675899	SAMN16846780	UNIVERSITY OF TENNESSEE	NextSeq 550	METAGENOMIC	2019-09-26	USA	North America	USA:Queens, New York, Kissena Lake	freshwater metagenome	40.747596 N 73.805517 W
SRR13163198	freshwater	False	False	WGS	254	1798588674	PRJNA675899	SAMN16846232	UNIVERSITY OF TENNESSEE	NextSeq 550	METAGENOMIC	2019-09-26	USA	North America	USA:Queens, New York, Kissena Lake	freshwater metagenome	40.747596 N 73.805517 W
SRR13218814	soil	False	False	WGS	502	10283895696	PRJNA683608	SAMN17028942	HELMHOLTZZENTRUM MUENCHEN	Illumina HiSeq 2500	METAGENOMIC	2019-01-17	Zambia	Africa	Zambia:Lusaka	metagenome	14.23 S 28.29 E
SRR13218819	soil	False	False	WGS	502	14308235422	PRJNA683608	SAMN17028929	HELMHOLTZZENTRUM MUENCHEN	Illumina HiSeq 2500	METAGENOMIC	2019-01-16	Zambia	Africa	Zambia:Lusaka	metagenome	15.32 S 28.15 E
SRR13269420	freshwater	False	False	WGS	151	7670226351	PRJNA596373	SAMN13620040	PEKING UNIVERSITY	Illumina MiSeq	METAGENOMIC	2018-03-18	China	Asia	China: Yunnan	freshwater metagenome	24.90 N 102.66 E
SRR13377136	freshwater	False	False	WGS	10733	53823989448	PRJNA682552	SAMN17088346	UNIVERSITY OF TUEBINGEN	PromethION	METAGENOMIC	2019-10-30	Germany	Europe	Germany: Bremen, pond	freshwater sediment metagenome	53.11 N 8.847 E
SRR13377137	freshwater	False	False	WGS	302	48815177622	PRJNA682552	SAMN17088345	UNIVERSITY OF TUEBINGEN	Illumina NovaSeq 6000	METAGENOMIC	2019-10-30	Germany	Europe	Germany: Bremen, pond	freshwater sediment metagenome	53.11 N 8.847 E
SRR13394437	freshwater	False	False	WGS	249	242000000000	PRJNA690107	SAMN17269717	OKLAHOMA STATE UNIVERSITY	Illumina HiSeq 2500	METAGENOMIC	2017-09	USA	North America	USA: Anadarko, OK, Zodletone Spring	sediment metagenome	34.99562 N 98.68895 W
SRR13399485	freshwater	False	False	WGS	300	40910962004	PRJNA691101	SAMN17277999	UNIVERSITY OF CONSTANCE	NextSeq 500	METAGENOMIC	2018-02-06	Germany	Europe	Germany: Lake Constance	freshwater metagenome	47.75788 N 9.12617 E
SRR13399487	freshwater	False	False	WGS	1862	168128324	PRJNA691101	SAMN17277997	UNIVERSITY OF CONSTANCE	Sequel	METAGENOMIC	2017-11-21	Germany	Europe	Germany: Lake Constance	freshwater metagenome	47.75788 N 9.12617 E
SRR13491866	freshwater	False	False	WGS	300	5656205400	PRJNA687641	SAMN17387795	GOA UNIVERSITY	HiSeq X Ten	METAGENOMIC	2019-04	India	Asia	India: Goa	lake water metagenome	15.35 N 73.94 E	Freshwater	Lake	Lake water
SRR13494970	freshwater	False	False	WGS	301	27484891990	PRJNA693457	SAMN17393613	UNIVERSITY OF TUEBINGEN	Illumina NovaSeq 6000	METAGENOMIC	2015-09-25	Germany	Europe	Germany: Bremen, pond, freshwater sediment	freshwater sediment metagenome	53.110197 N 8.846932 E
SRR13516731	freshwater	False	False	WGS	302	3462802366	PRJNA694367	SAMN17521621	EUROPEAN COMMISSION DG JOINT RESEARCH CENTRE	Illumina HiSeq 4000	GENOMIC	2017-08-09	Italy	Europe	Italy:Varese	metagenome	45.8126 N 8.7401 E
SRR13516742	freshwater	False	False	WGS	302	4298475626	PRJNA694367	SAMN17521614	EUROPEAN COMMISSION DG JOINT RESEARCH CENTRE	Illumina HiSeq 4000	GENOMIC	2017-09-27	Italy	Europe	Italy:Varese	metagenome	45.8126 N 8.7401 E
SRR13558448	freshwater	False	False	WGS	288	20327184839	PRJNA691101	SAMN17601187	UNIVERSITY OF CONSTANCE	NextSeq 500	METAGENOMIC	2018-12-18	Germany	Europe	Germany: Lake Constance	freshwater metagenome	47.75788 N 9.12617 E
SRR13558452	freshwater	False	False	WGS	300	12468133623	PRJNA691101	SAMN17601183	UNIVERSITY OF CONSTANCE	NextSeq 500	METAGENOMIC	2018-05-22	Germany	Europe	Germany: Lake Constance	freshwater metagenome	47.75788 N 9.12617 E
SRR13639656	freshwater	False	False	WGS	296	4952921522	PRJNA526747	SAMN11109184	SPONGE MICROBIOME	NextSeq 500	METAGENOMIC	2018-07-14	Canada	North America	Canada:Sooke River	freshwater metagenome	48.44 N 123.719 W
SRR13639657	freshwater	False	False	WGS	296	4831419396	PRJNA526747	SAMN11109184	SPONGE MICROBIOME	NextSeq 500	METAGENOMIC	2018-07-14	Canada	North America	Canada:Sooke River	freshwater metagenome	48.44 N 123.719 W
SRR13639658	freshwater	False	False	WGS	296	11086044856	PRJNA526747	SAMN11109184	SPONGE MICROBIOME	NextSeq 500	METAGENOMIC	2018-07-14	Canada	North America	Canada:Sooke River	freshwater metagenome	48.44 N 123.719 W
SRR13948599	freshwater	False	False	WGS	302	8949757316	PRJNA713576	SAMN18256333	UNIVERSITY OF SOUTHERN DENMARK	Illumina NovaSeq 6000	METAGENOMIC	2017-07-05	Denmark	Europe	Denmark:Odense, Campus of University of Southern Denmark	freshwater sediment metagenome	55.37330717 N 10.42682102 E
SRR13949432	freshwater	False	False	WGS	302	35925577230	PRJNA695572	SAMN17619812	COLLEDGE OF ENVIRONMENTAL SCIENCES AND ENGINEERING, PEKING UNIVERSITY	Illumina NovaSeq 6000	METAGENOMIC	2018-08-12	China	Asia	China:Beijing	sediment metagenome	39.9042 N 116.4074 E
SRR13959604	freshwater	False	False	WGS	302	40151691240	PRJNA695572	SAMN18297673	COLLEDGE OF ENVIRONMENTAL SCIENCES AND ENGINEERING, PEKING UNIVERSITY	Illumina NovaSeq 6000	METAGENOMIC	2019-01-03	China	Asia	China:Beijing	sediment metagenome	39.9042 N 116.4074 E
SRR14120361	freshwater	False	False	WGS	302	8493436222	PRJNA706754	SAMN18520925	KENYON COLLEGE	HiSeq X Ten	METAGENOMIC	2020-04	USA	North America	USA: Ohio	freshwater metagenome	40.38368 N 82.47042 W
SRR14120362	freshwater	False	False	WGS	302	8147163022	PRJNA706754	SAMN18520924	KENYON COLLEGE	HiSeq X Ten	METAGENOMIC	2019-12	USA	North America	USA: Ohio	freshwater metagenome	40.376038 N 82.40346 W
SRR14120363	freshwater	False	False	WGS	302	9773126794	PRJNA706754	SAMN18520923	KENYON COLLEGE	HiSeq X Ten	METAGENOMIC	2019-12	USA	North America	USA: Ohio	freshwater metagenome	40.378007 N 82.467822 W
SRR14120364	freshwater	False	False	WGS	302	9769397698	PRJNA706754	SAMN18520922	KENYON COLLEGE	HiSeq X Ten	METAGENOMIC	2019-12	USA	North America	USA: Ohio	freshwater metagenome	40.38368 N 82.47042 W
SRR14120365	freshwater	False	False	WGS	302	9520655096	PRJNA706754	SAMN18520921	KENYON COLLEGE	HiSeq X Ten	METAGENOMIC	2019-11	USA	North America	USA: Ohio	freshwater metagenome	40.376038 N 82.40346 W
SRR14120374	freshwater	False	False	WGS	302	11611633334	PRJNA706754	SAMN18520928	KENYON COLLEGE	HiSeq X Ten	METAGENOMIC	2020-05	USA	North America	USA: Ohio	freshwater metagenome	40.38368 N 82.47042 W
SRR14120376	freshwater	False	False	WGS	302	9257779196	PRJNA706754	SAMN18520926	KENYON COLLEGE	HiSeq X Ten	METAGENOMIC	2020-04	USA	North America	USA: Ohio	freshwater metagenome	40.378007 N 82.467822 W
SRR14120378	freshwater	False	False	WGS	302	8938948736	PRJNA706754	SAMN18520916	KENYON COLLEGE	HiSeq X Ten	METAGENOMIC	2019-10	USA	North America	USA: Ohio	freshwater metagenome	40.38368 N 82.47042 W
SRR14240538	freshwater	False	False	WGS	500	12839974000	PRJNA636190	SAMN15216565	UNIVERSITY OF CHICAGO	Illumina HiSeq 2500	METAGENOMIC	2012-08	USA	North America	USA: Lake Huron	freshwater metagenome	45.1366 N 82.9833 W
SRR14240539	freshwater	False	False	WGS	500	10113536500	PRJNA636190	SAMN15216496	UNIVERSITY OF CHICAGO	Illumina HiSeq 2500	METAGENOMIC	2012-08	USA	North America	USA: Lake Michigan	freshwater metagenome	43.600 N 86.916667 W
SRR14240540	freshwater	False	False	WGS	500	12837189500	PRJNA636190	SAMN15216379	UNIVERSITY OF CHICAGO	Illumina HiSeq 2500	METAGENOMIC	2012-08	USA	North America	USA: Lake Ontario	freshwater metagenome	43.5966 N 78.801 W
SRR14240541	freshwater	False	False	WGS	500	12957711000	PRJNA636190	SAMN15216211	UNIVERSITY OF CHICAGO	Illumina HiSeq 2500	METAGENOMIC	2012-08	USA	North America	USA: Lake Superior	freshwater metagenome	47.60 N 86.81778 W
SRR14240542	freshwater	False	False	WGS	500	14331144000	PRJNA636190	SAMN15216433	UNIVERSITY OF CHICAGO	Illumina HiSeq 2500	METAGENOMIC	2012-08	USA	North America	USA: Lake Erie	freshwater metagenome	42.51666 N 79.8933 W
SRR14240543	freshwater	False	False	WGS	500	13627830500	PRJNA636190	SAMN15216608	UNIVERSITY OF CHICAGO	Illumina HiSeq 2500	METAGENOMIC	2012-08	USA	North America	USA: Lake Erie	freshwater metagenome	42.1166 N 81.2500 W
SRR14308507	freshwater	False	False	WGS	461	2612219	PRJNA672207	SAMN16560604	JIANGSU UNIVERSITY	Illumina MiSeq	METAGENOMIC	2021-04-30	China	Asia	China: Yangtze River	freshwater metagenome	32.13 N 119.43 E
SRR14479780	freshwater	False	False	WGS	300	5137800	PRJNA728121	SAMN19070232	UNIVERSITY OF CALIFORNIA, DAVIS	Illumina MiSeq	METAGENOMIC	2012-08	USA	North America	USA:California	aquatic metagenome	38.53947376 N 121.75472329 W
SRR14479781	freshwater	False	False	WGS	300	812806800	PRJNA728121	SAMN19070231	UNIVERSITY OF CALIFORNIA, DAVIS	Illumina MiSeq	METAGENOMIC	2012-08	USA	North America	USA:California	aquatic metagenome	38.53947376 N 121.75472329 W
SRR14559657	freshwater	False	False	WGS	357	950027198	PRJNA730231	SAMN19225393	AARHUS UNIVERSITY	Illumina MiSeq	METAGENOMIC	2020-08-27	Denmark	Europe	Denmark: Aarhus	freshwater sediment metagenome	56.164874 N 10.207888 E
SRR14559660	freshwater	False	False	WGS	357	3450061591	PRJNA730231	SAMN19225393	AARHUS UNIVERSITY	Illumina MiSeq	METAGENOMIC	2020-08-27	Denmark	Europe	Denmark: Aarhus	freshwater sediment metagenome	56.164874 N 10.207888 E
SRR14576900	freshwater	False	False	WGS	299	10763381783	PRJNA730720	SAMN19240989	EAST CHINA NORMAL UNIVERSITY	Illumina NovaSeq 6000	METAGENOMIC	2019-07	China	Asia	China:Jiangsu	freshwater metagenome	30.46 N 120.12 E
SRR14576920	freshwater	False	False	WGS	299	10820702665	PRJNA730720	SAMN19241003	EAST CHINA NORMAL UNIVERSITY	Illumina NovaSeq 6000	METAGENOMIC	2019-11	China	Asia	China:Shanghai	freshwater metagenome	30.46 N 120.13 E
SRR14576929	freshwater	False	False	WGS	299	10834524067	PRJNA730720	SAMN19240994	EAST CHINA NORMAL UNIVERSITY	Illumina NovaSeq 6000	METAGENOMIC	2019-08	China	Asia	China:Jiangsu	freshwater metagenome	30.46 N 120.12 E
SRR14578320	freshwater	False	False	WGS	302	28206361798	PRJNA729725	SAMN19241562	UNIVERSITETET I OSLO	Illumina NovaSeq 6000	METAGENOMIC	2019-08-08	Norway	Europe	Norway: Svalbard, Broggerdalen	aquatic metagenome	78.942 N 11.821 E
SRR14578321	freshwater	False	False	WGS	302	36016125890	PRJNA729725	SAMN19241561	UNIVERSITETET I OSLO	Illumina NovaSeq 6000	METAGENOMIC	2019-08-09	Norway	Europe	Norway: Svalbard, Broggerdalen	aquatic metagenome	78.9442 N 11.8631 E
[truncated: 416 more rows]
